# Supplementary material for: Genome‐Wide CRISPR‐Cas9 Screening Identifies NF‐κB/E2F6 Responsible for EGFRvIII‐Associated Temozolomide Resistance in Glioblastoma
Source: Adv Sci (Weinh). 2019 Jul 24;6(17):1900782. doi: 10.1002/advs.201900782 (PMC6724471; doi:10.1002/advs.201900782)
Supplement: Supplementary file 2 — Supplementary [file ADVS-6-1900782-s002.xlsx]

## Sheet: Sheet
Categories	Diseases or Functions Annotation	p-Value	Predicted Activation State	Activation z-score	Flags	Molecules	# Molecules
Cancer, Organismal Injury and Abnormalities	cancer	5.41e-16		0.75		AAK1,ABCA5,ABR,ABRA,ACSBG2,ACTG2,ACTR10,ADAL,ADAM19,ADGRG1,ADIPOQ,ADIPOR1,ADM2,ADNP,ADRM1,AEBP1,AFF1,AGAP3,AGPAT5,AGRN,AK5,AKT3,ALX4,ANAPC11,ANG,ANKRD17,ANKRD18A,ANKRD34C,ANO10,APOA1,APOBEC4,APOL1,APOLD1,ARHGAP6,ARHGAP8/PRR5-ARHGAP8,ARHGEF15,ARL13B,ARPC1B,ARRDC1,ASCL4,ATAD1,ATAD5,ATF3,ATF4,ATG14,ATP13A1,ATP6V0A4,ATPAF1,AUNIP,AZIN1,B3GNT2,BANK1,BARHL1,BATF2,BBS1,BCL11A,BCS1L,BEND2,BMP2K,BOLL,BORA,…	778
Cancer, Organismal Injury and Abnormalities	malignant solid tumor	2.65e-15		0.642		AAK1,ABCA5,ABR,ABRA,ACSBG2,ACTG2,ACTR10,ADAL,ADAM19,ADGRG1,ADIPOQ,ADIPOR1,ADM2,ADNP,ADRM1,AEBP1,AFF1,AGAP3,AGPAT5,AGRN,AK5,AKT3,ALX4,ANAPC11,ANG,ANKRD17,ANKRD18A,ANKRD34C,ANO10,APOA1,APOBEC4,APOL1,APOLD1,ARHGAP6,ARHGAP8/PRR5-ARHGAP8,ARHGEF15,ARL13B,ARPC1B,ARRDC1,ASCL4,ATAD1,ATAD5,ATF3,ATF4,ATG14,ATP13A1,ATP6V0A4,ATPAF1,AUNIP,AZIN1,B3GNT2,BANK1,BARHL1,BATF2,BBS1,BCL11A,BCS1L,BEND2,BMP2K,BOLL,BORA,…	771
Cancer, Organismal Injury and Abnormalities	solid tumor	1.16e-14		0.914		AAK1,ABCA5,ABR,ABRA,ACSBG2,ACTG2,ACTR10,ADAL,ADAM19,ADGRG1,ADIPOQ,ADIPOR1,ADM2,ADNP,ADRM1,AEBP1,AFF1,AGAP3,AGPAT5,AGRN,AK5,AKT3,ALX4,ANAPC11,ANG,ANKRD17,ANKRD18A,ANKRD34C,ANO10,APOA1,APOBEC4,APOL1,APOLD1,ARHGAP6,ARHGAP8/PRR5-ARHGAP8,ARHGEF15,ARL13B,ARPC1B,ARRDC1,ASCL4,ATAD1,ATAD5,ATF3,ATF4,ATG14,ATP13A1,ATP6V0A4,ATPAF1,AUNIP,AZIN1,B3GNT2,BANK1,BARHL1,BATF2,BBS1,BCL11A,BCS1L,BEND2,BMP2K,BOLL,BORA,…	774
Cancer, Organismal Injury and Abnormalities	tumorigenesis of tissue	3.42e-13		1.777		AAK1,ABCA5,ABR,ABRA,ACSBG2,ACTG2,ACTR10,ADAL,ADAM19,ADGRG1,ADIPOQ,ADIPOR1,ADM2,ADNP,ADRM1,AEBP1,AFF1,AGAP3,AGPAT5,AGRN,AK5,AKT3,ALX4,ANAPC11,ANKRD17,ANKRD18A,ANKRD34C,ANO10,APOA1,APOBEC4,APOL1,APOLD1,ARHGAP6,ARHGAP8/PRR5-ARHGAP8,ARHGEF15,ARL13B,ARPC1B,ARRDC1,ASCL4,ATAD1,ATAD5,ATF4,ATG14,ATP13A1,ATP6V0A4,ATPAF1,AUNIP,AZIN1,B3GNT2,BANK1,BARHL1,BATF2,BBS1,BCL11A,BCS1L,BEND2,BMP2K,BOLL,BORA,BSND,BTBD…	726
Cancer, Organismal Injury and Abnormalities	abdominal cancer	1.14e-12		0.71		AAK1,ABCA5,ABR,ABRA,ACSBG2,ACTG2,ACTR10,ADAL,ADAM19,ADGRG1,ADIPOQ,ADIPOR1,ADM2,ADNP,ADRM1,AEBP1,AFF1,AGAP3,AGPAT5,AGRN,AK5,AKT3,ALX4,ANAPC11,ANG,ANKRD17,ANKRD18A,ANKRD34C,ANO10,APOA1,APOBEC4,APOL1,APOLD1,ARHGAP6,ARHGAP8/PRR5-ARHGAP8,ARHGEF15,ARL13B,ARPC1B,ARRDC1,ASCL4,ATAD1,ATAD5,ATF3,ATF4,ATP13A1,ATP6V0A4,ATPAF1,AUNIP,B3GNT2,BANK1,BARHL1,BATF2,BBS1,BCL11A,BCS1L,BMP2K,BOLL,BORA,BSND,BTBD16,BTNL3,…	709
Cancer, Organismal Injury and Abnormalities	abdominal neoplasm	2.31e-12		0.226		AAK1,ABCA5,ABR,ABRA,ACSBG2,ACTG2,ACTR10,ADAL,ADAM19,ADGRG1,ADIPOQ,ADIPOR1,ADM2,ADNP,ADRM1,AEBP1,AFF1,AGAP3,AGPAT5,AGRN,AK5,AKT3,ALX4,ANAPC11,ANG,ANKRD17,ANKRD18A,ANKRD34C,ANO10,APOA1,APOBEC4,APOL1,APOLD1,ARHGAP6,ARHGAP8/PRR5-ARHGAP8,ARHGEF15,ARL13B,ARPC1B,ARRDC1,ASCL4,ATAD1,ATAD5,ATF3,ATF4,ATP13A1,ATP6V0A4,ATPAF1,AUNIP,B3GNT2,BANK1,BARHL1,BATF2,BBS1,BCL11A,BCS1L,BMP2K,BOLL,BORA,BSND,BTBD16,BTNL3,…	713
Cancer, Organismal Injury and Abnormalities	neoplasia of epithelial tissue	2.88e-12		1.646		AAK1,ABCA5,ABR,ABRA,ACSBG2,ACTG2,ACTR10,ADAL,ADAM19,ADGRG1,ADIPOQ,ADIPOR1,ADM2,ADNP,ADRM1,AEBP1,AFF1,AGAP3,AGPAT5,AGRN,AK5,AKT3,ALX4,ANAPC11,ANKRD17,ANKRD18A,ANKRD34C,ANO10,APOA1,APOBEC4,APOL1,APOLD1,ARHGAP6,ARHGAP8/PRR5-ARHGAP8,ARHGEF15,ARL13B,ARPC1B,ARRDC1,ASCL4,ATAD1,ATAD5,ATF4,ATG14,ATP13A1,ATP6V0A4,ATPAF1,AUNIP,AZIN1,B3GNT2,BANK1,BARHL1,BATF2,BBS1,BCL11A,BCS1L,BEND2,BMP2K,BOLL,BORA,BSND,BTBD…	718
Cancer, Organismal Injury and Abnormalities	carcinoma	3.8e-12		1.476		AAK1,ABCA5,ABR,ABRA,ACSBG2,ACTG2,ACTR10,ADAL,ADAM19,ADGRG1,ADIPOQ,ADIPOR1,ADM2,ADNP,ADRM1,AEBP1,AFF1,AGAP3,AGPAT5,AGRN,AK5,AKT3,ALX4,ANAPC11,ANKRD17,ANKRD18A,ANKRD34C,ANO10,APOA1,APOBEC4,APOL1,APOLD1,ARHGAP6,ARHGAP8/PRR5-ARHGAP8,ARHGEF15,ARL13B,ARPC1B,ARRDC1,ASCL4,ATAD1,ATAD5,ATF4,ATG14,ATP13A1,ATP6V0A4,ATPAF1,AUNIP,AZIN1,B3GNT2,BANK1,BARHL1,BATF2,BBS1,BCL11A,BCS1L,BEND2,BMP2K,BOLL,BORA,BSND,BTBD…	715
Cancer, Organismal Injury and Abnormalities	adenocarcinoma	6.16e-11		1.348		AAK1,ABCA5,ABR,ABRA,ACSBG2,ACTG2,ADAL,ADAM19,ADIPOR1,ADM2,ADNP,ADRM1,AEBP1,AFF1,AGAP3,AGPAT5,AGRN,AK5,AKT3,ALX4,ANAPC11,ANKRD17,ANKRD18A,ANKRD34C,ANO10,APOBEC4,APOL1,APOLD1,ARHGAP6,ARHGEF15,ARL13B,ARPC1B,ARRDC1,ASCL4,ATAD5,ATF4,ATP13A1,ATP6V0A4,ATPAF1,AUNIP,B3GNT2,BANK1,BARHL1,BATF2,BBS1,BCL11A,BCS1L,BMP2K,BOLL,BORA,BSND,BTBD16,BTNL3,BUB3,BVES,C10orf10,C10orf71,C11orf42,C11orf58,C11orf63,C15orf40…	655
Cancer, Gastrointestinal Disease, Organismal Injury and Abnormalities	digestive organ tumor	7.92e-11		1.017		AAK1,ABCA5,ABR,ABRA,ACSBG2,ACTG2,ACTR10,ADAL,ADAM19,ADGRG1,ADIPOQ,ADIPOR1,ADM2,ADNP,ADRM1,AEBP1,AFF1,AGAP3,AGPAT5,AGRN,AK5,AKT3,ALX4,ANAPC11,ANG,ANKRD17,ANKRD34C,ANO10,APOA1,APOBEC4,APOL1,APOLD1,ARHGAP6,ARHGAP8/PRR5-ARHGAP8,ARHGEF15,ARL13B,ARPC1B,ARRDC1,ASCL4,ATAD1,ATAD5,ATF3,ATF4,ATG14,ATP13A1,ATP6V0A4,ATPAF1,AUNIP,AZIN1,B3GNT2,BANK1,BARHL1,BATF2,BBS1,BCL11A,BCS1L,BMP2K,BOLL,BORA,BTNL3,BUB3,BVES…	666
Cancer, Organismal Injury and Abnormalities	non-melanoma solid tumor	9.8e-11		1.477		AAK1,ABCA5,ABR,ABRA,ACSBG2,ACTG2,ACTR10,ADAL,ADAM19,ADGRG1,ADIPOQ,ADIPOR1,ADM2,ADNP,ADRM1,AEBP1,AFF1,AGAP3,AGPAT5,AGRN,AK5,AKT3,ALX4,ANAPC11,ANKRD17,ANKRD18A,ANKRD34C,ANO10,APOA1,APOBEC4,APOL1,APOLD1,ARHGAP6,ARHGAP8/PRR5-ARHGAP8,ARHGEF15,ARL13B,ARPC1B,ARRDC1,ASCL4,ATAD1,ATAD5,ATF3,ATF4,ATG14,ATP13A1,ATP6V0A4,ATPAF1,AUNIP,AZIN1,B3GNT2,BANK1,BARHL1,BATF2,BBS1,BCL11A,BCS1L,BEND2,BMP2K,BOLL,BORA,BSND…	721
Cancer, Gastrointestinal Disease, Organismal Injury and Abnormalities	digestive system cancer	4.38e-10		1.218		AAK1,ABCA5,ABR,ABRA,ACSBG2,ACTG2,ACTR10,ADAL,ADAM19,ADGRG1,ADIPOQ,ADIPOR1,ADM2,ADNP,ADRM1,AEBP1,AFF1,AGAP3,AGPAT5,AGRN,AK5,AKT3,ALX4,ANAPC11,ANG,ANKRD17,ANKRD34C,ANO10,APOA1,APOBEC4,APOL1,APOLD1,ARHGAP6,ARHGAP8/PRR5-ARHGAP8,ARHGEF15,ARL13B,ARPC1B,ARRDC1,ASCL4,ATAD1,ATAD5,ATF3,ATF4,ATP13A1,ATP6V0A4,ATPAF1,AUNIP,AZIN1,B3GNT2,BANK1,BARHL1,BATF2,BBS1,BCL11A,BCS1L,BMP2K,BOLL,BORA,BTNL3,BUB3,BVES,C10or…	653
Cancer, Gastrointestinal Disease, Organismal Injury and Abnormalities	gastrointestinal neoplasia	2.62e-08		0.96	bias	AAK1,ABCA5,ABR,ABRA,ACSBG2,ACTG2,ADAL,ADAM19,ADIPOQ,ADIPOR1,ADM2,ADNP,ADRM1,AEBP1,AFF1,AGAP3,AGPAT5,AGRN,AK5,AKT3,ALX4,ANAPC11,ANKRD17,ANKRD34C,ANO10,APOL1,APOLD1,ARHGAP6,ARHGEF15,ARL13B,ARPC1B,ARRDC1,ASCL4,ATAD5,ATF3,ATF4,ATG14,ATP13A1,ATP6V0A4,AUNIP,AZIN1,B3GNT2,BANK1,BARHL1,BATF2,BBS1,BCL11A,BCS1L,BMP2K,BOLL,BORA,BTNL3,BUB3,BVES,C10orf10,C10orf71,C11orf42,C11orf58,C11orf63,C15orf40,C1orf185,C1…	587
Cancer, Gastrointestinal Disease, Organismal Injury and Abnormalities	gastrointestinal tract cancer	1.39e-07		1.016		AAK1,ABCA5,ABR,ABRA,ACSBG2,ACTG2,ADAL,ADAM19,ADIPOQ,ADIPOR1,ADM2,ADNP,ADRM1,AEBP1,AFF1,AGAP3,AGPAT5,AGRN,AK5,AKT3,ALX4,ANAPC11,ANKRD17,ANKRD34C,ANO10,APOL1,APOLD1,ARHGAP6,ARHGEF15,ARL13B,ARPC1B,ARRDC1,ASCL4,ATAD5,ATF3,ATF4,ATP13A1,ATP6V0A4,AUNIP,AZIN1,B3GNT2,BANK1,BARHL1,BATF2,BBS1,BCL11A,BCS1L,BMP2K,BOLL,BORA,BTNL3,BUB3,BVES,C10orf10,C10orf71,C11orf42,C11orf58,C11orf63,C15orf40,C1orf185,C1QTNF6,…	570
Cancer, Gastrointestinal Disease, Organismal Injury and Abnormalities	malignant neoplasm of large intestine	2.07e-07				AAK1,ABCA5,ABR,ABRA,ACTG2,ADAL,ADAM19,ADIPOQ,ADIPOR1,ADM2,ADNP,ADRM1,AEBP1,AFF1,AGAP3,AGPAT5,AGRN,AK5,ALX4,ANAPC11,ANKRD17,ANKRD34C,ANO10,APOL1,APOLD1,ARHGAP6,ARHGEF15,ARL13B,ARPC1B,ARRDC1,ASCL4,ATAD5,ATF3,ATF4,ATP13A1,ATP6V0A4,AUNIP,B3GNT2,BANK1,BARHL1,BATF2,BBS1,BCL11A,BCS1L,BOLL,BORA,BTNL3,BUB3,BVES,C10orf10,C10orf71,C11orf42,C11orf58,C11orf63,C15orf40,C1orf185,C1QTNF6,C21orf58,C3orf30,C5orf15…	548
Cancer, Gastrointestinal Disease, Organismal Injury and Abnormalities	gastrointestinal carcinoma	3.08e-07				AAK1,ABCA5,ABR,ABRA,ACSBG2,ACTG2,ADAL,ADAM19,ADIPOR1,ADM2,ADNP,ADRM1,AEBP1,AFF1,AGAP3,AGPAT5,AGRN,AK5,AKT3,ALX4,ANAPC11,ANKRD17,ANKRD34C,ANO10,APOL1,APOLD1,ARHGAP6,ARHGEF15,ARL13B,ARPC1B,ARRDC1,ASCL4,ATAD5,ATF4,ATP13A1,ATP6V0A4,AUNIP,AZIN1,B3GNT2,BANK1,BARHL1,BATF2,BBS1,BCL11A,BCS1L,BMP2K,BOLL,BORA,BTNL3,BUB3,BVES,C10orf10,C10orf71,C11orf42,C11orf58,C11orf63,C15orf40,C1orf185,C1QTNF6,C21orf58,C3o…	545
Cancer, Gastrointestinal Disease, Organismal Injury and Abnormalities	large intestine neoplasm	3.5e-07		-0.762		AAK1,ABCA5,ABR,ABRA,ACTG2,ADAL,ADAM19,ADIPOQ,ADIPOR1,ADM2,ADNP,ADRM1,AEBP1,AFF1,AGAP3,AGPAT5,AGRN,AK5,ALX4,ANAPC11,ANKRD17,ANKRD34C,ANO10,APOL1,APOLD1,ARHGAP6,ARHGEF15,ARL13B,ARPC1B,ARRDC1,ASCL4,ATAD5,ATF3,ATF4,ATP13A1,ATP6V0A4,AUNIP,B3GNT2,BANK1,BARHL1,BATF2,BBS1,BCL11A,BCS1L,BOLL,BORA,BTNL3,BUB3,BVES,C10orf10,C10orf71,C11orf42,C11orf58,C11orf63,C15orf40,C1orf185,C1QTNF6,C21orf58,C3orf30,C5orf15…	549
Cancer, Gastrointestinal Disease, Organismal Injury and Abnormalities	large intestine carcinoma	2.04e-06				AAK1,ABCA5,ABR,ABRA,ACTG2,ADAL,ADAM19,ADIPOR1,ADM2,ADNP,ADRM1,AEBP1,AFF1,AGAP3,AGPAT5,AGRN,AK5,ALX4,ANAPC11,ANKRD17,ANKRD34C,ANO10,APOL1,APOLD1,ARHGAP6,ARHGEF15,ARL13B,ARPC1B,ARRDC1,ASCL4,ATAD5,ATF4,ATP13A1,ATP6V0A4,AUNIP,B3GNT2,BANK1,BARHL1,BATF2,BBS1,BCL11A,BCS1L,BOLL,BORA,BTNL3,BUB3,BVES,C10orf10,C10orf71,C11orf42,C11orf58,C11orf63,C15orf40,C1orf185,C1QTNF6,C21orf58,C3orf30,C5orf15,C9orf163,CA…	516
Cancer, Gastrointestinal Disease, Organismal Injury and Abnormalities	large intestine adenocarcinoma	2.85e-06				AAK1,ABCA5,ABR,ABRA,ACTG2,ADAL,ADAM19,ADIPOR1,ADM2,ADNP,ADRM1,AEBP1,AFF1,AGAP3,AGPAT5,AGRN,AK5,ALX4,ANAPC11,ANKRD17,ANKRD34C,ANO10,APOL1,APOLD1,ARHGAP6,ARHGEF15,ARL13B,ARPC1B,ARRDC1,ASCL4,ATAD5,ATF4,ATP13A1,ATP6V0A4,AUNIP,B3GNT2,BANK1,BARHL1,BATF2,BBS1,BCL11A,BCS1L,BOLL,BORA,BTNL3,BUB3,BVES,C10orf10,C10orf71,C11orf42,C11orf58,C11orf63,C15orf40,C1orf185,C1QTNF6,C21orf58,C3orf30,C5orf15,C9orf163,CA…	511
Cancer, Organismal Injury and Abnormalities	melanoma	1.43e-05		-1.65		AAK1,ABCA5,ABR,ABRA,ACSBG2,ADAL,ADAM19,ADGRG1,ADIPOQ,ADIPOR1,AEBP1,AFF1,AGPAT5,AGRN,AK5,AKT3,ALX4,ANG,ANKRD17,ANKRD18A,ANKRD34C,ANO10,APOA1,APOBEC4,ARHGAP6,ARHGAP8/PRR5-ARHGAP8,ARHGEF15,ARRDC1,ATF3,ATG14,ATP13A1,ATP6V0A4,AZIN1,B3GNT2,BANK1,BATF2,BCL11A,BEND2,BOLL,BORA,BSND,BTBD16,BTNL3,BVES,C10orf71,C11orf42,C11orf63,C15orf40,C1orf185,C1orf194,C3orf30,C5orf15,C9orf163,CAGE1,CARHSP1,CATSPER1,CAV1,…	485
Hematological System Development and Function, Immune Cell Trafficking, Inflammatory Response, Tissue Development	accumulation of monocytes	2.26e-05		0		CSF1,DDIT3,EDN1,ITGA1,PTGDS,RASA1	6
Cancer, Organismal Injury and Abnormalities	abdominal adenocarcinoma	2.99e-05				AAK1,ABCA5,ABR,ABRA,ACSBG2,ACTG2,ADAL,ADAM19,ADIPOR1,ADM2,ADNP,AEBP1,AFF1,AGAP3,AGPAT5,AGRN,AK5,AKT3,ALX4,ANKRD18A,ANKRD34C,ANO10,APOBEC4,APOL1,ARHGAP6,ARHGEF15,ARL13B,ARPC1B,ARRDC1,ASCL4,ATAD5,ATF4,ATP13A1,ATP6V0A4,ATPAF1,AUNIP,BARHL1,BATF2,BBS1,BCL11A,BMP2K,BOLL,BTBD16,BTNL3,C10orf71,C11orf42,C11orf63,C1QTNF6,C21orf58,C3orf30,C4orf32,C5orf38,C9orf163,CAB39,CAB39L,CACYBP,CAGE1,CAMSAP3,CATSPER1,C…	488
Cancer, Organismal Injury and Abnormalities	breast or colorectal cancer	6.29e-05		-0.577		ABCA5,ABR,ADAL,ADAM19,ADIPOQ,ADIPOR1,ADM2,ADNP,ADRM1,AEBP1,AFF1,AGAP3,AGPAT5,AGRN,AK5,ALX4,ANG,ANO10,APOA1,APOL1,ARHGAP8/PRR5-ARHGAP8,ARHGEF15,ARL13B,ASCL4,ATAD5,ATF3,ATF4,ATP13A1,AUNIP,BARHL1,BATF2,BBS1,BCL11A,BOLL,BTNL3,C10orf71,C11orf63,C1QTNF6,C21orf58,C3orf30,C9orf163,CAB39,CAB39L,CACYBP,CAMSAP3,CAPG,CAV1,CAVIN3,CBLL1,CCDC127,CCDC146,CCDC59,CCDC73,CCNK,CCP110,CD4,CD5L,CD86,CDC45,CELSR3,CEP10…	392
Developmental Disorder	developmental delay of cardiac loop	6.34e-05				KIF3A,PTPRJ,TBX3	3
Cancer, Organismal Injury and Abnormalities	abdominal carcinoma	0.00011				AAK1,ABCA5,ABR,ABRA,ACSBG2,ACTG2,ADAL,ADAM19,ADIPOR1,ADM2,ADNP,AEBP1,AFF1,AGAP3,AGPAT5,AGRN,AK5,AKT3,ALX4,ANKRD18A,ANKRD34C,ANO10,APOBEC4,APOL1,ARHGAP6,ARHGEF15,ARL13B,ARPC1B,ARRDC1,ASCL4,ATAD5,ATF4,ATP13A1,ATP6V0A4,ATPAF1,AUNIP,BARHL1,BATF2,BBS1,BCL11A,BMP2K,BOLL,BTBD16,BTNL3,C10orf71,C11orf42,C11orf63,C1QTNF6,C21orf58,C3orf30,C4orf32,C5orf38,C9orf163,CAB39,CAB39L,CACYBP,CAGE1,CAMSAP3,CATSPER1,C…	489
Cancer, Gastrointestinal Disease, Organismal Injury and Abnormalities	colorectal cancer	0.00012				ABCA5,ADAL,ADAM19,ADIPOQ,ADIPOR1,ADM2,ADNP,AEBP1,AFF1,AGAP3,AGPAT5,AGRN,AK5,ALX4,ANO10,APOL1,ARHGEF15,ARL13B,ASCL4,ATAD5,ATF3,ATF4,ATP13A1,AUNIP,BARHL1,BATF2,BBS1,BCL11A,BOLL,BTNL3,C10orf71,C11orf63,C1QTNF6,C21orf58,C3orf30,C9orf163,CAB39,CAB39L,CACYBP,CAMSAP3,CAPG,CAV1,CAVIN3,CBLL1,CCDC127,CCDC146,CCDC59,CCDC73,CCNK,CCP110,CD4,CD5L,CD86,CDC45,CELSR3,CEP104,CETN3,CFHR1,CFP,CGN,CHRNA5,CHST3,CHST5,…	346
Cell Cycle	interphase of phagocytes	0.000155				CSF1,ITGB1,TAL1,ZEB2	4
Cancer, Gastrointestinal Disease, Organismal Injury and Abnormalities	colon cancer	0.000174				ABCA5,ADAL,ADAM19,ADIPOR1,ADM2,ADNP,AEBP1,AFF1,AGAP3,AGPAT5,AGRN,AK5,ALX4,ANO10,APOL1,ARHGEF15,ARL13B,ASCL4,ATAD5,ATF3,ATP13A1,AUNIP,BARHL1,BATF2,BBS1,BCL11A,BOLL,BTNL3,C10orf71,C11orf63,C1QTNF6,C21orf58,C3orf30,C9orf163,CAB39,CAB39L,CACYBP,CAMSAP3,CAV1,CBLL1,CCDC127,CCDC146,CCDC73,CCNK,CCP110,CD4,CD5L,CD86,CDC45,CELSR3,CEP104,CETN3,CFP,CGN,CHRNA5,CHST3,CHST5,CLUH,CNTNAP2,CNTNAP5,COIL,COL5A2,COL6…	307
Cancer, Organismal Injury and Abnormalities	tumorigenesis of malignant tumor	0.000175		1.592		AAK1,ABCA5,ABR,ACSBG2,ADAL,ADAM19,ADIPOR1,ADM2,ADNP,AEBP1,AFF1,AGAP3,AGPAT5,AGRN,AK5,AKT3,ALX4,ANKRD18A,ANKRD34C,ANO10,APOBEC4,APOL1,ARHGAP6,ARHGEF15,ARL13B,ARRDC1,ASCL4,ATAD5,ATF4,ATP13A1,ATP6V0A4,AUNIP,BARHL1,BATF2,BBS1,BCL11A,BMP2K,BOLL,BTBD16,BTNL3,C10orf71,C11orf42,C11orf63,C1QTNF6,C21orf58,C3orf30,C5orf38,C9orf163,CAB39,CAB39L,CACYBP,CAGE1,CAMSAP3,CATSPER1,CAV1,CBLL1,CCDC127,CCDC14,CCDC144A…	464
Cancer, Organismal Injury and Abnormalities	tumorigenesis of carcinoma	0.000183		1		AAK1,ABCA5,ABR,ACSBG2,ADAL,ADAM19,ADIPOR1,ADM2,ADNP,AEBP1,AFF1,AGAP3,AGPAT5,AGRN,AK5,AKT3,ALX4,ANKRD18A,ANKRD34C,ANO10,APOBEC4,APOL1,ARHGAP6,ARHGEF15,ARL13B,ARRDC1,ASCL4,ATAD5,ATF4,ATP13A1,ATP6V0A4,AUNIP,BARHL1,BATF2,BBS1,BCL11A,BMP2K,BOLL,BTBD16,BTNL3,C10orf71,C11orf42,C11orf63,C1QTNF6,C21orf58,C3orf30,C5orf38,C9orf163,CAB39,CAB39L,CACYBP,CAGE1,CAMSAP3,CATSPER1,CAV1,CBLL1,CCDC127,CCDC14,CCDC144A…	459
Cancer, Organismal Injury and Abnormalities	tumorigenesis of epithelial neoplasm	0.000184		1.29		AAK1,ABCA5,ABR,ACSBG2,ADAL,ADAM19,ADIPOQ,ADIPOR1,ADM2,ADNP,AEBP1,AFF1,AGAP3,AGPAT5,AGRN,AK5,AKT3,ALX4,ANKRD18A,ANKRD34C,ANO10,APOA1,APOBEC4,APOL1,ARHGAP6,ARHGEF15,ARL13B,ARRDC1,ASCL4,ATAD5,ATF4,ATP13A1,ATP6V0A4,AUNIP,BARHL1,BATF2,BBS1,BCL11A,BMP2K,BOLL,BTBD16,BTNL3,C10orf71,C11orf42,C11orf63,C1QTNF6,C21orf58,C3orf30,C5orf38,C9orf163,CAB39,CAB39L,CACYBP,CAGE1,CAMSAP3,CATSPER1,CAV1,CBLL1,CCDC127,CC…	466
Cancer, Organismal Injury and Abnormalities	pelvic tumor	0.000194		0.088		AAK1,ABCA5,ABR,ACSBG2,ACTG2,ADAM19,ADGRG1,ADIPOQ,ADM2,ADNP,ADRM1,AEBP1,AFF1,AGPAT5,AK5,AKT3,ALX4,ANG,ANKRD17,ANKRD18A,ANKRD34C,APOA1,APOLD1,ARHGAP6,ARHGEF15,ARL13B,ARRDC1,ATAD5,ATF3,ATF4,ATP13A1,ATP6V0A4,BBS1,BCL11A,BMP2K,BORA,BSND,BTBD16,BTNL3,C10orf71,C11orf42,C11orf63,C3orf30,C5orf38,C5orf60,CAB39L,CAGE1,CATSPER1,CAV1,CBLL1,CCDC14,CCDC144A,CCDC146,CCDC47,CCDC59,CCDC73,CCNB3,CCNK,CD5L,CD86,CDC4…	407
Cancer, Gastrointestinal Disease, Organismal Injury and Abnormalities	colon tumor	0.000207				ABCA5,ADAL,ADAM19,ADIPOR1,ADM2,ADNP,AEBP1,AFF1,AGAP3,AGPAT5,AGRN,AK5,ALX4,ANO10,APOL1,ARHGEF15,ARL13B,ASCL4,ATAD5,ATF3,ATP13A1,AUNIP,BARHL1,BATF2,BBS1,BCL11A,BOLL,BTNL3,C10orf71,C11orf63,C1QTNF6,C21orf58,C3orf30,C9orf163,CAB39,CAB39L,CACYBP,CAMSAP3,CAV1,CBLL1,CCDC127,CCDC146,CCDC73,CCNK,CCP110,CD4,CD5L,CD86,CDC45,CELSR3,CEP104,CETN3,CFP,CGN,CHRNA5,CHST3,CHST5,CLUH,CNTNAP2,CNTNAP5,COIL,COL5A2,COL6…	309
Cancer, Gastrointestinal Disease, Organismal Injury and Abnormalities	colorectal neoplasia	0.000209		-0.762		ABCA5,ADAL,ADAM19,ADIPOQ,ADIPOR1,ADM2,ADNP,AEBP1,AFF1,AGAP3,AGPAT5,AGRN,AK5,ALX4,ANO10,APOL1,ARHGEF15,ARL13B,ASCL4,ATAD5,ATF3,ATF4,ATP13A1,AUNIP,BARHL1,BATF2,BBS1,BCL11A,BOLL,BTNL3,C10orf71,C11orf63,C1QTNF6,C21orf58,C3orf30,C9orf163,CAB39,CAB39L,CACYBP,CAMSAP3,CAPG,CAV1,CAVIN3,CBLL1,CCDC127,CCDC146,CCDC59,CCDC73,CCNK,CCP110,CD4,CD5L,CD86,CDC45,CELSR3,CEP104,CETN3,CFHR1,CFP,CGN,CHRNA5,CHST3,CHST5,…	349
Cell-To-Cell Signaling and Interaction	adhesion of sarcoma cell lines	0.000224		-0.784	bias	CXCL12,HGF,ITGA4,ITGB1,RASA1,VCAN	6
Cell-To-Cell Signaling and Interaction	metabolism of neurotransmitter receptor	0.000246				AGRN,DMD,FNTA	3
Carbohydrate Metabolism, Nucleic Acid Metabolism, Small Molecule Biochemistry	synthesis of UDP-sugar	0.000246				GNPNAT1,PGM3,UGDH	3
Cell-To-Cell Signaling and Interaction, Hematological System Development and Function, Inflammatory Response	binding of peripheral blood monocytes	0.000271				CD4,CXCL12,ITGAM,PPARG	4
Cancer, Organismal Injury and Abnormalities	genitourinary tumor	0.000283		-0.203		AAK1,ABCA5,ABR,ACSBG2,ACTG2,ADAL,ADAM19,ADGRG1,ADIPOQ,ADM2,ADNP,ADRM1,AEBP1,AFF1,AGPAT5,AK5,AKT3,ALX4,ANG,ANKRD17,ANKRD18A,ANKRD34C,APOA1,APOLD1,ARHGAP6,ARHGEF15,ARL13B,ARRDC1,ATAD5,ATF3,ATF4,ATP13A1,ATP6V0A4,BBS1,BCL11A,BMP2K,BORA,BSND,BTBD16,BTNL3,C10orf71,C11orf42,C11orf63,C3orf30,C5orf38,C5orf60,CAB39L,CAGE1,CATSPER1,CAV1,CBLL1,CCDC14,CCDC144A,CCDC146,CCDC47,CCDC73,CCNB3,CCNK,CD5L,CD86,CDC45,…	427
Hereditary Disorder, Organismal Injury and Abnormalities	autosomal recessive disease	0.000289				ADGRG1,AGRN,ALX4,ANO10,APOA1,ARL13B,ARL2BP,ATP6V0A4,BBS1,BVES,CATSPER1,CAV1,CD79B,CDC45,CEP104,CEP83,CLCN2,CNGB1,COA5,COL6A1,COQ9,CRB2,CYB5R3,DHFR,DLL3,DPP4,DYNC2H1,EDN1,EGR2,EIF4A3,ENPP1,EXOSC8,FKTN,GDAP1,GJA1,GPT2,GRXCR2,GSS,HADHA,HGF,HLA-DQA1,HSD17B4,IL4,ITGA7,ITGB1,KIF7,KRT14,KRT85,let-7,LIPT1,MEGF10,MFN2,mir-154,mir-17,mir-320,MSMO1,MUT,MYBPC1,NCF4,NR2E3,OFD1,OTOA,OTOG,PCYT1A,PDCD2,PEX6,PGM3…	93
Cancer, Organismal Injury and Abnormalities	pelvic cancer	0.000292				AAK1,ABCA5,ABR,ACSBG2,ACTG2,ADAM19,ADGRG1,ADIPOQ,ADM2,ADNP,ADRM1,AEBP1,AFF1,AGPAT5,AK5,AKT3,ALX4,ANG,ANKRD17,ANKRD18A,ANKRD34C,APOA1,APOLD1,ARHGAP6,ARHGEF15,ARL13B,ARRDC1,ATAD5,ATF3,ATF4,ATP13A1,ATP6V0A4,BBS1,BCL11A,BMP2K,BORA,BSND,BTBD16,BTNL3,C10orf71,C11orf42,C11orf63,C3orf30,C5orf38,C5orf60,CAB39L,CAGE1,CATSPER1,CAV1,CBLL1,CCDC14,CCDC144A,CCDC146,CCDC47,CCDC59,CCDC73,CCNB3,CCNK,CD5L,CD86,CDC4…	404
Cardiovascular System Development and Function, Embryonic Development, Hematological System Development and Function, Lymphoid Tissue Structure and Development, Organ Development, Organismal Development, Tissue Development	development of lymph vessel	0.00033				ADIPOQ,CXCL12,EDN1,EFNB2,HGF,ITGA4,SYK	7
Cell-To-Cell Signaling and Interaction, Hair and Skin Development and Function	adhesion of epithelial cell lines	0.000362		-0.901	bias	HGF,ITGA1,ITGA4,ITGAM,ITGB1,MUC1,RASA1,TMEM123	8
Cancer, Organismal Injury and Abnormalities	urogenital cancer	0.000378		0.108		AAK1,ABCA5,ABR,ACSBG2,ACTG2,ADAL,ADAM19,ADGRG1,ADIPOQ,ADM2,ADNP,ADRM1,AEBP1,AFF1,AGPAT5,AK5,AKT3,ALX4,ANG,ANKRD17,ANKRD18A,ANKRD34C,APOA1,APOLD1,ARHGAP6,ARHGEF15,ARL13B,ARRDC1,ATAD5,ATF3,ATF4,ATP13A1,ATP6V0A4,BBS1,BCL11A,BMP2K,BORA,BSND,BTBD16,BTNL3,C10orf71,C11orf42,C11orf63,C3orf30,C5orf38,C5orf60,CAB39L,CAGE1,CATSPER1,CAV1,CBLL1,CCDC14,CCDC144A,CCDC146,CCDC47,CCDC73,CCNB3,CCNK,CD5L,CD86,CDC45,…	418
Cancer, Organismal Injury and Abnormalities, Reproductive System Disease	Prostate Cancer and Tumors	0.000411		-0.232		AAK1,ABR,ACSBG2,ADGRG1,ADRM1,AEBP1,AFF1,AGPAT5,AK5,AKT3,ANKRD17,APOA1,APOLD1,ARHGAP6,ARHGEF15,ATAD5,ATP13A1,BCL11A,BMP2K,BORA,BSND,BTBD16,BTNL3,C10orf71,C5orf60,CAGE1,CAV1,CCDC14,CCNK,CD86,CDC45,CDK20,CDK3,CELSR3,CFP,CGN,CHMP2B,CLUH,CNOT10,CNTNAP2,CNTNAP5,COIL,COL5A2,CPNE8,CRYBG1,CSF1,CTDSP2,CTDSPL,CTNNA2,CUBN,CYB5R3,DAB2IP,DCC,DDI1,DDIT3,DDX39A,DGAT2L6,DHFR,DHX36,DIAPH3,DMD,DNAH6,DSG4,DYNC2H1,EC…	249
Cancer, Gastrointestinal Disease, Organismal Injury and Abnormalities	colorectal carcinoma	0.000442				ABCA5,ADAL,ADAM19,ADIPOR1,ADM2,ADNP,AEBP1,AFF1,AGAP3,AGPAT5,AGRN,AK5,ALX4,ANO10,APOL1,ARHGEF15,ARL13B,ASCL4,ATAD5,ATF4,ATP13A1,AUNIP,BARHL1,BATF2,BBS1,BCL11A,BOLL,BTNL3,C10orf71,C11orf63,C1QTNF6,C21orf58,C3orf30,C9orf163,CAB39,CAB39L,CACYBP,CAMSAP3,CAV1,CCDC127,CCDC146,CCDC59,CCDC73,CCNK,CCP110,CD4,CD5L,CD86,CDC45,CELSR3,CEP104,CETN3,CFP,CGN,CHRNA5,CHST3,CHST5,CLCN2,CLUH,CNTNAP5,COIL,COL5A2,COL6A…	304
Cancer, Organismal Injury and Abnormalities, Reproductive System Disease	prostatic carcinoma	0.000477				AAK1,ABR,ACSBG2,ADGRG1,AEBP1,AFF1,AGPAT5,AK5,ANKRD17,ARHGAP6,ATAD5,ATP13A1,BCL11A,BMP2K,BORA,BSND,BTNL3,C10orf71,C5orf60,CAGE1,CAV1,CCDC14,CCNK,CD86,CDC45,CDK20,CDK3,CELSR3,CFP,CHMP2B,CLUH,CNOT10,CNTNAP2,CNTNAP5,COIL,COL5A2,CPNE8,CRYBG1,CTDSP2,CTNNA2,CUBN,CYB5R3,DAB2IP,DCC,DDI1,DDIT3,DDX39A,DHX36,DIAPH3,DMD,DNAH6,DSG4,DYNC2H1,ECM1,ERI2,ERN1,ETS1,FAM124B,FAM160B1,FAM19A5,FHL5,FNBP1,GALNT2,GDAP1L1,…	217
Cellular Development, Cellular Growth and Proliferation, Hematological System Development and Function, Hematopoiesis, Lymphoid Tissue Structure and Development, Tissue Development	monocytopoiesis	0.000486	Decreased	-2.568	bias	CD4,CSF1,HGF,HHEX,HRH3,IFI16,IFNA10,IFNA16,IL4,IRF7,mir-17,PPARG,RASA1,RELA,TLR1	15
Cellular Assembly and Organization	development of cytoplasm	0.000495		-1.395	bias	ADIPOQ,ANG,APOA1,APOL1,ARHGAP6,ARHGEF15,ATG14,CATIP,CAV1,CRK,CXCL12,DGKA,DIAPH3,DMD,EDN1,FBXW7,GNAS,HGF,HIP1R,ITGB1,ITGB1BP1,LPA,MFN2,mir-17,MYO1C,NEFL,NR1D1,PACS2,PAFAH1B1,PEX6,PLCB3,PLEKHG6,PPARG,PTGDS,RASA1,RHOQ,RNASE2,RND1,SKIL,TPPP,VHL,VIL1,WIPF1,WNT4	44
Cancer, Organismal Injury and Abnormalities, Reproductive System Disease	prostate cancer	0.000504				AAK1,ABR,ACSBG2,ADGRG1,ADRM1,AEBP1,AFF1,AGPAT5,AK5,AKT3,ANKRD17,APOA1,APOLD1,ARHGAP6,ARHGEF15,ATAD5,ATP13A1,BCL11A,BMP2K,BORA,BSND,BTBD16,BTNL3,C10orf71,C5orf60,CAGE1,CAV1,CCDC14,CCNK,CD86,CDC45,CDK20,CDK3,CELSR3,CFP,CGN,CHMP2B,CLUH,CNOT10,CNTNAP2,CNTNAP5,COIL,COL5A2,CPNE8,CRYBG1,CSF1,CTDSP2,CTDSPL,CTNNA2,CUBN,CYB5R3,DAB2IP,DCC,DDI1,DDIT3,DDX39A,DGAT2L6,DHFR,DHX36,DIAPH3,DMD,DNAH6,DSG4,DYNC2H1,EC…	247
Cancer, Gastrointestinal Disease, Organismal Injury and Abnormalities	tumorigenesis of digestive organ tumor	0.000512		-0.64		ABCA5,ACSBG2,ADAL,ADAM19,ADIPOR1,ADM2,ADNP,AEBP1,AFF1,AGAP3,AGPAT5,AGRN,AK5,ALX4,ANO10,APOL1,ARHGEF15,ARL13B,ASCL4,ATAD5,ATF4,ATP13A1,AUNIP,BARHL1,BATF2,BBS1,BCL11A,BMP2K,BOLL,BTNL3,C10orf71,C11orf63,C1QTNF6,C21orf58,C3orf30,C9orf163,CAB39,CAB39L,CACYBP,CAMSAP3,CAV1,CCDC127,CCDC146,CCDC59,CCDC73,CCNK,CCP110,CD4,CD5L,CD86,CDC45,CELSR3,CEP104,CETN3,CFP,CGN,CGNL1,CHRNA5,CHST3,CHST5,CLCN2,CLUH,CNTNAP…	335
Cell-mediated Immune Response, Cellular Development, Cellular Function and Maintenance, Cellular Growth and Proliferation, Embryonic Development, Hematological System Development and Function, Hematopoiesis, Lymphoid Tissue Structure and Development, Organ Development, Organ Morphology, Organismal Development, Tissue Development, Tissue Morphology	expansion of thymocytes	0.000556	Decreased	-2.2		CXCL12,IL4,SYK,TOX,ZAP70	5
Cancer, Organismal Injury and Abnormalities	genitourinary carcinoma	0.000588				AAK1,ABCA5,ABR,ACSBG2,ADAL,ADAM19,ADGRG1,ADM2,ADNP,AEBP1,AFF1,AGPAT5,AK5,AKT3,ALX4,ANKRD17,ANKRD18A,ANKRD34C,ARHGAP6,ARHGEF15,ARL13B,ARRDC1,ATAD5,ATF4,ATP13A1,ATP6V0A4,BBS1,BCL11A,BMP2K,BORA,BSND,BTBD16,BTNL3,C10orf71,C11orf42,C11orf63,C3orf30,C5orf38,C5orf60,CAB39L,CAGE1,CATSPER1,CAV1,CBLL1,CCDC14,CCDC144A,CCDC146,CCDC47,CCDC73,CCNB3,CCNK,CD5L,CD86,CDC45,CDK20,CDK3,CELSR3,CEP104,CETN3,CFP,CGN,CH…	386
Cell Cycle	G1 phase of phagocytes	0.000597				CSF1,TAL1,ZEB2	3
Tissue Development	activation of brown adipose tissue	0.000597				ADIPOR1,GNAS,NR1D1	3
Cellular Movement	chemotaxis of rhabdomyosarcoma cell lines	0.000597				CXCL12,HGF,LIFR	3
Neurological Disease, Organismal Injury and Abnormalities	formation of glial scar	0.000597				APOLD1,GJA1,HGF	3
Cellular Growth and Proliferation, Hematological System Development and Function	inhibition of blood platelets	0.000597				CYP2C19,EDN1,GP5	3
Cellular Movement	migration of retinal cells	0.000597				CXCL12,HGF,LHX1	3
Cancer, Gastrointestinal Disease, Organismal Injury and Abnormalities	colon carcinoma	0.000605				ABCA5,ADAL,ADAM19,ADIPOR1,ADM2,ADNP,AEBP1,AFF1,AGAP3,AGPAT5,AGRN,AK5,ALX4,ANO10,APOL1,ARHGEF15,ARL13B,ASCL4,ATAD5,ATP13A1,AUNIP,BARHL1,BATF2,BBS1,BCL11A,BOLL,BTNL3,C10orf71,C11orf63,C1QTNF6,C21orf58,C3orf30,C9orf163,CAB39,CAB39L,CACYBP,CAMSAP3,CAV1,CCDC127,CCDC146,CCDC73,CCNK,CCP110,CD4,CD5L,CD86,CDC45,CELSR3,CEP104,CETN3,CFP,CGN,CHRNA5,CHST3,CHST5,CLUH,CNTNAP5,COIL,COL5A2,COL6A1,CPNE8,CRB2,CSF1,…	290
Cellular Movement, Hematological System Development and Function, Immune Cell Trafficking	transmigration of peripheral blood leukocytes	0.000665				CXCL12,EFNB2,ITGB1,PPARG	4
Cellular Movement, Connective Tissue Development and Function, Skeletal and Muscular System Development and Function	cell movement of osteoclasts	0.00073		0.156	bias	CSF1,EDN1,HGF,IL4,ZAP70	5
Cancer, Cellular Movement, Organismal Injury and Abnormalities, Tumor Morphology	invasion of cancer cells	0.000741		-1.849	bias	CSF1,CXCL12,DPP4,EDN1,HGF,ITGA1,ITGB1,LGR4,mir-17,PAFAH1B1,SNAI2,SSX2IP,VCAN	13
Cancer, Organismal Injury and Abnormalities, Reproductive System Disease	male genital neoplasm	0.000742		-0.232		AAK1,ABR,ACSBG2,ADGRG1,ADRM1,AEBP1,AFF1,AGPAT5,AK5,AKT3,ANKRD17,APOA1,APOLD1,ARHGAP6,ARHGEF15,ATAD5,ATP13A1,BCL11A,BMP2K,BORA,BSND,BTBD16,BTNL3,C10orf71,C5orf60,CAGE1,CAV1,CCDC14,CCNK,CD86,CDC45,CDK20,CDK3,CELSR3,CFP,CGN,CHMP2B,CLUH,CNOT10,CNTNAP2,CNTNAP5,COIL,COL5A2,CPNE8,CRYBG1,CSF1,CTDSP2,CTDSPL,CTNNA2,CUBN,CYB5R3,DAB2IP,DCC,DDI1,DDIT3,DDX39A,DGAT2L6,DHFR,DHX36,DIAPH3,DMD,DNAH6,DSG4,DYNC2H1,EC…	250
Cell-To-Cell Signaling and Interaction	binding of lymphoma cell lines	0.000746		0.011	bias	CD4,CXCL12,DPP4,HGF,IL4,ITGA4,ITGAM,ITGB1,LPA,PARVG,VCAN	11
Cellular Movement	invasion of ovarian cancer cell lines	0.000757		-0.923	bias	ATF3,CAV1,CXCL12,DPP4,EDN1,ETS1,HGF,VCAN	8
Cancer, Organismal Injury and Abnormalities, Reproductive System Disease	malignant neoplasm of male genital organ	0.00077				AAK1,ABR,ACSBG2,ADGRG1,ADRM1,AEBP1,AFF1,AGPAT5,AK5,AKT3,ANKRD17,APOA1,APOLD1,ARHGAP6,ARHGEF15,ATAD5,ATP13A1,BCL11A,BMP2K,BORA,BSND,BTBD16,BTNL3,C10orf71,C5orf60,CAGE1,CAV1,CCDC14,CCNK,CD86,CDC45,CDK20,CDK3,CELSR3,CFP,CGN,CHMP2B,CLUH,CNOT10,CNTNAP2,CNTNAP5,COIL,COL5A2,CPNE8,CRYBG1,CSF1,CTDSP2,CTDSPL,CTNNA2,CUBN,CYB5R3,DAB2IP,DCC,DDI1,DDIT3,DDX39A,DGAT2L6,DHFR,DHX36,DIAPH3,DMD,DNAH6,DSG4,DYNC2H1,EC…	248
Cancer, Gastrointestinal Disease, Organismal Injury and Abnormalities	colorectal adenocarcinoma	0.000778				ABCA5,ADAL,ADAM19,ADIPOR1,ADM2,ADNP,AEBP1,AFF1,AGAP3,AGPAT5,AGRN,AK5,ALX4,ANO10,APOL1,ARHGEF15,ARL13B,ASCL4,ATAD5,ATF4,ATP13A1,AUNIP,BARHL1,BATF2,BBS1,BCL11A,BOLL,BTNL3,C10orf71,C11orf63,C1QTNF6,C21orf58,C3orf30,C9orf163,CAB39,CAB39L,CACYBP,CAMSAP3,CAV1,CCDC127,CCDC146,CCDC59,CCDC73,CCNK,CCP110,CD4,CD5L,CD86,CDC45,CELSR3,CEP104,CETN3,CFP,CGN,CHRNA5,CHST3,CHST5,CLUH,CNTNAP5,COIL,COL5A2,COL6A1,CPNE…	295
Cell-To-Cell Signaling and Interaction, Hepatic System Development and Function	activation of liver cells	0.000845		-1.51	bias	ADIPOQ,CSF1,CXCL12,DDIT3,EDN1,HGF,PDGFC,PPARG,WNT4	9
Gastrointestinal Disease, Hepatic System Disease, Organismal Injury and Abnormalities	acute liver failure	0.000966				GSS,HGF,NCR3,SLC7A11	4
Cellular Movement	cell movement of lung cancer cells	0.000966		0.686	bias	CXCL12,PAFAH1B1,RELA,VHL	4
Cardiovascular System Development and Function, Organ Development, Organ Morphology	relaxation of heart ventricle	0.000966				ACTG2,EDN1,ITGB1,TNNI3	4
Cellular Compromise, Organismal Injury and Abnormalities, Skeletal and Muscular Disorders, Tissue Morphology	degeneration of muscle cells	0.000989		0.239	bias	ADIPOQ,ATF3,CAV1,DMD,HADHA,LTK,SGCB,SRPK3	8
Free Radical Scavenging	formation of reactive oxygen species	0.000991		-1.508	bias	CSF1,CYP2A6 (includes others),EDN1,HGF,ITGB1,MAOA,NCF4,PLCB3,PPARG,S100A6,S100B	11
Cancer, Organismal Injury and Abnormalities	cancer of secretory structure	0.000999		0.151		AAK1,ABR,ABRA,ACSBG2,ADGRG1,ADIPOQ,ADNP,ADRM1,AEBP1,AFF1,AGAP3,AGPAT5,AK5,AKT3,ANKRD17,APOA1,APOBEC4,APOLD1,ARHGAP6,ARHGEF15,ARPC1B,ATAD5,ATP13A1,ATPAF1,AUNIP,BCL11A,BMP2K,BORA,BSND,BTBD16,BTNL3,C10orf71,C4orf32,C5orf60,CAGE1,CAMSAP3,CATSPER1,CAV1,CCDC14,CCDC146,CCNB3,CCNK,CD79B,CD86,CDC45,CDK20,CDK3,CELSR3,CEP104,CFHR1,CFP,CGN,CHMP2B,CLUH,CNOT10,CNTNAP2,CNTNAP5,COIL,COL5A2,COL6A1,CPNE8,CRYBG1,CS…	332
Cancer, Gastrointestinal Disease, Organismal Injury and Abnormalities	colon adenocarcinoma	0.00102				ABCA5,ADAL,ADAM19,ADIPOR1,ADM2,ADNP,AEBP1,AFF1,AGAP3,AGPAT5,AGRN,AK5,ALX4,ANO10,APOL1,ARHGEF15,ARL13B,ASCL4,ATAD5,ATP13A1,AUNIP,BARHL1,BATF2,BBS1,BCL11A,BOLL,BTNL3,C10orf71,C11orf63,C1QTNF6,C21orf58,C3orf30,C9orf163,CAB39,CAB39L,CACYBP,CAMSAP3,CAV1,CCDC127,CCDC146,CCDC73,CCNK,CCP110,CD4,CD5L,CD86,CDC45,CELSR3,CEP104,CETN3,CFP,CGN,CHRNA5,CHST3,CHST5,CLUH,CNTNAP5,COIL,COL5A2,COL6A1,CPNE8,CRB2,CSF1,…	284
Cancer, Gastrointestinal Disease, Hepatic System Disease, Organismal Injury and Abnormalities	liver carcinoma	0.00111				ABCA5,ACTG2,ACTR10,ADAL,ADAM19,ADGRG1,ADIPOR1,ADNP,ADRM1,AEBP1,AFF1,AGRN,ANKRD17,ANKRD34C,APOL1,ARHGAP6,ARHGAP8/PRR5-ARHGAP8,ARL13B,ATAD1,ATAD5,ATP13A1,ATP6V0A4,BANK1,BCL11A,BCS1L,C10orf71,C3orf30,CACYBP,CAMSAP3,CAPG,CATSPER1,CCDC146,CCDC59,CCNB3,CCP110,CD4,CD5L,CDC45,CEP104,CETN3,CFP,CLCN2,CNTNAP2,CNTNAP5,COIL,COL5A2,COL6A1,COMTD1,COQ9,CPNE8,CRB2,CRK,CSF1,CSTF1,CTNNA2,CUBN,CUL5,CXCL12,CYP2A6 (in…	290
Cell-To-Cell Signaling and Interaction, Cellular Compromise, Tumor Morphology	adhesion of mammary tumor cells	0.00116				ADIPOQ,CXCL12,ITGB1	3
Antimicrobial Response	delay in clearance of virus	0.00116				CD4,EGR2,IL4	3
Skeletal and Muscular Disorders	damage of muscle	0.00119		1.145	bias	ADIPOQ,ATF3,BUB3,CAV1,DMD,HADHA,HOXB1,ITGA7,LTK,SGCB,SRPK3	11
Cellular Development, Cellular Growth and Proliferation, Connective Tissue Development and Function, Embryonic Development, Organ Development, Organismal Development, Reproductive System Development and Function, Tissue Development	formation of Sertoli cells	0.0012				ADRM1,CLCN2,DMRT1,HGF,HSD17B4	5
Cellular Function and Maintenance	regulation of connective tissue cells	0.0012				ADIPOQ,CSF1,EDN1,ERBB4,TMEM165	5
Cardiovascular System Development and Function, Tissue Morphology	morphology of blood vessel	0.00122				ADIPOQ,ANKRD17,CRK,CXCL12,EDN1,EFNB2,ENPP1,FBXW7,GJA1,HGF,HHEX,HSD17B7,ITGA4,ITGA7,ITGB1BP1,MUS81,NFATC3,NUMB,PER2,POFUT1,PPARG,PTPRJ,RASA1,SGCB,SIAH2,SYK,TAB1,TBX4,VHL	29
Cell-mediated Immune Response, Cellular Development, Cellular Function and Maintenance, Cellular Growth and Proliferation, Embryonic Development, Hematological System Development and Function, Hematopoiesis, Lymphoid Tissue Structure and Development, Organ Development, Organismal Development, Tissue Development	differentiation of T lymphocytes	0.00125	Decreased	-2.581	bias	AFF1,BCL11A,CD4,CD86,CXCR1,EFNB2,EGR2,ETS1,FOXP3,HLA-DQA1,IFNA10,IFNA16,IL4,IRF3,ITPKB,JAK1,let-7,mir-17,NCAPH2,NFATC3,POFUT1,PPARG,PTCRA,RELA,RNF128,SLC46A2,SNAI2,STAT4,SYK,TAL1,TOX,WNT4,XRCC4,ZAP70,ZBTB17	35
Cardiovascular System Development and Function, Tissue Morphology	quantity of endothelial cells	0.00125		-0.816		APOA1,CAV1,ETS1,GIT1,PDGFC,PTPRJ,SYK	7
Cell-To-Cell Signaling and Interaction, Hematological System Development and Function	interaction of antigen presenting cells	0.00126		-0.72	bias	ADIPOQ,APOA1,CD4,CD86,CSF1,IL4,ITGA4,ITGAM,ITGB1,NPTX1,PAFAH1B1,RHBDD3	12
Cellular Development	transdifferentiation of cells	0.00128		-1.697		CSF1,DMRT1,IL4,MUC1,PPARG,RELA,THRA,VSX2	8
Cell-To-Cell Signaling and Interaction	adhesion of connective tissue cells	0.00131		-1.631	bias	ADNP,CD4,CSF1,CXCL12,EFNB2,GNPNAT1,HGF,IL4,ITGAM,ITGB1,PTPRJ,RAB21,RASA1,RELA,RND1,THRA,TMEM123	17
Dermatological Diseases and Conditions, Organismal Injury and Abnormalities	skin lesion	0.00131		1.015		AAK1,ABCA5,ABR,ABRA,ACSBG2,ADAL,ADAM19,ADIPOQ,AEBP1,AFF1,AGPAT5,AGRN,AK5,AKT3,ALX4,ANG,ANKRD17,ANKRD18A,ANKRD34C,ANO10,APOA1,ARHGAP6,ARHGAP8/PRR5-ARHGAP8,ARHGEF15,ARRDC1,ATF3,ATG14,ATP13A1,ATP6V0A4,AZIN1,B3GNT2,BANK1,BATF2,BCL11A,BEND2,BOLL,BSND,BTBD16,BTNL3,BVES,C10orf71,C11orf42,C11orf63,C1orf185,C3orf30,C5orf15,C9orf163,CAGE1,CARHSP1,CATSPER1,CAV1,CBLL1,CCDC144A,CCDC146,CCDC70,CCDC73,CCNB3,CCN…	426
Cancer, Organismal Injury and Abnormalities, Reproductive System Disease	prostatic adenocarcinoma	0.00132				AAK1,ABR,ACSBG2,AEBP1,AFF1,AGPAT5,AK5,ANKRD17,ARHGAP6,ATAD5,ATP13A1,BCL11A,BMP2K,BORA,BSND,BTNL3,C10orf71,C5orf60,CAGE1,CCDC14,CCNK,CD86,CDC45,CDK20,CDK3,CELSR3,CFP,CHMP2B,CLUH,CNOT10,CNTNAP2,CNTNAP5,COIL,COL5A2,CPNE8,CTDSP2,CTNNA2,CUBN,CYB5R3,DAB2IP,DCC,DDI1,DDIT3,DDX39A,DHX36,DIAPH3,DMD,DNAH6,DSG4,DYNC2H1,ERI2,ERN1,ETS1,FAM124B,FAM160B1,FAM19A5,FHL5,FNBP1,GALNT2,GDAP1L1,GLCE,GMEB1,GNAS,GP5,GSTO…	205
Cell-To-Cell Signaling and Interaction, Hematological System Development and Function, Immune Cell Trafficking, Inflammatory Response	binding of peripheral blood neutrophils	0.00135				CFHR1,CXCL12,IL4,ITGAM	4
Cellular Assembly and Organization, Cellular Function and Maintenance, Cellular Movement, Nervous System Development and Function	retrograde axonal transport	0.00135				DYNC1LI2,NEFL,PAFAH1B1,TMEM108	4
Cellular Assembly and Organization	stabilization of actin filaments	0.00135				DYNLT1,LHX1,VIL1,WIPF1	4
Cancer, Gastrointestinal Disease, Organismal Injury and Abnormalities	gastrointestinal adenocarcinoma	0.00137				ABCA5,ACSBG2,ADAL,ADAM19,ADIPOR1,ADM2,ADNP,AEBP1,AFF1,AGAP3,AGPAT5,AGRN,AK5,ALX4,ANO10,APOL1,ARHGEF15,ARL13B,ASCL4,ATAD5,ATF4,ATP13A1,AUNIP,BARHL1,BATF2,BBS1,BCL11A,BMP2K,BOLL,BTNL3,C10orf71,C11orf63,C1QTNF6,C21orf58,C3orf30,C9orf163,CAB39,CAB39L,CACYBP,CAMSAP3,CAV1,CCDC127,CCDC146,CCDC59,CCDC73,CCNK,CCP110,CD4,CD5L,CD86,CDC45,CELSR3,CEP104,CETN3,CFP,CGN,CGNL1,CHRNA5,CHST3,CHST5,CLUH,CNTNAP2,CNTN…	332
Cancer, Gastrointestinal Disease, Hepatic System Disease, Organismal Injury and Abnormalities	hepatobiliary system cancer	0.00141		0.769		ABCA5,ACTG2,ACTR10,ADAL,ADAM19,ADGRG1,ADIPOR1,ADNP,ADRM1,AEBP1,AFF1,AGRN,ANG,ANKRD17,ANKRD34C,APOA1,APOL1,ARHGAP6,ARHGAP8/PRR5-ARHGAP8,ARL13B,ATAD1,ATAD5,ATP13A1,ATP6V0A4,BANK1,BCL11A,BCS1L,C10orf71,C3orf30,CACYBP,CAMSAP3,CAPG,CATSPER1,CCDC146,CCDC59,CCDC73,CCNB3,CCP110,CD4,CD5L,CDC45,CEP104,CETN3,CFHR1,CFP,CLCN2,CNTNAP2,CNTNAP5,COIL,COL5A2,COL6A1,COMTD1,COQ9,CPNE8,CRB2,CRK,CSF1,CSTF1,CTNNA2,CUBN…	304
Cardiovascular Disease	abnormal function of cardiovascular system	0.00142				ADIPOQ,CFP,COL5A2,GJA1,HRH3,ITGB1,mir-208,MUS81,NFATC3,PTPRO,TNNI3	11
Cell-To-Cell Signaling and Interaction, Connective Tissue Development and Function	adhesion of fibroblasts	0.00144		-0.24	bias	CXCL12,GNPNAT1,IL4,ITGAM,ITGB1,PTPRJ,RELA,RND1	8
Organismal Survival	morbidity or mortality	0.00147	Increased	10.126	bias	ABCA5,ABR,ADAM19,ADIPOQ,ADNP,AEBP1,AFF1,AGRN,AKT3,ALX4,ANKRD17,APOA1,AQP11,ATAD1,ATF3,ATF4,BATF2,BCL11A,BSND,BUB3,CAV1,CAVIN3,CCDC47,CCNK,CCP110,CD4,CDC45,CDKN2D,CELSR3,CFP,CHRNA7,COL5A2,COQ9,CRK,CSAD,CSF1,CTNNA2,CXCL12,CYP2C19,DCC,DGKD,DHX36,DIAPH3,DLL3,DMD,DYNC2H1,E2F6,ECM1,EDN1,EFNB2,EGR2,EIF6,ERBB4,ERN1,ETS1,EYA4,FBXW7,FCN1,FKBP1B,FKTN,FOSL2,FOXI3,FOXP3,GABPB1,GABRA1,GIT1,GJA1,GLCE,GNAS,GNG3,…	178
Cell-To-Cell Signaling and Interaction, Hair and Skin Development and Function	binding of epithelial cell lines	0.00147		-1.417	bias	CAV1,HGF,ITGA1,ITGA4,ITGAM,ITGB1,MUC1,RASA1,TMEM123	9
Organismal Injury and Abnormalities, Renal and Urological Disease	progressive kidney disease	0.0015		-0.152		EDN1,HGF,SKIL,SLC12A1,SMURF2	5
Cell Morphology, Hematological System Development and Function, Immunological Disease, Lymphoid Tissue Structure and Development	abnormal morphology of natural T-regulatory cells	0.00159				FOXP3,TOX	2
Lipid Metabolism, Molecular Transport, Small Molecule Biochemistry	accumulation of 18:1(n-9) fatty acids	0.00159				HADHA,HRASLS	2
Cell-To-Cell Signaling and Interaction, Cellular Compromise, Tumor Morphology	adhesion of acute lymphoblastic leukemia cells	0.00159				CXCL12,ITGB1	2
Cell-To-Cell Signaling and Interaction, Connective Tissue Development and Function	adhesion of bone marrow-derived fibroblasts	0.00159				CXCL12,ITGB1	2
Developmental Disorder, Hereditary Disorder, Organismal Injury and Abnormalities, Renal and Urological Disease	autosomal dominant medullary cystic kidney disease	0.00159				MUC1,UMOD	2
Cell-To-Cell Signaling and Interaction, Hematological System Development and Function, Hematopoiesis	binding of T lymphoblasts	0.00159				ITGA4,ZAP70	2
Cell-mediated Immune Response, Cellular Development, Cellular Function and Maintenance, Cellular Growth and Proliferation, Embryonic Development, Hematological System Development and Function, Hematopoiesis, Lymphoid Tissue Structure and Development, Organ Development, Organ Morphology, Organismal Development, Tissue Development, Tissue Morphology	clonal expansion of thymocytes	0.00159				SYK,ZAP70	2
Cellular Development, Cellular Growth and Proliferation, Hematological System Development and Function, Hematopoiesis, Lymphoid Tissue Structure and Development, Tissue Development	differentiation of multinucleated giant cells	0.00159				CSF1,IL4	2
Cell-To-Cell Signaling and Interaction, Inflammatory Response	immune response of monocyte-derived dendritic cells	0.00159				MUC1,RELA	2
Cell-To-Cell Signaling and Interaction, Cellular Function and Maintenance, Inflammatory Response, Nervous System Development and Function	phagocytosis of cortical neurons	0.00159				IL4,PPARG	2
Cell-To-Cell Signaling and Interaction, Cellular Function and Maintenance, Hematopoiesis, Humoral Immune Response	positive selection of B lymphocytes	0.00159				SYK,ZAP70	2
Cellular Function and Maintenance	regulation of fibroblasts	0.00159				ADIPOQ,TMEM165	2
Cell Morphology, Hematological System Development and Function, Inflammatory Response	ruffling of macrophages	0.00159				CAPG,CSF1	2
Endocrine System Disorders, Gastrointestinal Disease, Metabolic Disease, Organismal Injury and Abnormalities	severe hyperinsulinism	0.00159				MC4R,PPARG	2
Cellular Assembly and Organization	stabilization of centrosome	0.00159				DYNC1LI1,DYNC1LI2	2
Cell Death and Survival	survival of osteoclast precursor cells	0.00159				CSF1,CXCL12	2
Carbohydrate Metabolism, Nucleic Acid Metabolism, Small Molecule Biochemistry	synthesis of UDP-N-acetylglucosamine	0.00159				GNPNAT1,PGM3	2
Cancer, Cellular Movement, Organismal Injury and Abnormalities, Tumor Morphology	invasion of tumor cells	0.00159		-0.596	bias	ADIPOQ,CSF1,CXCL12,DPP4,EDN1,FOXL1,HGF,HMGB3,ITGA1,ITGB1,let-7,LGR4,mir-17,PAFAH1B1,SNAI2,SSX2IP,SYK,VCAN	18
Cell-To-Cell Signaling and Interaction, Tissue Development	binding of extracellular matrix	0.0016		0.391		DPP4,GP5,ITGA1,ITGA4,ITGA7,ITGB1,ITGB1BP1,LYPD3,OTOA,PARVG,RASA1,RELA,VCAN	13
Cardiovascular Disease, Cardiovascular System Development and Function, Connective Tissue Disorders, Organ Morphology, Organismal Development, Organismal Injury and Abnormalities, Tissue Morphology	abnormal morphology of pericardium	0.00168				ANKRD17,EFNB2,HSD17B7,ITGA4,KIF3A,NFATC3,POFUT1,PTPRJ,RASA1,TAL1,TBX4	11
Cancer, Gastrointestinal Disease, Hepatic System Disease, Organismal Injury and Abnormalities	liver tumor	0.00168		1.177		ABCA5,ACTG2,ACTR10,ADAL,ADAM19,ADGRG1,ADIPOQ,ADIPOR1,ADNP,ADRM1,AEBP1,AFF1,AGRN,ANG,ANKRD17,ANKRD34C,APOA1,APOL1,ARHGAP6,ARHGAP8/PRR5-ARHGAP8,ARL13B,ATAD1,ATAD5,ATP13A1,ATP6V0A4,BANK1,BCL11A,BCS1L,C10orf71,C3orf30,CACYBP,CAMSAP3,CAPG,CATSPER1,CCDC146,CCDC59,CCNB3,CCP110,CD4,CD5L,CDC45,CEP104,CETN3,CFHR1,CFP,CLCN2,CNTNAP2,CNTNAP5,COIL,COL5A2,COL6A1,COMTD1,COQ9,CPNE8,CRB2,CRK,CSF1,CSTF1,CTNNA2,CUBN…	305
Cell-To-Cell Signaling and Interaction, Cellular Assembly and Organization, Hematological System Development and Function, Immune Cell Trafficking	cell-cell contact of leukocytes	0.00175				ITGA4,ITGAM,ITGB1,NPTX1,SYK,UMOD	6
Cardiovascular System Development and Function	morphology of vasculature	0.00175				ADIPOQ,ANKRD17,CAV1,CRK,CXCL12,EDN1,EFNB2,ENPP1,ERN1,FBXW7,GIT1,GJA1,HGF,HHEX,HSD17B7,ITGA4,ITGA7,ITGB1BP1,MUS81,NFATC3,NUMB,PER2,POFUT1,PPARG,PTPRJ,RASA1,SGCB,SIAH2,SYK,TAB1,TAL1,TBX4,TNNI3,VHL	34
Cell Cycle, Cellular Assembly and Organization, DNA Replication, Recombination, and Repair	segregation of chromosomes	0.00178		-0.471		BUB3,KLHL22,KNSTRN,MUS81,NCAPH,NCAPH2,PIK3CB,PPP1R12A,PPP1R7,RAD21,RIOK3,SMARCAD1,SMC4,TEX11	14
Hematological System Development and Function, Hematopoiesis, Lymphoid Tissue Structure and Development, Organ Morphology, Tissue Morphology	quantity of thymocytes	0.00179		-1.871	bias	AFF1,BCL11A,CD4,CD5L,CD86,E2F6,EFNB2,ETS1,FOXP3,GJA1,ITPKB,JAK1,POLR3E,PTCRA,RELA,SNAI2,TAL1,TOX,WIPF1,WNT4,ZAP70,ZBTB17	22
Cellular Development, Skeletal and Muscular System Development and Function, Tissue Development	differentiation of smooth muscle	0.00181		0.816	bias	ADIPOQ,ANKRD17,HGF,ITGA7,ITGB1,NFATC3,RELA,TAL1,WNT4	9
Hematological Disease, Immunological Disease, Infectious Diseases	infection of leukocytes	0.00181		-0.686		CD4,CSF1,CXCL12,IL4,IRF3,ITGA4,ITGAM,ITGB1,mir-17	9
Cell-To-Cell Signaling and Interaction	adhesion of lymphoma cell lines	0.00182		0.097		CD4,HGF,IL4,ITGA4,ITGAM,ITGB1,PARVG,VCAN	8
Cancer, Organismal Injury and Abnormalities	development of melanoma	0.00183		-0.686		ADGRG1,AKT3,HGF,ITGAM	4
Organismal Survival	organismal death	0.00194	Increased	10.095	bias	ABCA5,ABR,ADAM19,ADIPOQ,ADNP,AEBP1,AFF1,AGRN,AKT3,ALX4,ANKRD17,APOA1,AQP11,ATAD1,ATF3,ATF4,BCL11A,BSND,BUB3,CAV1,CAVIN3,CCDC47,CCNK,CCP110,CD4,CDC45,CDKN2D,CELSR3,CFP,CHRNA7,COL5A2,COQ9,CRK,CSAD,CSF1,CTNNA2,CXCL12,CYP2C19,DCC,DGKD,DHX36,DIAPH3,DLL3,DMD,DYNC2H1,E2F6,ECM1,EDN1,EFNB2,EGR2,EIF6,ERBB4,ERN1,ETS1,EYA4,FBXW7,FKBP1B,FKTN,FOSL2,FOXI3,FOXP3,GABPB1,GABRA1,GIT1,GJA1,GLCE,GNAS,GNG3,GNPNAT1,GRI…	175
Cell-To-Cell Signaling and Interaction, Cellular Compromise, Tumor Morphology	adhesion of lung cancer cells	0.00197				CXCL12,ITGA4,ITGB1	3
Cell Cycle	interphase of antigen presenting cells	0.00197				CSF1,ITGB1,TAL1	3
Cell Morphology	polarization of connective tissue cells	0.00197				CAV1,CSF1,IL4	3
Cardiovascular Disease, Organismal Injury and Abnormalities, Tissue Morphology	thickening of artery	0.00197				ATF4,ETS1,PTGDS	3
Cardiovascular Disease, Cardiovascular System Development and Function, Organismal Injury and Abnormalities	abnormal morphology of vasculature	0.00201				ANKRD17,CAV1,CRK,CXCL12,EDN1,EFNB2,ENPP1,ERN1,FBXW7,GIT1,GJA1,HGF,HHEX,HSD17B7,ITGA4,MUS81,NFATC3,NUMB,PER2,POFUT1,PPARG,PTPRJ,RASA1,SGCB,SYK,TAB1,TAL1,TBX4,TNNI3,VHL	30
Organismal Survival	death of perinatal stage organism	0.00204		0.817	bias	ADAM19,AEBP1,CRK,CXCL12,ETS1,GIT1,ITGB1,JAK1,LIFR,ZIC3	10
Cancer, Gastrointestinal Disease, Hepatic System Disease, Organismal Injury and Abnormalities	liver cancer	0.00213		0.43		ABCA5,ACTG2,ACTR10,ADAL,ADAM19,ADGRG1,ADIPOR1,ADNP,ADRM1,AEBP1,AFF1,AGRN,ANG,ANKRD17,ANKRD34C,APOA1,APOL1,ARHGAP6,ARHGAP8/PRR5-ARHGAP8,ARL13B,ATAD1,ATAD5,ATP13A1,ATP6V0A4,BANK1,BCL11A,BCS1L,C10orf71,C3orf30,CACYBP,CAMSAP3,CAPG,CATSPER1,CCDC146,CCDC59,CCNB3,CCP110,CD4,CD5L,CDC45,CEP104,CETN3,CFHR1,CFP,CLCN2,CNTNAP2,CNTNAP5,COIL,COL5A2,COL6A1,COMTD1,COQ9,CPNE8,CRB2,CRK,CSF1,CSTF1,CTNNA2,CUBN,CUL5,C…	297
Cellular Development, Cellular Growth and Proliferation, Embryonic Development, Organismal Development, Tissue Development	proliferation of mesenchymal stem cells	0.00217		-1.091	bias	EDN1,GJA1,HGF,IL4,ITGA1,PIWIL2,PPARG	7
Cell Cycle, Cellular Assembly and Organization, DNA Replication, Recombination, and Repair	segregation of sister chromatids	0.00226				BUB3,KLHL22,KNSTRN,PPP1R12A,SMC4	5
Cellular Assembly and Organization	stabilization of filaments	0.00233		0.426		BMP2K,DYNLT1,ERBB4,ERN1,GNAS,ITGAM,LHX1,PAFAH1B1,PANK4,VHL,VIL1,WIPF1	12
Cancer, Dermatological Diseases and Conditions, Organismal Injury and Abnormalities	skin tumor	0.00239		0.092		AAK1,ABCA5,ABR,ABRA,ACSBG2,ADAL,ADAM19,ADIPOQ,AEBP1,AFF1,AGPAT5,AGRN,AK5,AKT3,ALX4,ANG,ANKRD17,ANKRD18A,ANKRD34C,ANO10,ARHGAP6,ARHGAP8/PRR5-ARHGAP8,ARHGEF15,ARRDC1,ATF3,ATG14,ATP13A1,ATP6V0A4,AZIN1,B3GNT2,BANK1,BATF2,BCL11A,BEND2,BOLL,BSND,BTBD16,BTNL3,BVES,C10orf71,C11orf42,C11orf63,C1orf185,C3orf30,C5orf15,C9orf163,CAGE1,CARHSP1,CATSPER1,CAV1,CBLL1,CCDC144A,CCDC146,CCDC70,CCDC73,CCNB3,CCNI,CD4,…	421
Developmental Disorder, Hereditary Disorder, Neurological Disease, Organismal Injury and Abnormalities, Renal and Urological Disease, Skeletal and Muscular Disorders	Joubert syndrome	0.0024				ARL13B,CEP104,KIF7,OFD1,TCTN1,TMEM138	6
Cellular Movement, Hematological System Development and Function, Immune Cell Trafficking	migration of peripheral blood leukocytes	0.0024		0.049	bias	CXCL12,EFNB2,ITGB1,LCP1,PLCB3,PPARG	6
Cell-To-Cell Signaling and Interaction	recognition of cells	0.0024				CNTNAP2,NCR3,PTX3,RELA,TLR1,VCAN	6
Cell Morphology, Hematological System Development and Function	modification of regulatory T lymphocytes	0.00242				CXCR1,FOXP3,IL4,RNF128	4
Developmental Disorder, Neurological Disease, Organismal Injury and Abnormalities	cerebral dysgenesis	0.00243		0.108	bias	DCC,E2F6,EGR2,EXOSC8,HSD17B7,LMX1A,PAFAH1B1,VRK1,ZIC3,ZNF503	10
Cellular Assembly and Organization, Cellular Function and Maintenance	organization of cytoplasm	0.0025	Decreased	-3.432	bias	ABR,ADIPOQ,ADNP,AGRN,ARHGAP6,ARHGAP8/PRR5-ARHGAP8,ARL13B,ATF3,AUNIP,BBS1,BCS1L,BMP2K,BORA,CAMSAP3,CAPG,CAV1,CAVIN3,CCDC47,CCP110,CELSR3,CEP104,CEP83,CGN,CHMP2B,CHRNA7,CLUH,CNTNAP2,CRK,CSF1,CTNNA2,CXCL12,CXCR1,DAB2IP,DCC,DCTN2,DIAPH3,DYNC1LI1,DYNC1LI2,DYNC2H1,DYNLT1,EDN1,EFNB2,ERBB4,ERN1,ETS1,FNBP1,GIT1,GJA1,GNAS,HGF,HIP1R,HOXA4,HRASLS,IFT81,ITGA1,ITGA4,ITGAM,ITGB1,KIF3A,KLF9,KLHL1,KNSTRN,KRT17,KR…	116
Cardiovascular Disease, Organismal Injury and Abnormalities	peripheral vascular disease	0.00256				ADIPOQ,APOA1,CACYBP,CAPG,CFHR1,CHMP2B,CHRNA5,CHRNA7,COL6A1,CTDSP2,CXCL12,CYP2C19,EDN1,EGR2,GABRA1,GJA1,GRIA2,IRF3,ITGA4,LCP1,LPA,MUT,NEFL,PDCD10,PPARG,PUM3,RFK,RNASE2,S100B,SLC12A1,SLC18A1,SSX2IP,SUCO,SYK,TINAGL1,TM2D1,TNNI3,TUBB1	38
Cell Signaling, Cellular Function and Maintenance, Small Molecule Biochemistry, Vitamin and Mineral Metabolism	homeostasis of Ca2+	0.00258				CATSPER1,CAV1,CCDC47,CHRNA7,CXCL12,GDAP1,GNAS,ITGB1,MFN2,PIK3CB,PLCB3,S100B,TMEM165,TNNI3,TRPV6	15
Cancer, Organismal Injury and Abnormalities	neck neoplasm	0.00264				ADAM19,AGAP3,APOA1,ARHGAP6,ARHGEF15,ATAD5,BCS1L,C10orf71,CCNB3,CCNK,CELSR3,CNTNAP5,CTDSP2,CTNNA2,DCC,DHFR,DMD,ECM1,EFNB2,ERBB4,ETS1,FAM208B,FBXW7,FHL5,FMO4,FOSL2,FOXD4L4/FOXD4L5,FOXL1,GNAS,GOLGA8K (includes others),GP2,HGF,HLA-DQA1,HLA-DRB5,HRCT1,IL4,JAKMIP2,KRT20,KRTAP9-9,LIFR,LRRC4C,mir-154,mir-17,MTX1,MUC1,MYO1C,NTNG2,OR52E2,OTUD4,PAN3,PCDH11Y,PDK2,PEX6,PPARG,RAD21,RASGEF1A,ROS1,SLC4A1AP,SNAI2…	77
Cancer, Organismal Injury and Abnormalities, Reproductive System Disease	tumorigenesis of genital organ	0.00274		0.088		AAK1,ABCA5,ABR,ACSBG2,ACTG2,ADAM19,ADGRG1,ADIPOQ,ADNP,ADRM1,AEBP1,AFF1,AGPAT5,AK5,AKT3,ANG,ANKRD17,ANKRD18A,ANKRD34C,APOA1,APOLD1,ARHGAP6,ARHGEF15,ARL13B,ARRDC1,ATAD5,ATF4,ATP13A1,ATP6V0A4,BBS1,BCL11A,BMP2K,BORA,BSND,BTBD16,BTNL3,C10orf71,C11orf42,C11orf63,C3orf30,C5orf38,C5orf60,CAB39L,CAGE1,CATSPER1,CAV1,CBLL1,CCDC14,CCDC144A,CCDC146,CCDC47,CCDC73,CCNB3,CCNK,CD5L,CD86,CDC45,CDK20,CDK3,CDKN2D,CE…	389
Cellular Movement	migration of cancer cells	0.00278		-1.683	bias	ADIPOQ,AKT3,CAV1,CBLL1,CSF1,CXCL12,DPP4,HGF,ITGA4,ITGB1,let-7,LGR4,PAFAH1B1,RELA,S100A6,SIAH2,SNAI2,VCAN,VHL	19
Cardiovascular Disease, Cardiovascular System Development and Function, Organismal Injury and Abnormalities, Skeletal and Muscular Disorders, Skeletal and Muscular System Development and Function, Tissue Morphology	abnormal morphology of vascular smooth muscle	0.00278				ANKRD17,CRK,CXCL12,ENPP1,PTPRJ,SGCB	6
Cell Morphology, Hematological System Development and Function	modification of lymphocytes	0.00278	Decreased	-2.172	bias	CXCR1,FOXP3,IL4,RNF128,RNF8,STAT4	6
Connective Tissue Development and Function, Embryonic Development, Organ Development, Organismal Development, Skeletal and Muscular System Development and Function, Tissue Development	formation of vertebrae	0.00278				DLL3,FOSL2,GJA1,HIP1R,HOXA4,PDGFC,ZIC3	7
Cancer, Cellular Movement, Organismal Injury and Abnormalities, Reproductive System Disease, Tumor Morphology	invasion of mammary tumor cells	0.00278		0.57		ADIPOQ,CSF1,CXCL12,HMGB3,ITGB1,let-7,SYK	7
Cell Morphology	polarization of tumor cell lines	0.00278		-1.826	bias	ADIPOQ,CXCL12,IL4,ITGB1,LTK,PLEKHG6,VHL	7
Cancer, Organismal Injury and Abnormalities, Reproductive System Disease	genital tumor	0.00281		-0.014		AAK1,ABCA5,ABR,ACSBG2,ACTG2,ADAM19,ADGRG1,ADIPOQ,ADNP,ADRM1,AEBP1,AFF1,AGPAT5,AK5,AKT3,ANG,ANKRD17,ANKRD18A,ANKRD34C,APOA1,APOLD1,ARHGAP6,ARHGEF15,ARL13B,ARRDC1,ATAD5,ATF4,ATP13A1,ATP6V0A4,BBS1,BCL11A,BMP2K,BORA,BSND,BTBD16,BTNL3,C10orf71,C11orf42,C11orf63,C3orf30,C5orf38,C5orf60,CAB39L,CAGE1,CATSPER1,CAV1,CBLL1,CCDC14,CCDC144A,CCDC146,CCDC47,CCDC73,CCNB3,CCNK,CD5L,CD86,CDC45,CDK20,CDK3,CDKN2D,CE…	389
Cellular Movement, Hematological System Development and Function	migration of hematopoietic progenitor cells	0.00283		-0.118	bias	CXCL12,GJA1,HGF,IL4,ITGA4,ITGB1,SYK,ZAP70	8
Cell Death and Survival	cell death of blood cells	0.00284		-1.15		AGRN,ATF3,BCL11A,CAV1,CD4,CD5L,CD79B,CD86,CSF1,CXCL12,DDIT3,ERN1,ETS1,FBXW7,GNAS,GP2,HGF,HSH2D,IL17RB,IL4,IRAK1,IRF3,ITGA4,ITGAM,ITGB1,ITPKB,JAK1,LTK,mir-154,mir-17,NUMB,PDGFC,PIK3CB,POLR3E,PPARG,PPBP,PTCRA,RASA1,RELA,SKIL,SLC46A1,SLC46A2,SLC7A11,SNAI2,STAT4,SYK,THRA,TRAF1,USP17L2 (includes others),VHL,WIPF1,WNT4,WWP2,ZAP70,ZC3H8,ZEB2	56
Cancer, Organismal Injury and Abnormalities, Respiratory Disease	lung squamous cell carcinoma	0.00292				ADIPOR1,ASCL4,BCL11A,C3orf30,CNTNAP2,CSAD,DHFR,DMD,ERBB4,FBXW7,HGF,HLA-DQA1,IFNA10,let-7,LIFR,LRRC66,mir-154,mir-17,OR2B11,PARP2,PPARG,RAD21,RASA1,ROS1,RRP15,STRADB,TARP,TBX3,TRAF1,TRERF1,TUBB1,VHL,ZMYND11,ZNF646	34
Cell Death and Survival	cell death of immune cells	0.00292		-1.777		ATF3,BCL11A,CAV1,CD4,CD5L,CD79B,CD86,CSF1,CXCL12,DDIT3,ERN1,ETS1,FBXW7,GNAS,GP2,HGF,HSH2D,IL17RB,IL4,IRAK1,IRF3,ITGA4,ITGAM,ITGB1,ITPKB,JAK1,LTK,mir-154,mir-17,NUMB,PDGFC,PIK3CB,POLR3E,PPARG,PPBP,PTCRA,RASA1,RELA,SKIL,SLC46A2,SLC7A11,SNAI2,STAT4,SYK,TRAF1,USP17L2 (includes others),VHL,WIPF1,WNT4,WWP2,ZAP70,ZC3H8,ZEB2	53
Endocrine System Disorders, Metabolic Disease	impaired glucose tolerance	0.00295		0.854	bias	ADIPOQ,ADIPOR1,CD5L,DPP4,ERN1,GNAS,HHEX,MC4R,MFN2,PPARG,PTGDS,SGCB,TRIB3	13
Developmental Disorder	dysgenesis	0.003	Increased	4.57	bias	AFF1,ANKRD17,ATF4,BCL11A,CDC45,CHST3,DCC,DMRT1,E2F6,EDN1,EGR2,EIF6,ERN1,ETS1,EXOSC8,FOXP3,GJA1,GLCE,HGF,HHEX,HSD17B4,HSD17B7,IL31RA,ITGB1BP1,KIF3A,LGR4,LMX1A,NFATC3,PAFAH1B1,PEX6,POFUT1,PPARG,PTCRA,PTPRJ,RPS6KA4,SRY,STAR,TAB1,TCOF1,TSHZ1,VRK1,WIPF1,XRCC4,ZIC3,ZNF503	45
Cellular Assembly and Organization, Cellular Function and Maintenance, Tissue Development	formation of actin filaments	0.00303		-0.436	bias	ADIPOQ,APOA1,ARHGAP6,ARHGEF15,CATIP,CAV1,CRK,CXCL12,DIAPH3,EDN1,FBXW7,HGF,HIP1R,ITGB1,ITGB1BP1,LPA,mir-17,MYO1C,PLCB3,PLEKHG6,PTGDS,RASA1,RHOQ,RNASE2,RND1,SKIL,VIL1,WNT4	28
Cell Morphology, Hematopoiesis, Humoral Immune Response, Immunological Disease, Lymphoid Tissue Structure and Development	abnormal morphology of pro-B lymphocytes	0.00305				CD79B,ERN1,SYK	3
Cell Cycle	interphase of myeloid cells	0.00305				CSF1,TAL1,ZEB2	3
Endocrine System Disorders, Gastrointestinal Disease, Organismal Injury and Abnormalities	severe disorder of pancreas	0.00305				CD86,MC4R,PPARG	3
Cardiovascular System Development and Function, Cell Morphology, Cellular Development, Organismal Development, Tissue Development	tubulation of lymphatic endothelial cells	0.00305				CXCL12,EDN1,HGF	3
Immunological Disease, Infectious Diseases	visceral leishmaniasis	0.00305				DPP4,EBI3,STAT4	3
Cell-To-Cell Signaling and Interaction, Cellular Function and Maintenance, Inflammatory Response	phagocytosis of cells	0.00308	Decreased	-2.367	bias	ABR,ADIPOQ,APOA1,CAPG,CAV1,CD4,CRK,CSF1,DNTTIP1,FCN1,HGF,IL4,IRF7,ITGAM,ITGB1,let-7,MEGF10,mir-17,mir-615,PIK3CB,PPARG,PTPRJ,PTX3,SYK,SYT11,TLR1	26
Hematological Disease, Immunological Disease, Infectious Diseases	infection of antigen presenting cells	0.00314		-1.109		CSF1,IL4,IRF3,ITGA4,ITGAM,ITGB1,mir-17	7
Gastrointestinal Disease, Hepatic System Disease, Organismal Injury and Abnormalities	liver lesion	0.00318		1.641		ABCA5,ACTG2,ACTR10,ADAL,ADAM19,ADGRG1,ADIPOQ,ADIPOR1,ADNP,ADRM1,AEBP1,AFF1,AGRN,ANG,ANKRD17,ANKRD34C,APOA1,APOL1,ARHGAP6,ARHGAP8/PRR5-ARHGAP8,ARL13B,ATAD1,ATAD5,ATP13A1,ATP6V0A4,BANK1,BCL11A,BCS1L,C10orf71,C3orf30,CACYBP,CAMSAP3,CAPG,CATSPER1,CCDC146,CCDC59,CCNB3,CCP110,CD4,CD5L,CDC45,CEP104,CETN3,CFHR1,CFP,CLCN2,CNTNAP2,CNTNAP5,COIL,COL5A2,COL6A1,COMTD1,COQ9,CPNE8,CRB2,CRK,CSF1,CSTF1,CTNNA2,CUBN…	315
Cellular Development, Connective Tissue Development and Function, Skeletal and Muscular System Development and Function, Tissue Development	differentiation of osteoblasts	0.00327	Decreased	-2.866		ADIPOQ,ATF4,CCDC47,COL6A1,CSF1,EDN1,EFNB2,ENPP1,FBXW7,FOSL2,GDF10,GJA1,GNAS,HGF,HSD17B4,IFI16,LGR4,mir-208,PIAS2,PPARG,SNAI2,SUCO,TMEM119,VCAN,WNT4	25
Cellular Development, Cellular Growth and Proliferation, Hematological System Development and Function, Lymphoid Tissue Structure and Development	proliferation of immune cells	0.00329		-1.969		ADIPOQ,APOA1,ATAD5,B3GNT2,BANK1,BCL11A,CAV1,CD4,CD79B,CD86,CDKN2D,CHST3,CSF1,CXCL12,DGKA,DPP4,EBI3,EFNB2,EGR2,ETS1,FKBP1B,FOXP3,GP2,HGF,HLA-DQA1,HSH2D,IFNA10,IFNA16,IL31RA,IL4,ITGAM,ITGB1,JAK1,KLF9,LCP1,MFN2,mir-17,NFATC3,PCYT1A,PIK3CB,PPARG,PTCRA,PTPRJ,RELA,RNF128,RPS6KA4,S100B,SKIL,SLC29A1,SMURF2,STAT4,SYK,TAL1,TOX,TPO,TRAF1,TYRP1,WIPF1,WWP2,ZAP70,ZEB2,ZNHIT1	62
Cellular Development, Cellular Growth and Proliferation, Nervous System Development and Function, Tissue Development	growth of neurites	0.00331	Decreased	-2.994	bias	ADNP,CAV1,CRK,CSF1,CXCL12,DAB2IP,DCC,EFNB2,ERBB4,GDAP1,GJA1,GNAS,HGF,ITGA1,ITGA4,ITGB1,KIF3A,LIFR,LRRC4C,MAOA,NFATC3,NMNAT1,NPAS4,NPTX1,PAFAH1B1,POLR3E,PPARG,PPP5C,PTPDC1,RASA1,RELA,RHOQ,RND1,S100B,SCD5,SKIL,SLC39A12,SYK,USP47,VCAN	40
Cancer, Dermatological Diseases and Conditions, Organismal Injury and Abnormalities	skin cancer	0.00335				AAK1,ABCA5,ABR,ABRA,ACSBG2,ADAL,ADAM19,ADIPOQ,AEBP1,AFF1,AGPAT5,AGRN,AK5,AKT3,ALX4,ANG,ANKRD17,ANKRD18A,ANKRD34C,ANO10,ARHGAP6,ARHGAP8/PRR5-ARHGAP8,ARHGEF15,ARRDC1,ATF3,ATG14,ATP13A1,ATP6V0A4,AZIN1,B3GNT2,BANK1,BATF2,BCL11A,BEND2,BOLL,BSND,BTBD16,BTNL3,BVES,C10orf71,C11orf42,C11orf63,C1orf185,C3orf30,C5orf15,C9orf163,CAGE1,CARHSP1,CATSPER1,CAV1,CBLL1,CCDC144A,CCDC146,CCDC70,CCDC73,CCNB3,CCNI,CD4,…	417
Cancer, Organismal Injury and Abnormalities, Respiratory Disease	advanced lung cancer	0.00342		0.756		ACTR10,ADIPOQ,APOA1,ATF3,CSF1,DAB2IP,DHFR,ERBB4,HGF,ITGB1,let-7,LGR4,mir-17,PARP2,PIK3CB,PTPRJ,RELA,ROS1,TUBB1,ZBTB17,ZEB2	21
Cell Signaling	I-kappaB kinase/NF-kappaB cascade	0.00347		-1.979	bias	ADIPOQ,ANKRD17,CD4,DAB2IP,ECM1,GJA1,IFIT5,IRAK1,IRF3,MIB2,PPP5C,RELA,RIOK3,S100B,TNIP3,ZC3HAV1,ZMYND11	17
Cardiovascular System Development and Function	morphology of vessel component	0.00351				ADIPOQ,ANKRD17,CRK,CXCL12,ENPP1,MUS81,PTPRJ,SGCB,TAB1	9
Inflammatory Disease, Inflammatory Response, Skeletal and Muscular Disorders	inflammation of muscle	0.00353		0.64		APOA1,CXCL12,DMD,HGF,MYBPC1,SGCB,TNNI3	7
Cellular Movement	cell movement of tumor cells	0.00359		-1.507	bias	ADIPOQ,AKT3,CAV1,CBLL1,CSF1,CXCL12,DPP4,HGF,ITGA4,ITGB1,let-7,PAFAH1B1,RELA,S100A6,SIAH2,SNAI2,VCAN,VHL	18
Cell Morphology, Cellular Assembly and Organization, Cellular Function and Maintenance	formation of cilia	0.00359		-1.942	bias	ARL13B,BBS1,CCP110,CELSR3,CEP104,CEP83,DYNC2H1,IFT81,KIF3A,MNS1,OFD1,PTPDC1,SSX2IP,TCTEX1D2,TCTN1,TMEM138,TRAF3IP1,VHL	18
Cell-To-Cell Signaling and Interaction, Hematological System Development and Function, Immune Cell Trafficking, Inflammatory Response	adhesion of phagocytes	0.00363		-1.937	bias	APOA1,CFHR1,CSF1,CXCR1,IL4,ITGA4,ITGA7,ITGAM,ITGB1,LCP1,PAFAH1B1,PLCB3,PPARG,PPBP,RELA	15
Cell-To-Cell Signaling and Interaction, Embryonic Development	adhesion of embryonic cell lines	0.00368		-0.659	bias	HGF,ITGA4,ITGAM,ITGB1,RASA1,TMEM123	6
Organismal Injury and Abnormalities, Renal and Urological Disease	failure of kidney	0.0037	Increased	2.378	bias	ADIPOQ,AQP11,ATF3,CD86,CHRNA5,CHRNA7,EDN1,GABRA1,GSS,HGF,ITGA1,ITGAM,KCP,KIF3A,PIK3CB,PPARG,PTGDS,SLC12A1,SLC7A11,SMURF2,TNNI3,WNT4	22
Cellular Function and Maintenance, Inflammatory Response	phagocytosis	0.00372	Decreased	-2.398	bias	ABR,ADIPOQ,APOA1,CAPG,CAV1,CD4,CRK,CSF1,DNTTIP1,FCN1,HGF,IL4,IRF7,ITGAM,ITGB1,let-7,MEGF10,MFN2,mir-17,mir-615,PIK3CB,PPARG,PTPRJ,PTX3,STX17,SYK,SYT11,TLR1	28
Cardiovascular Disease, Cardiovascular System Development and Function, Organ Morphology, Organismal Development, Organismal Injury and Abnormalities, Skeletal and Muscular Disorders, Skeletal and Muscular System Development and Function	abnormal morphology of myocardium	0.00378				ANKRD17,CAV1,HADHA,HHEX,HSD17B7,mir-208,NFATC3,PDCD10,PPARG,PTPRJ,TAB1,TNNI3	12
Cell-To-Cell Signaling and Interaction	binding of neuroglia	0.00389		-1.231	bias	CAV1,CXCL12,ERBB4,ITGA7,ITGB1	5
Cellular Development	epithelial-mesenchymal transition of prostate cancer cell lines	0.00389		-0.442		CAV1,DAB2IP,HGF,LIMA1,SNAI2	5
Cell-To-Cell Signaling and Interaction, Renal and Urological System Development and Function	adhesion of kidney cell lines	0.00395		-0.744	bias	HGF,ITGA4,ITGAM,ITGB1,RASA1,TMEM123,ZEB2	7
Cellular Movement, Hematological System Development and Function, Immune Cell Trafficking	arrest in cell rolling of leukocytes	0.00396				CXCR1,ITGA4,ITGAM,ITGB1	4
Cell-To-Cell Signaling and Interaction	gap junctional intercellular communication of cells	0.00396		0.911		CAV1,EDN1,GJA1,IL4	4
Cancer, Organismal Injury and Abnormalities, Reproductive System Disease	genital tract cancer	0.00404				AAK1,ABCA5,ABR,ACSBG2,ACTG2,ADAM19,ADGRG1,ADIPOQ,ADNP,ADRM1,AEBP1,AFF1,AGPAT5,AK5,AKT3,ANG,ANKRD17,ANKRD18A,ANKRD34C,APOA1,APOLD1,ARHGAP6,ARHGEF15,ARL13B,ARRDC1,ATAD5,ATF4,ATP13A1,ATP6V0A4,BBS1,BCL11A,BMP2K,BORA,BSND,BTBD16,BTNL3,C10orf71,C11orf42,C11orf63,C3orf30,C5orf38,C5orf60,CAB39L,CAGE1,CATSPER1,CAV1,CBLL1,CCDC14,CCDC144A,CCDC146,CCDC47,CCDC73,CCNB3,CCNK,CD5L,CD86,CDC45,CDK20,CDK3,CELSR3,CE…	380
Cell-To-Cell Signaling and Interaction	adhesion of myeloid cells	0.00406	Decreased	-2.193	bias	APOA1,CFHR1,CSF1,CXCL12,CXCR1,IL4,ITGA4,ITGA7,ITGAM,ITGB1,LCP1,PAFAH1B1,PLCB3,PPARG,PPBP,RELA	16
Organismal Injury and Abnormalities, Reproductive System Disease	endometriosis	0.00417				ADIPOQ,ATF4,C10orf10,CCNK,COL6A1,ENPP1,FOSL2,GNAS,HGF,HLA-DQA1,HSD17B4,HSD17B7,IL18RAP,IL4,ITGA1,ITGA7,ITGAM,ITGB1,JAK1,MAOA,mir-17,mir-663,mir-671,MUC1,NDUFAF5,PBK,PPARG,RELA,RPS23,SLC16A1,SRD5A1,STAR,TAL1,TRAF1	34
Cellular Movement, Nervous System Development and Function	migration of granule cells	0.00421		0.208	bias	CELSR3,CXCL12,ITGB1,NR1D1,PAFAH1B1,SKIL	6
Cellular Development, Skeletal and Muscular System Development and Function, Tissue Development	differentiation of smooth muscle cells	0.00421		0.447	bias	ADIPOQ,ANKRD17,HGF,ITGA7,ITGB1,NFATC3,RELA,WNT4	8
Developmental Disorder	hypoplasia of organ	0.00423	Increased	4.337	bias	AFF1,ANKRD17,ATF4,BCL11A,CHST3,E2F6,EDN1,EGR2,EIF6,ERN1,ETS1,EXOSC8,FOXP3,GLCE,HGF,HHEX,HSD17B7,IL31RA,ITGB1BP1,KIF3A,LGR4,LMX1A,NFATC3,POFUT1,PPARG,PTCRA,PTPRJ,RPS6KA4,STAR,TAB1,TCOF1,TSHZ1,VRK1,WIPF1,XRCC4,ZIC3,ZNF503	37
Cancer, Organismal Injury and Abnormalities, Respiratory Disease	pulmonary metastasis	0.00427		0.756		ADIPOQ,APOA1,ATF3,CSF1,DAB2IP,ITGB1,let-7,LGR4,mir-17,PIK3CB,PTPRJ,RELA,TUBB1,ZBTB17,ZEB2	15
Cancer, Cell Morphology, Cellular Function and Maintenance, Organismal Injury and Abnormalities	autophagy of cancer cells	0.00445				ATF4,DDIT3,TRIB3	3
Cellular Assembly and Organization	expansion of endoplasmic reticulum	0.00445				MFN2,PCYT1A,SUCO	3
Cellular Growth and Proliferation, Lymphoid Tissue Structure and Development	proliferation of lymphatic system cells	0.00451	Decreased	-2.063		ADIPOQ,APOA1,ATAD5,B3GNT2,BANK1,BCL11A,CAV1,CD4,CD79B,CD86,CHST3,CSF1,CXCL12,DGKA,DPP4,EBI3,EDN1,EFNB2,EGR2,ETS1,FKBP1B,FOXP3,GP2,HGF,HLA-DQA1,HSH2D,IFNA10,IFNA16,IL18RAP,IL31RA,IL4,ITGAM,ITGB1,ITPKB,KLF9,LCP1,MFN2,mir-17,NFATC3,PCYT1A,PIK3CB,PPARG,PTCRA,PTPRJ,PTPRO,RELA,RNF128,RPS6KA4,S100B,SKIL,SMURF2,STAT4,SYK,TAL1,TOX,TPO,TRAF1,TYRP1,WIPF1,WWP2,ZAP70,ZEB2,ZNHIT1	63
Auditory Disease, Neurological Disease	sensorineural hearing loss	0.00452				BCS1L,BSND,DHFR,DPP4,GJA1,GRXCR2,GSS,HGF,PEX6,SLC7A11,TMC1	11
Organismal Injury and Abnormalities, Respiratory Disease	lung injury	0.00454		1.219		CAV1,CHRNA5,CHRNA7,EDN1,ERN1,GABRA1,HLA-DQA1,HSH2D,IL4,ITGAM,JCHAIN,let-7,MUC1,PIAS2,PIK3CB,PPARG,PTX3,TARP	18
Organismal Injury and Abnormalities, Reproductive System Disease	benign pelvic disease	0.00457				ADIPOQ,ATF4,C10orf10,CCNK,CETN3,CLUH,COL6A1,ENPP1,FOSL2,GNAS,GRIA2,HGF,HLA-DQA1,HSD17B4,HSD17B7,IL18RAP,IL4,ITGA1,ITGA7,ITGAM,ITGB1,JAK1,let-7,LGR4,LIFR,MAOA,MEX3D,mir-17,mir-663,mir-671,MUC1,NDUFAF5,NR2E3,PBK,PCCA,PHLDA2,PPARG,RELA,RPS23,SLC16A1,SLC7A3,SRD5A1,STAR,TAL1,TARP,TRAF1,UNC5D,VCAN	48
Cell-To-Cell Signaling and Interaction, Cellular Assembly and Organization, Hematological System Development and Function, Immune Cell Trafficking	cell-cell adhesion of leukocytes	0.00459				ITGA4,ITGAM,ITGB1,SYK,UMOD	5
Embryonic Development, Organismal Development, Tissue Development	development of heart tube	0.00459				GJA1,HHEX,MIXL1,TBX3,TRAF3IP1	5
Cellular Development, Hematological System Development and Function, Lymphoid Tissue Structure and Development	maturation of monocytes	0.00459				IFNA10,IFNA16,IL4,ITGAM,mir-17	5
Cellular Movement	migration of progenitor cells	0.00459		-1.214	bias	ADGRG1,CXCL12,HGF,LMX1A,SEMA4C	5
Lipid Metabolism, Small Molecule Biochemistry	mobilization of lipid	0.00459		-1.982	bias	APOA1,CAV1,IL4,PMCH,PPARG	5
Cellular Function and Maintenance	engulfment of cells	0.00459	Decreased	-3.008	bias	ABR,ADIPOQ,APOA1,CAPG,CAV1,CBLL1,CD4,CRK,CSF1,CUBN,CXCL12,DNTTIP1,FCHO2,FCN1,HGF,HIP1R,IL4,IRF7,ITGAM,ITGB1,let-7,MEGF10,mir-17,mir-615,PAN3,PIK3CB,PLEKHG6,PPARG,PTPRJ,PTX3,SYK,SYT11,SYT4,TLR1,TSPAN1,WIPF1	36
Tissue Development	homeostasis of tissue	0.0046				CAV1,DDIT3,FBXW7,GNAS,HADHA,ITGAM,ITGB1,MEP1A,MUT,PHYH,SLC12A1,UPP1	12
Cell Death and Survival	necrosis	0.00461		1.635		AAK1,ADIPOQ,ADIPOR1,ADNP,ADRM1,AGAP3,AGRN,AKT3,ALDH3B1,ANG,APOA1,APOL1,AQP11,ATF3,ATF4,ATG14,BARHL1,BCL11A,BUB3,CAV1,CAVIN3,CCDC47,CCNI,CCP110,CD4,CD5L,CD79B,CD86,CDC45,CDK3,CDKN2D,CEP104,CHRNA7,COL6A1,COQ9,CSF1,CTNNA2,CXCL12,CXCR1,DAB2IP,DCC,DCTN2,DDIT3,DGKD,DHFR,DMD,DPP4,E2F6,EDN1,EFNB2,EGR2,EIF6,ERBB4,ERN1,ETS1,EYA4,FBXW7,FGF12,FNTA,FOXP3,GABRA1,GJA1,GNAS,GNPNAT1,GP2,GRIA2,GTF2F2,HADHA,HGF,HOX…	188
Infectious Diseases	Viral Infection	0.00462	Decreased	-4.452	bias	ADAL,ADIPOQ,APOA1,APOL1,ARPC1B,ARRDC1,ATF4,ATP6V0A4,BCL11A,BMP2K,CAV1,CBLL1,CCNB3,CCNK,CD4,CD86,CHMP2B,CHRNA7,CHST5,CLUH,CSF1,CUL5,CXCL12,CXCR1,DCTN2,DDIT3,DHFR,DPP4,EBI3,EFNB2,EIF4A3,ERI2,ERI3,ERN1,FAM76B,FCHO2,FNTA,FOXP3,GABPB1,GABRA1,GPT2,HGF,HID1,HIP1R,HLA-DQA1,HRH3,IL4,IRF3,IRF7,ITGA4,ITGAM,ITGB1,JAK1,JCHAIN,KCNH4,KIF3A,KLHL1,LIFR,LRRFIP2,MED8,mir-17,mir-208,mir-671,MTX1,MUS81,MUT,NCOA6,NCR3…	117
Hereditary Disorder, Ophthalmic Disease, Organismal Injury and Abnormalities	X-linked retinitis pigmentosa	0.00465				OFD1,RP2	2
Cell-To-Cell Signaling and Interaction	adhesion of osteoclast precursor cells	0.00465				CSF1,HGF	2
Cardiovascular System Development and Function, Cell-To-Cell Signaling and Interaction	association of endothelial cells	0.00465				PDCD10,SIAH2	2
Cell-To-Cell Signaling and Interaction, Connective Tissue Development and Function	association of pericytes	0.00465				PDCD10,SIAH2	2
Cell Cycle, Gene Expression	binding of Nfat binding site	0.00465				EDN1,GNAS	2
Cell Cycle, Gene Expression	binding of Stat5a response element	0.00465				CAV1,ERBB4	2
Cancer, Cell-To-Cell Signaling and Interaction, Organismal Injury and Abnormalities	binding of chronic lymphocytic leukemia B cells	0.00465				ITGA4,ITGB1	2
Cancer, Cell-To-Cell Signaling and Interaction, Organismal Injury and Abnormalities	binding of melanoma cells	0.00465				CXCL12,ITGB1	2
Cell-To-Cell Signaling and Interaction	binding of thyroid tumor cell lines	0.00465				HGF,ITGB1	2
Cancer, Cell Morphology, Cellular Movement, Organismal Injury and Abnormalities	cell spreading of lung cancer cells	0.00465				RELA,VHL	2
Cellular Growth and Proliferation, Hematological System Development and Function	colony formation of bone marrow	0.00465				CD4,CXCL12	2
Cell Morphology, Nervous System Development and Function	contraction of stellate cells	0.00465				EDN1,ITGA1	2
Antimicrobial Response	delay in initiation of clearance of Influenza A virus	0.00465				CD4,EGR2	2
Tissue Morphology	density of epithelial tissue	0.00465				ETS1,ITGB1	2
Cellular Development, Cellular Growth and Proliferation, Embryonic Development, Hematological System Development and Function, Hematopoiesis, Humoral Immune Response, Lymphoid Tissue Structure and Development, Organ Development, Organismal Development, Tissue Development	differentiation of germinal center B lymphocytes	0.00465				LCP1,SYK	2
Cellular Assembly and Organization, Cellular Compromise	disruption of cortical actin filaments	0.00465				RHOQ,RND1	2
Cell-To-Cell Signaling and Interaction, Cellular Growth and Proliferation, Hematological System Development and Function, Inflammatory Response	induction of M2 macrophages	0.00465				CSF1,IL4	2
Nucleic Acid Metabolism, Small Molecule Biochemistry	induction of cyclic GMP	0.00465				EDN1,IL4	2
Cellular Function and Maintenance, Cellular Movement, Hematological System Development and Function, Hematopoiesis	localization of hematopoietic progenitor cells	0.00465				CXCL12,GJA1	2
Cell Death and Survival	lysis of dendritic cells	0.00465				CD4,NCR3	2
Cellular Development, Hematological System Development and Function, Lymphoid Tissue Structure and Development, Tissue Development	maturation of marginal-zone B lymphocytes	0.00465				LCP1,TAL1	2
Small Molecule Biochemistry	metabolism of indole	0.00465				CYP2A6 (includes others),CYP2C19	2
Lipid Metabolism, Small Molecule Biochemistry	metabolism of ketone body	0.00465				OXCT1,TYRP1	2
Cellular Movement, Hematological System Development and Function, Humoral Immune Response, Immune Cell Trafficking	movement of pro-B lymphocytes	0.00465				CXCL12,LCP1	2
Developmental Disorder, Hereditary Disorder, Neurological Disease, Organismal Injury and Abnormalities	pontocerebellar hypoplasia type 1	0.00465				EXOSC8,VRK1	2
Cellular Assembly and Organization, Cellular Function and Maintenance	presence of actin bundles	0.00465				CSF1,PTPRO	2
Cellular Function and Maintenance, Hematological System Development and Function, Humoral Immune Response	progression of B lymphocytes	0.00465				CD79B,SYK	2
Embryonic Development	regression of hyaloid vessel	0.00465				PDGFC,VHL	2
Developmental Disorder, Hereditary Disorder, Organismal Injury and Abnormalities, Skeletal and Muscular Disorders	rigid spine syndrome	0.00465				GSS,SLC7A11	2
Endocrine System Disorders, Metabolic Disease, Organismal Injury and Abnormalities	secondary hypothyroidism	0.00465				THRA,TSHB	2
Connective Tissue Development and Function, Skeletal and Muscular System Development and Function, Tissue Development, Tissue Morphology	size of medullary cavity	0.00465				CSF1,GNAS	2
Cell Cycle, DNA Replication, Recombination, and Repair	spindle checkpoint of bone cancer cell lines	0.00465				BUB3,PIK3CB	2
Cell Cycle, DNA Replication, Recombination, and Repair	spindle checkpoint of sarcoma cell lines	0.00465				BUB3,PIK3CB	2
Organismal Injury and Abnormalities, Reproductive System Disease	squamous metaplasia of reproductive tract	0.00465				VHL,WNT4	2
Cellular Movement	translocation of Francisella tularensis	0.00465				IL4,ITGAM	2
Cardiovascular System Development and Function, Cellular Movement, Skeletal and Muscular System Development and Function	twitch of cardiomyocytes	0.00465				EDN1,TNNI3	2
Cellular Development, Cellular Growth and Proliferation, Hematological System Development and Function, Hematopoiesis, Lymphoid Tissue Structure and Development, Tissue Development	differentiation of phagocytes	0.00468	Decreased	-2.131	bias	ADIPOQ,BATF2,BCL11A,CD4,CDKN2D,CRK,CSF1,ERN1,HGF,HHEX,HRH3,IFI16,IFNA10,IFNA16,IL4,IRF7,ITGAM,mir-17,PPARG,RASA1,RELA,TAL1,TLR1,TRIB1	24
Organismal Development	abnormal morphology of body cavity	0.0047				ABCA5,ADAM19,ADIPOQ,AEBP1,ANKRD17,APOA1,AQP11,ATF3,ATF4,BANK1,BCL11A,CAV1,CCP110,CD4,CD5L,CD86,CELSR3,CHST3,CRK,CSF1,EDN1,EFNB2,ERBB4,ETS1,FKBP1B,FKTN,FOXP3,GJA1,GLCE,GLMP,GNAS,HADHA,HGF,HHEX,HLA-DQA1,HSD17B7,IL4,ITGA1,ITGA4,ITGB1,ITPKB,JAK1,KCP,KIF3A,LGR4,LHX1,MEP1A,mir-208,MTF1,MUS81,MUT,MYL1,NFATC3,NUMB,PCCA,PDCD10,POFUT1,PPARG,PPP5C,PTCRA,PTPRJ,PTPRO,PTX3,RASA1,RELA,RNF128,SLC12A1,SLC51A,SLC7…	90
Cardiovascular Disease, Cardiovascular System Development and Function, Organ Morphology, Organismal Development, Organismal Injury and Abnormalities	abnormal morphology of trabeculae carne	0.00479				ERBB4,GJA1,HHEX,NFATC3,PTPRJ,TAB1	6
Cardiovascular System Development and Function	survival of heart	0.00479		-1.441	bias	ADIPOQ,ADIPOR1,CXCL12,EDN1,HGF,HSPB6	6
Cardiovascular Disease, Cardiovascular System Development and Function, Organismal Injury and Abnormalities, Tissue Morphology	abnormal morphology of blood vessel	0.00479				ANKRD17,CRK,CXCL12,EDN1,EFNB2,ENPP1,FBXW7,GJA1,HHEX,HSD17B7,ITGA4,MUS81,NFATC3,NUMB,PER2,POFUT1,PTPRJ,RASA1,SGCB,SYK,TAB1,TBX4,VHL	23
Organismal Injury and Abnormalities, Renal and Urological Disease	renal impairment	0.00479	Increased	2.378	bias	ADIPOQ,AQP11,ATF3,CD86,CHRNA5,CHRNA7,DPP4,EDN1,GABRA1,GSS,HGF,ITGA1,ITGAM,KCP,KIF3A,PIK3CB,PPARG,PTGDS,SLC12A1,SLC7A11,SMURF2,TNNI3,WNT4	23
Cellular Development, Cellular Growth and Proliferation, Nervous System Development and Function, Tissue Development	proliferation of neuronal cells	0.00489	Decreased	-2.978	bias	ADNP,AGRN,CAV1,CRK,CSF1,CXCL12,DAB2IP,DCC,EFNB2,ERBB4,GDAP1,GJA1,GNAS,HGF,ITGA1,ITGA4,ITGB1,KIF3A,LIFR,LRRC4C,MAOA,NFATC3,NMNAT1,NPAS4,NPTX1,NR1D1,NUMB,PAFAH1B1,POLR3E,PPARG,PPP5C,PTPDC1,RASA1,RELA,RHOQ,RND1,S100B,SCD5,SEMA4C,SKIL,SLC39A12,SYK,TCOF1,USP47,VCAN	45
Cell-To-Cell Signaling and Interaction, Connective Tissue Development and Function, Hepatic System Development and Function	activation of hepatic stellate cells	0.00491		-1.698	bias	ADIPOQ,CXCL12,EDN1,HGF,PDGFC,PPARG,WNT4	7
Cellular Movement, Embryonic Development	migration of neural crest cells	0.00491		0.246	bias	EFNB2,ERBB4,ITGA1,ITGA4,ITGB1,VCAN,ZEB2	7
Cellular Assembly and Organization	quantity of mitochondria	0.00491		-1.091		ADIPOQ,ADIPOR1,AKT3,CAV1,MFN2,NR1D1,VHL	7
Cellular Assembly and Organization	formation of cytoskeleton	0.00493		-0.679	bias	ADIPOQ,APOA1,ARHGAP6,ARHGEF15,CATIP,CAV1,CRK,CXCL12,DIAPH3,DMD,EDN1,FBXW7,HGF,HIP1R,ITGB1,ITGB1BP1,LPA,mir-17,MYO1C,NEFL,PAFAH1B1,PLCB3,PLEKHG6,PTGDS,RASA1,RHOQ,RNASE2,RND1,SKIL,TPPP,VIL1,WIPF1,WNT4	33
Cell-To-Cell Signaling and Interaction, Hematological System Development and Function, Immune Cell Trafficking, Inflammatory Response	activation of naive T lymphocytes	0.00493				CD4,CD86,STAT4,ZAP70	4
Cell Death and Survival	apoptosis of bone marrow-derived macrophages	0.00493		0.32		CD5L,CSF1,DDIT3,IRF3	4
Cellular Movement, Hematological System Development and Function, Immune Cell Trafficking	migration of peripheral blood lymphocytes	0.00493		0.072	bias	CXCL12,ITGB1,LCP1,PLCB3	4
Cell Cycle, Cellular Assembly and Organization, DNA Replication, Recombination, and Repair	segregation of mitotic sister chromatids	0.00493				BUB3,KLHL22,KNSTRN,SMC4	4
Cell-To-Cell Signaling and Interaction, Inflammatory Response	response of phagocytes	0.00515		-1.885	bias	APOA1,CAPG,CXCL12,ERN1,FCN1,HGF,IL4,IRAK1,ITGA4,ITGAM,ITGB1,let-7,mir-615,MUC1,PLCB3,PPARG,PTPRJ,PTX3,RELA,SYK,ZEB2	21
Cell Cycle	cleavage of tumor cell lines	0.00536				let-7,MFN2,NEFL,PPARG,STAR	5
Cellular Development, Cellular Growth and Proliferation, Embryonic Development	generation of embryonic cell lines	0.00536				HGF,NFATC3,OFD1,PPARG,RELA	5
Cancer, Organismal Injury and Abnormalities, Tumor Morphology	invasion of tumor	0.00536		-0.93	bias	ADIPOQ,CAV1,CSF1,CXCL12,DPP4,EDN1,ETS1,FOXL1,HGF,HMGB3,ITGA1,ITGB1,let-7,LGR4,mir-17,PAFAH1B1,SNAI2,SSX2IP,SYK,VCAN,VHL	21
Developmental Disorder	Hypoplasia	0.00538	Increased	4.56	bias	AFF1,ANKRD17,ATF4,BCL11A,CDC45,CHST3,DCC,E2F6,EDN1,EGR2,EIF6,ERN1,ETS1,EXOSC8,FOXP3,GJA1,GLCE,HGF,HHEX,HSD17B7,IL31RA,ITGB1BP1,KIF3A,LGR4,LMX1A,NFATC3,PEX6,POFUT1,PPARG,PTCRA,PTPRJ,RPS6KA4,STAR,TAB1,TCOF1,TSHZ1,VRK1,WIPF1,XRCC4,ZIC3,ZNF503	41
Hematological Disease, Immunological Disease, Infectious Diseases	infection of phagocytes	0.00545		-1.109		CSF1,IL4,IRF3,ITGA4,ITGAM,ITGB1,mir-17	7
Organismal Injury and Abnormalities	edema of tissue	0.00556	Increased	2.813	bias	FBXW7,GJA1,HGF,HHEX,KIF3A,NUMB,TBX3,TBX4	8
Cellular Assembly and Organization, Cellular Function and Maintenance	organization of cytoskeleton	0.00557	Decreased	-3.345	bias	ABR,ADIPOQ,ADNP,AGRN,ARHGAP6,ARHGAP8/PRR5-ARHGAP8,ARL13B,ATF3,AUNIP,BBS1,BMP2K,BORA,CAMSAP3,CAPG,CAV1,CAVIN3,CCP110,CELSR3,CEP104,CEP83,CGN,CHMP2B,CHRNA7,CNTNAP2,CRK,CSF1,CTNNA2,CXCL12,CXCR1,DAB2IP,DCC,DCTN2,DIAPH3,DYNC1LI1,DYNC1LI2,DYNC2H1,DYNLT1,EDN1,EFNB2,ERBB4,ERN1,ETS1,FNBP1,GIT1,GJA1,GNAS,HGF,HIP1R,HOXA4,IFT81,ITGA1,ITGA4,ITGAM,ITGB1,KIF3A,KLF9,KLHL1,KNSTRN,KRT17,KRT20,LCP1,LHX1,LIFR,LRRC4C…	105
Cellular Movement, Hematological System Development and Function	cell movement of hematopoietic progenitor cells	0.00579		-0.544	bias	CXCL12,GJA1,HGF,IL4,ITGA4,ITGB1,LCP1,SYK,ZAP70	9
Cancer, Organismal Injury and Abnormalities	neoplasia of carcinoma cell lines	0.00579		-0.216		CAV1,GIT1,GJA1,HGF,KRT14,let-7,mir-17,MUC1,THRA	9
Cellular Development, Cellular Growth and Proliferation, Hematological System Development and Function, Hematopoiesis, Lymphoid Tissue Structure and Development, Tissue Development	hematopoiesis of mononuclear leukocytes	0.00582	Decreased	-4.721	bias	AFF1,BCL11A,CD4,CD79B,CD86,CSF1,CXCL12,CXCR1,DGKA,EFNB2,EGR2,ERN1,ETS1,FOXP3,GIT1,HGF,HHEX,HLA-DQA1,HRH3,HSPB2,IFI16,IFNA10,IFNA16,IL4,IRAK1,IRF3,IRF7,ITGA4,ITGAM,ITPKB,JAK1,LCP1,let-7,mir-17,NCAPH2,NFATC3,POFUT1,PPARG,PTCRA,PTPRJ,RASA1,RELA,RNF128,SLC46A2,SNAI2,STAT4,SYK,TAL1,THRA,TLR1,TOX,WIPF1,WNT4,XRCC4,ZAP70,ZBTB17	56
Cellular Movement	migration of central nervous system cells	0.00591		-0.052	bias	CELSR3,CTNNA2,CUL5,CXCL12,HGF,ITGB1,NR1D1,PAFAH1B1,PTGDS,SKIL,UNC5D	11
Cell-To-Cell Signaling and Interaction	response of antigen presenting cells	0.00593	Decreased	-2.391	bias	APOA1,CAPG,CD86,CXCL12,ERN1,FCN1,HGF,IL4,IRAK1,ITGAM,let-7,mir-615,MUC1,PLCB3,PPARG,PTPRJ,PTX3,RELA,SYK	19
Cancer, Dermatological Diseases and Conditions, Organismal Injury and Abnormalities	cutaneous melanoma	0.00594				AAK1,ABCA5,ABR,ABRA,ACSBG2,ADAL,ADAM19,ADIPOQ,AEBP1,AGPAT5,AGRN,AK5,AKT3,ALX4,ANG,ANKRD17,ANKRD18A,ANKRD34C,ANO10,ARHGAP6,ARHGAP8/PRR5-ARHGAP8,ARHGEF15,ARRDC1,ATF3,ATG14,ATP13A1,ATP6V0A4,AZIN1,B3GNT2,BANK1,BATF2,BCL11A,BEND2,BOLL,BSND,BTBD16,BTNL3,BVES,C10orf71,C11orf42,C11orf63,C1orf185,C5orf15,C9orf163,CAGE1,CARHSP1,CATSPER1,CBLL1,CCDC144A,CCDC146,CCDC70,CCDC73,CCNB3,CCNI,CD4,CD5L,CD79B,CD86,CD…	393
Embryonic Development	tubulogenesis	0.00603		-1.669	bias	ATF3,CSF1,ERBB4,HGF,SIAH2,TAL1,WNT4	7
Cell Cycle	cell division of tumor cell lines	0.00605				let-7,MFN2,NEFL,PPARG	4
Cardiovascular System Development and Function, Organ Development, Organ Morphology	contraction of heart ventricle	0.00605		1.015		ACTG2,ADIPOQ,AGRN,ITGB1	4
Cell Morphology, Inflammatory Response	shape change of phagocytes	0.00612		-1.491	bias	CAPG,CSF1,DCTN2,ITGAM,SYK,WIPF1	6
Cell-To-Cell Signaling and Interaction, Hematological System Development and Function, Immune Cell Trafficking, Inflammatory Response	binding of monocyte-derived macrophages	0.00616				ADIPOQ,CSF1,ITGA4	3
Cell-To-Cell Signaling and Interaction, Cellular Assembly and Organization, Hematological System Development and Function, Immune Cell Trafficking, Infectious Diseases	fusion of mononuclear leukocytes	0.00616				CSF1,CXCL12,IL4	3
Cell-To-Cell Signaling and Interaction, Hematological System Development and Function	interaction of naive T lymphocytes	0.00616				CXCL12,JAK1,NPTX1	3
Cellular Movement	migration of neuroendocrine cells	0.00616				CXCL12,DCC,ITGB1	3
Cell-mediated Immune Response, Cellular Movement, Hematological System Development and Function, Immune Cell Trafficking	migration of peripheral T lymphocyte	0.00616				CXCL12,LCP1,PLCB3	3
Cellular Movement	migration of prostate cancer cells	0.00616				CAV1,DPP4,SNAI2	3
Cell Morphology, Hematological System Development and Function, Inflammatory Response	shape change of macrophages	0.00616				CAPG,CSF1,DCTN2	3
Cellular Movement, Hematological System Development and Function, Immune Cell Trafficking	transmigration of PBMCs	0.00616				CXCL12,EFNB2,PPARG	3
Cell Morphology, Hematological System Development and Function	modification of T lymphocytes	0.00623		-1.934	bias	CXCR1,FOXP3,IL4,RNF128,STAT4	5
Cell-To-Cell Signaling and Interaction, Cellular Function and Maintenance, Hematopoiesis	positive selection of lymphocytes	0.00623				CD4,EGR2,SYK,TOX,ZAP70	5
Cell-To-Cell Signaling and Interaction, Tissue Development	adhesion of extracellular matrix	0.00631				GP5,ITGA1,ITGA4,ITGA7,ITGB1,ITGB1BP1,LYPD3,OTOA,PARVG,RASA1,VCAN	11
Tissue Development	development of epithelial tissue	0.00646	Decreased	-2.264	bias	ADIPOQ,ADRM1,ANG,APOA1,CAV1,CBLL1,CEP104,CGN,CLCN2,CSF1,CXCL12,DGKA,DMRT1,ECM1,EDN1,EFNB2,ERN1,FKTN,FOSL2,GJA1,HGF,HHEX,HSD17B4,IL4,ITGA1,ITGB1,ITGB1BP1,KRT17,LHX1,mir-17,mir-320,PDCD10,PDGFC,PIK3CB,PTPRJ,RELA,SNAI2,SOBP,TAL1,TBX4,THRAP3,WNT4	42
Cell-To-Cell Signaling and Interaction	activation of cells	0.00649	Decreased	-3.179	bias	ADIPOQ,AGRN,ANG,APOA1,ATF3,BANK1,BMP2K,CD4,CD79B,CD86,CHRNA7,CSF1,CXCL12,CXCR1,DDIT3,DPP4,EDN1,EFNB2,EGR2,ERBB4,ERN1,ETS1,FBXW7,FNTA,FOXP3,GABRA1,GJA1,GNAS,GP2,GP5,HGF,HLA-DQA1,HSH2D,ICA1,IFI16,IFNA10,IFNA16,IL18RAP,IL4,IRAK1,IRF7,ITGA1,ITGA4,ITGAM,ITGB1,ITPKB,let-7,LGR4,LIFR,MC4R,MFN2,mir-17,NCR3,NFATC3,PDGFC,PIK3CB,PLEKHG6,PPARG,PTPRJ,RELA,RHBDD3,RNASE2,S100B,STAT4,SYK,THRA,TLR1,TPO,UMOD,VCAN,W…	74
Cell-To-Cell Signaling and Interaction, Cellular Assembly and Organization, Tissue Development	adhesion of cell-associated matrix	0.00662				GP5,ITGA1,ITGA4,ITGA7,ITGB1,ITGB1BP1,LYPD3,OTOA,PARVG,RASA1	10
Organismal Injury and Abnormalities	Fibrosis	0.00663		0.172		ADIPOQ,APOA1,ATF3,AZIN1,CAV1,CD4,COQ9,CSF1,CXCL12,CXCL17,DDIT3,DHFR,EBI3,EDN1,ETS1,GLMP,GNAS,GSS,HGF,HSPB6,IL17RB,IL4,IRF3,ITGB1,JAK1,KCP,let-7,mir-154,mir-17,mir-208,MYBPC1,PBK,PDGFC,PIK3CB,PPARG,PTX3,RELA,SGCB,SKIL,SLC7A11,SMURF2,STAT4,TNNI3,TUBB1,UMOD,VHL	46
Cellular Movement	cell movement of central nervous system cells	0.00664		-0.132	bias	CAV1,CELSR3,CTNNA2,CUL5,CXCL12,HGF,ITGB1,NR1D1,PAFAH1B1,PTGDS,SKIL,UNC5D	12
Hematological System Development and Function, Tissue Development	homeostasis of blood	0.00677				CAV1,GNAS,HADHA,ITGAM,MEP1A,MUT,PHYH,SLC12A1,UPP1	9
Cellular Movement, Renal and Urological System Development and Function	cell movement of kidney cell lines	0.00677	Decreased	-2.523	bias	APOA1,ARHGAP8/PRR5-ARHGAP8,CRK,CSF1,CXCL12,ETS1,GIT1,HGF,ITGA1,ITGAM,ITGB1,ITGB1BP1,RELA,UMOD,VIL1	15
Cell-To-Cell Signaling and Interaction, Hematological System Development and Function, Immune Cell Trafficking, Inflammatory Response	activation of natural killer cells	0.00681		-0.676	bias	ADIPOQ,BMP2K,CD4,CD86,GJA1,IFNA10,IFNA16,IL4,ITGA4,NCR3,RHBDD3,STAT4,TLR1	13
Cell-To-Cell Signaling and Interaction, Hematological System Development and Function, Humoral Immune Response	binding of B lymphocytes	0.00687		-1.16	bias	CD86,CXCL12,HGF,IL4,ITGA4,NFATC3	6
Cellular Movement	homing of blood cells	0.0069		-1.849	bias	APOA1,CAPG,CD4,CSF1,CXCL12,CXCL17,CXCR1,DPP4,EDN1,FOXP3,GIT1,GJA1,GNAS,HRH3,IL4,ITGA1,ITGA4,ITGAE,ITGAM,JAK1,LCP1,LPA,PIK3CB,PIK3R5,PPARG,PPBP,PTPRJ,PTPRO,RNASE2,S100B,SYK,WIPF1	32
Cellular Development, Cellular Growth and Proliferation, Hematological System Development and Function, Hematopoiesis, Lymphoid Tissue Structure and Development, Tissue Development	hematopoiesis of phagocytes	0.00703	Decreased	-2.569	bias	BATF2,BCL11A,CD4,CSF1,ERN1,HGF,HHEX,HRH3,IFI16,IFNA10,IFNA16,IL4,IRF7,mir-17,PPARG,RASA1,RELA,TLR1	18
Cell Morphology	contraction of cells	0.00709		-1.701	bias	AGRN,CAV1,EDN1,HSPB6,ITGA1,ITGB1,PLCB3,PTX3,RND1,TNNI3	10
Cancer, Cellular Movement, Organismal Injury and Abnormalities, Tumor Morphology	invasion of carcinoma cells	0.00718		-0.555	bias	HGF,ITGA1,ITGB1,mir-17,SNAI2	5
Cellular Development, Cellular Growth and Proliferation, Hematological System Development and Function, Hematopoiesis, Lymphoid Tissue Structure and Development, Tissue Development	leukopoiesis	0.0072	Decreased	-4.59	bias	ADIPOQ,AFF1,BATF2,BCL11A,CAV1,CD4,CD79B,CD86,CDKN2D,CHRNA7,CRK,CSF1,CXCL12,CXCR1,DGKA,EFNB2,EGR2,ERN1,ETS1,FOXP3,GIT1,HGF,HHEX,HLA-DQA1,HRH3,HSPB2,IFI16,IFNA10,IFNA16,IL4,IRAK1,IRF3,IRF7,ITGA4,ITGAM,ITPKB,JAK1,LCP1,let-7,mir-17,NCAPH2,NFATC3,POFUT1,PPARG,PTCRA,PTPRJ,RASA1,RELA,RNF128,SLC46A2,SNAI2,STAT4,SYK,TAL1,THRA,TLR1,TOX,TRIB1,WIPF1,WNT4,XRCC4,ZAP70,ZBTB17	63
Developmental Disorder, Neurological Disease, Organismal Injury and Abnormalities	hypoplasia of brain	0.00721		-0.293	bias	E2F6,EGR2,EXOSC8,HSD17B7,LMX1A,VRK1,ZIC3,ZNF503	8
Embryonic Development, Hematological System Development and Function, Lymphoid Tissue Structure and Development, Organ Development, Organismal Development, Tissue Development	organogenesis of lymphoid tissue	0.00721	Decreased	-2.423	bias	ADIPOQ,CXCL12,EDN1,EFNB2,HGF,ITGA4,SYK,TOX	8
Organismal Injury and Abnormalities, Respiratory Disease	damage of lung	0.00727		1.219		CAV1,CHRNA5,CHRNA7,EDN1,ERN1,GABRA1,HLA-DQA1,HSH2D,IL4,ITGAM,JCHAIN,let-7,MUC1,PIAS2,PIK3CB,PPARG,PTX3,RELA,TARP	19
Cellular Development, Cellular Growth and Proliferation, Hematological System Development and Function, Hematopoiesis, Lymphoid Tissue Structure and Development, Tissue Development	myelopoiesis of leukocytes	0.00727	Decreased	-2.415	bias	ADIPOQ,CD4,CHRNA7,CSF1,CXCL12,HGF,HHEX,HRH3,IFI16,IFNA10,IFNA16,IL4,IRF7,mir-17,PPARG,RASA1,RELA,TLR1,TRIB1	19
Developmental Disorder, Hereditary Disorder, Organismal Injury and Abnormalities, Skeletal and Muscular Disorders	congenital muscular dystrophy	0.0073				BVES,FKTN,GSS,ITGA7,let-7,mir-154,mir-320,SGCB,SLC7A11	9
Connective Tissue Development and Function, Connective Tissue Disorders, Nervous System Development and Function, Organ Morphology, Organismal Development, Organismal Injury and Abnormalities, Skeletal and Muscular Disorders, Skeletal and Muscular System Development and Function, Tissue Development	abnormal morphology of neural arch	0.00733				DLL3,FOSL2,ITGB1BP1,TSHZ1	4
Cardiovascular System Development and Function, Cellular Development, Skeletal and Muscular System Development and Function, Tissue Development	differentiation of vascular smooth muscle cells	0.00733		0	bias	ADIPOQ,HGF,ITGA7,ITGB1	4
Tissue Development	disassembly of extracellular matrix	0.00733				DPP4,ETS1,KIF9,LCP1	4
Organismal Injury and Abnormalities, Tissue Morphology	area of lesion	0.00734				ADIPOQ,APOA1,CAV1,HGF,IL4,LPA,PTX3	7
Cell-To-Cell Signaling and Interaction, Embryonic Development	binding of embryonic cell lines	0.00734		-1.235	bias	CAV1,HGF,ITGA4,ITGAM,ITGB1,RASA1,TMEM123	7
Cellular Function and Maintenance	Lymphocyte homeostasis	0.00741	Decreased	-3.861	bias	AFF1,BCL11A,CD4,CD79B,CD86,CHST3,CXCL12,CXCR1,DGKA,EFNB2,EGR2,ETS1,FOXP3,HGF,HLA-DQA1,HSPB2,IFNA10,IFNA16,IL4,IRAK1,IRF3,ITGA4,ITPKB,JAK1,let-7,mir-17,NCAPH2,NFATC3,POFUT1,PPARG,PTCRA,RELA,RNF128,SKIL,SLC46A2,SNAI2,STAT4,SYK,TAL1,THRA,TOX,WNT4,XRCC4,ZAP70,ZBTB17,ZC3H8	46
Cellular Movement	migration of brain cells	0.00759		-0.375	bias	CELSR3,CTNNA2,CUL5,CXCL12,HGF,ITGB1,NR1D1,PAFAH1B1,SKIL,UNC5D	10
Cell Death and Survival	cell death of heart cell lines	0.00769		-0.059		CAV1,DDIT3,HGF,HSPB6,MFN2,PPARG	6
Cellular Movement	migration of tumor cells	0.00774		-1.487	bias	ADIPOQ,AKT3,CAV1,CBLL1,CSF1,CXCL12,DPP4,FOXL1,HGF,ITGA4,ITGB1,let-7,LGR4,PAFAH1B1,RELA,S100A6,SIAH2,SNAI2,VCAN,VHL	20
Cellular Development, Cellular Growth and Proliferation, Hematological System Development and Function, Hematopoiesis, Lymphoid Tissue Structure and Development, Tissue Development	differentiation of myeloid leukocytes	0.00792	Decreased	-2.079	bias	ADIPOQ,CD4,CDKN2D,CHRNA7,CRK,CSF1,CXCL12,HGF,HHEX,HRH3,IFI16,IFNA10,IFNA16,IL4,IRF7,ITGAM,mir-17,PPARG,RASA1,RELA,TAL1,TLR1,TRIB1	23
Cancer, Organismal Injury and Abnormalities, Tumor Morphology	invasion of malignant tumor	0.00797	Decreased	-2.227	bias	CSF1,CXCL12,DPP4,EDN1,ETS1,HGF,ITGA1,ITGB1,LGR4,mir-17,PAFAH1B1,SNAI2,SSX2IP,VCAN	14
Cellular Development, Cellular Growth and Proliferation	proliferation of blood cells	0.00801		-1.874		ADIPOQ,AGRN,APOA1,ATAD5,B3GNT2,BANK1,BCL11A,CAV1,CD4,CD79B,CD86,CDKN2D,CHST3,CSF1,CXCL12,DGKA,DPP4,EBI3,EFNB2,EGR2,ETS1,FKBP1B,FOXP3,GP2,HGF,HLA-DQA1,HSH2D,IFNA10,IFNA16,IL31RA,IL4,ITGAM,ITGB1,ITPKB,JAK1,KLF9,LCP1,MFN2,mir-17,NFATC3,PCYT1A,PIK3CB,PPARG,PTCRA,PTPRJ,PTPRO,RELA,RNF128,RPS6KA4,S100B,SKIL,SLC29A1,SMURF2,SNAI2,STAT4,SYK,TAL1,TOX,TPO,TRAF1,TYRP1,WIPF1,WWP2,ZAP70,ZEB2,ZNHIT1	66
Cell Death and Survival, Skeletal and Muscular Disorders	necrosis of muscle	0.00807	Increased	2.072		ADIPOQ,APOA1,CAV1,CDK3,COL6A1,CXCL12,DDIT3,DMD,DPP4,EDN1,ETS1,GNAS,HADHA,HGF,HSPB6,IRAK1,ITGA7,let-7,MAOA,MFN2,mir-154,mir-320,NMNAT1,PPARG,PTGDS,S100A6,S100B,SGCB,TNNI3	29
Cellular Development, Cellular Growth and Proliferation, Embryonic Development, Hematological System Development and Function, Hematopoiesis, Lymphoid Tissue Structure and Development, Organ Development, Organismal Development, Tissue Development	differentiation of naive lymphocytes	0.00807	Decreased	-2.543	bias	CD86,EFNB2,FOXP3,IL4,NFATC3,STAT4,SYK	7
Endocrine System Disorders, Organismal Injury and Abnormalities, Reproductive System Disease	hyperandrogenemia	0.00812				BUB3,DHFR,DPP4,GSS,HLA-DQA1,mir-320,PPARG,SLC7A11,STAR,WNT4	10
Cellular Growth and Proliferation, Hematological System Development and Function	inhibition of blood cells	0.00812		-1.397	bias	AKT3,CD86,CYP2C19,EDN1,FOXP3,GP5,IL4,ITGA4,NCR3,RNF128	10
Cell Cycle	G1 phase of hepatoma cell lines	0.00823				DDIT3,ETS1,RELA	3
Nervous System Development and Function, Neurological Disease, Organ Morphology, Organismal Development, Organismal Injury and Abnormalities	abnormal morphology of internal capsule	0.00823				CAV1,CELSR3,CLCN2	3
Endocrine System Development and Function, Endocrine System Disorders, Organ Morphology, Organismal Development, Organismal Injury and Abnormalities	abnormal morphology of thyroid follicle	0.00823				ABCA5,CAV1,THRA	3
Cell-To-Cell Signaling and Interaction, Cellular Compromise, Tumor Morphology	adhesion of leukemia cells	0.00823				CXCL12,ITGB1,SYK	3
Connective Tissue Development and Function, Tissue Morphology	density of connective tissue cells	0.00823				CSF1,GJA1,RELA	3
Cellular Development	differentiation of splenocytes	0.00823				ETS1,STAT4,VHL	3
Cellular Movement	migration of granule neuron progenitor cells	0.00823				CXCL12,LMX1A,SEMA4C	3
Lipid Metabolism, Molecular Transport, Small Molecule Biochemistry	mobilization of fatty acid	0.00823				CAV1,IL4,PPARG	3
Cellular Development, Cellular Growth and Proliferation, Connective Tissue Development and Function, Organ Development, Respiratory System Development and Function, Tissue Development	proliferation of pulmonary fibroblasts	0.00823				IL4,ITGB1,VHL	3
Hematological System Development and Function, Inflammatory Response, Tissue Morphology	quantity of alveolar macrophages	0.00823				CSF1,CXCL17,PPARG	3
Cell-To-Cell Signaling and Interaction	adhesion of prostate cancer cell lines	0.00824		-0.602	bias	CXCL12,ITGB1,RAB21,RELA,VCAN	5
Cardiovascular System Development and Function, Cell Death and Survival, Skeletal and Muscular System Development and Function	cell viability of cardiomyocytes	0.00824		-1.183	bias	ADIPOQ,ADIPOR1,EDN1,HGF,HSPB6	5
Carbohydrate Metabolism	synthesis of polysaccharide	0.00832		-1.816	bias	ADIPOQ,B3GNT2,CHST3,CSF1,EDN1,ENPP1,FOXL1,GLCE,HGF,IL4,NR1D1,PCYT1A,PER2,PPARG,PPBP,UGDH	16
Hematological System Development and Function, Immune Cell Trafficking, Inflammatory Response, Tissue Development	accumulation of phagocytes	0.00837		0.234	bias	APOA1,CHRNA7,CSF1,CXCL12,DDIT3,EDN1,ITGA1,ITGA4,ITGAM,ITGB1,PAFAH1B1,PTGDS,PTX3,RASA1	14
Cell-To-Cell Signaling and Interaction	binding of kidney cells	0.00845		-1.088	bias	HGF,ITGA4,ITGAM,ITGB1,PPARG,RASA1,TMEM123,VHL,ZEB2	9
Cell Signaling, Molecular Transport, Small Molecule Biochemistry	release of nitric oxide	0.00845		-1.324	bias	ANG,APOA1,CAV1,EDN1,IL4,ITGAM,PPARG,STAT4,SYK	9
Cell-To-Cell Signaling and Interaction, Hematological System Development and Function, Immune Cell Trafficking	attachment of leukocytes	0.00877		-0.298	bias	ADIPOQ,CSF1,CXCL12,ITGB1	4
Connective Tissue Development and Function, Tissue Morphology	density of connective tissue	0.00877		0	bias	CSF1,EDN1,GJA1,RELA	4
Digestive System Development and Function, Embryonic Development, Organ Development, Organismal Development, Tissue Development	development of small intestine	0.00877				ITGB1,RELA,THRA,TOX	4
Hereditary Disorder, Organismal Injury and Abnormalities, Renal and Urological Disease	familial nephrotic syndrome	0.00877				ITGA1,ITGA4,ITGB1,PTPRO	4
Hematological Disease, Immunological Disease, Infectious Diseases	infection of T lymphocytes	0.00877		-0.064		CD4,CXCL12,ITGA4,ITGB1	4
Embryonic Development, Organismal Development, Tissue Morphology	size of embryo	0.0088				ADAM19,DIAPH3,EFNB2,ERBB4,ERN1,FBXW7,FKTN,GJA1,HGF,HHEX,HOXB1,HSD17B7,KIF3A,LHX1,MFN2,MYL1,NFATC3,NUMB,PAFAH1B1,PDCD10,POFUT1,PTPRJ,RASA1,RELA,SLC34A2,TAL1,TCOF1,ZBTB17,ZEB2	29
Developmental Disorder, Skeletal and Muscular Disorders	congenital myopathy	0.00885				BVES,COL6A1,FKTN,GSS,ITGA7,let-7,MEGF10,mir-154,mir-320,SGCB,SLC7A11,SRPK3	12
Cell-To-Cell Signaling and Interaction, Hematological System Development and Function, Inflammatory Response	binding of professional phagocytic cells	0.009		-1.791	bias	ADIPOQ,APOA1,CD4,CFHR1,CSF1,CXCL12,CXCR1,IL4,ITGA4,ITGA7,ITGAM,ITGB1,LCP1,PAFAH1B1,PLCB3,PPARG,PPBP,RELA	18
Cell Cycle	G1 phase of macrophages	0.00905				CSF1,TAL1	2
Cell-To-Cell Signaling and Interaction, Hematological System Development and Function, Immune Cell Trafficking, Inflammatory Response	adhesion of bone marrow-derived dendritic cells	0.00905				ITGA4,ITGB1	2
Cell-To-Cell Signaling and Interaction, Hematological System Development and Function, Immune Cell Trafficking, Inflammatory Response	binding of bone-marrow-derived monocyte/macrophage precursor cells	0.00905				CSF1,ITGA4	2
Cell-To-Cell Signaling and Interaction	binding of rhabdomyosarcoma cell lines	0.00905				CXCL12,HGF	2
Cell-To-Cell Signaling and Interaction, Cellular Compromise	breakdown of adherens junctions	0.00905				CRK,HGF	2
Cell Death and Survival, Hematological System Development and Function	cell viability of peritoneal macrophages	0.00905				CSF1,RASA1	2
Cellular Movement, Nervous System Development and Function	chemotaxis of astrocytes	0.00905				CAV1,CXCL12	2
Cellular Movement, Connective Tissue Development and Function, Skeletal and Muscular System Development and Function	chemotaxis of osteoclasts	0.00905				CSF1,HGF	2
RNA Post-Transcriptional Modification	cleavage of tRNA	0.00905				ANG,EXOSC8	2
Cardiovascular System Development and Function	contractility of mesenteric artery	0.00905				EDN1,PPP1R12A	2
Cell Morphology, Renal and Urological System Development and Function	contraction of mesangial cells	0.00905				EDN1,PTX3	2
Developmental Disorder, Hereditary Disorder, Metabolic Disease, Organismal Injury and Abnormalities	cystinosis	0.00905				GSS,SLC7A11	2
Embryonic Development, Organismal Development, Tissue Development	development of definitive endoderm	0.00905				HHEX,LHX1	2
Embryonic Development, Organismal Development, Tissue Development	development of rhombomere 5	0.00905				EGR2,HOXB1	2
Metabolic Disease, Organismal Injury and Abnormalities, Renal and Urological Disease	distal renal tubular acidosis	0.00905				ATP6V0A4,ITGB1	2
Cellular Development, Cellular Growth and Proliferation, Nervous System Development and Function, Tissue Development	growth of thalamocortical axons	0.00905				CXCL12,MAOA	2
Endocrine System Disorders, Hematological Disease, Hereditary Disorder, Metabolic Disease, Organismal Injury and Abnormalities	hypoadiponectinemia	0.00905				ADIPOQ,PPARG	2
Cellular Growth and Proliferation, Hematological System Development and Function	inhibition of Th1 cells	0.00905				AKT3,IL4	2
Endocrine System Disorders	leptin resistance	0.00905				HRH3,MC4R	2
Amino Acid Metabolism, Small Molecule Biochemistry	metabolism of melanin	0.00905				TYRP1,VHL	2
Cellular Movement, Visual System Development and Function	migration of RPE cells	0.00905				CXCL12,HGF	2
Cellular Movement, Hematological System Development and Function, Immune Cell Trafficking	migration of T-cell hybrid cells	0.00905				CXCL12,ZAP70	2
Cellular Movement	migration of lymphoblastoid cell lines	0.00905				CXCL12,ITGB1	2
Cardiovascular Disease, Hematological Disease, Metabolic Disease, Organismal Injury and Abnormalities	pernicious anemia	0.00905				CUBN,MUT	2
Cell Morphology	polarization of peripheral T lymphocyte	0.00905				CXCL12,LCP1	2
Cellular Development, Cellular Growth and Proliferation, Hematological System Development and Function, Inflammatory Response, Lymphoid Tissue Structure and Development	proliferation of peritoneal macrophages	0.00905				CSF1,HGF	2
Connective Tissue Disorders, Inflammatory Disease, Inflammatory Response, Organismal Injury and Abnormalities, Skeletal and Muscular Disorders	proteoglycan-induced arthritis	0.00905				IL4,STAT4	2
Cancer, Cell Death and Survival, Organismal Injury and Abnormalities, Tumor Morphology	quantity of apoptotic tumor cells	0.00905				HGF,RELA	2
Lipid Metabolism, Small Molecule Biochemistry	recruitment of lipid	0.00905				APOA1,PPARG	2
Hair and Skin Development and Function	skin turgor	0.00905				ENPP1,SLC12A1	2
Skeletal and Muscular System Development and Function	tension of myofilaments	0.00905				EDN1,TNNI3	2
Drug Metabolism, Molecular Transport	transport of gemcitabine	0.00905				SLC28A1,SLC29A1	2
Organismal Injury and Abnormalities	trauma hemorrhage	0.00905				DDIT3,ERN1	2
Small Molecule Biochemistry	uptake of polyamines	0.00905				CAV1,OAZ2	2
Organ Morphology, Organismal Injury and Abnormalities, Skeletal and Muscular Disorders, Skeletal and Muscular System Development and Function	abnormal morphology of skeletal muscle	0.00935				ADAM19,ADIPOQ,CAV1,COL6A1,DMD,HADHA,ITGA7,mir-208,MYH1,NFATC3,SGCB,SRPK3	12
Cell-To-Cell Signaling and Interaction, Hematological System Development and Function	interaction of mononuclear leukocytes	0.00956		-1.96	bias	APOA1,CD4,CD86,CXCL12,CXCR1,HGF,IL4,ITGA4,ITGAM,ITGB1,JAK1,LCP1,LTK,NFATC3,NPTX1,PPARG,RELA,RHBDD3,ZAP70	19
Hematological System Development and Function, Hematopoiesis, Lymphoid Tissue Structure and Development, Organ Morphology, Tissue Morphology	quantity of double-positive thymocyte	0.00969		-1.508	bias	AFF1,CD4,CD86,E2F6,EFNB2,ETS1,FOXP3,ITPKB,RELA,SNAI2,ZAP70	11
Cellular Development, Hematological System Development and Function, Lymphoid Tissue Structure and Development	maturation of mononuclear leukocytes	0.00985	Decreased	-2.1	bias	CD4,CD86,IFNA10,IFNA16,IL4,ITGAM,LCP1,mir-17,POLR3E,PTCRA,TAL1,TOX2,ZEB2	13
Cell Death and Survival, Organismal Injury and Abnormalities, Renal and Urological Disease	cell death of kidney cells	0.00986		-0.893		AAK1,ALDH3B1,APOL1,AQP11,ATF3,CCNI,CSF1,DCC,DCTN2,DDIT3,E2F6,EDN1,ERBB4,ERN1,HGF,IRF3,ITGB1,MEP1A,PPARG,PPP5C,PTGDS,RAD21,RELA,SSRP1,TMEM123,TRAF1,TRIB3,UMOD,ZMYND11	29
Cellular Development, Cellular Growth and Proliferation, Hematological System Development and Function, Lymphoid Tissue Structure and Development	proliferation of mononuclear leukocytes	0.00988		-1.745		ADIPOQ,APOA1,ATAD5,B3GNT2,BANK1,BCL11A,CAV1,CD4,CD79B,CD86,CHST3,CSF1,CXCL12,DGKA,DPP4,EBI3,EFNB2,EGR2,ETS1,FKBP1B,FOXP3,GP2,HLA-DQA1,HSH2D,IFNA10,IFNA16,IL31RA,IL4,ITGAM,ITGB1,KLF9,LCP1,MFN2,mir-17,NFATC3,PCYT1A,PIK3CB,PPARG,PTCRA,PTPRJ,RELA,RNF128,RPS6KA4,S100B,SKIL,SMURF2,STAT4,SYK,TOX,TPO,TRAF1,TYRP1,WIPF1,WWP2,ZAP70,ZEB2,ZNHIT1	57
Embryonic Development, Organismal Development, Tissue Morphology	size of embryonic tissue	0.00996				ADAM19,ERBB4,GJA1,HHEX,HOXB1,POFUT1,TCOF1,ZEB2	8
Cardiovascular Disease, Organismal Injury and Abnormalities	intermediate disease stage peripheral arterial disease	0.0102				CAPG,CFHR1,CHMP2B,CTDSP2,CXCL12,EGR2,GRIA2,ITGA4,LCP1,RFK,SSX2IP,SUCO,SYK,TM2D1	14
Carbohydrate Metabolism	synthesis of carbohydrate	0.0102		-1.894	bias	ADIPOQ,APOA1,ATF4,B3GNT2,CHST3,CSF1,DGKA,EDN1,ENPP1,FOXL1,FUT3,GLCE,GNPNAT1,HGF,IL4,ITGA1,ITGB1,MBOAT4,NR1D1,PCYT1A,PER2,PGD,PGM3,PGP,PIGZ,PIK3CB,PLCB3,PPARG,PPBP,RHOQ,SCD5,SYK,UGDH,VHL	34
Cell Morphology, Cellular Assembly and Organization, Cellular Function and Maintenance	formation of cellular protrusions	0.0102	Decreased	-3.79	bias	ADIPOQ,AGRN,ARHGAP8/PRR5-ARHGAP8,ARL13B,ATF3,BBS1,CAPG,CAV1,CCP110,CELSR3,CEP104,CEP83,CHMP2B,CHRNA7,CNTNAP2,CRK,CSF1,CTNNA2,CXCL12,CXCR1,DAB2IP,DCC,DIAPH3,DYNC2H1,DYNLT1,EDN1,EFNB2,ERBB4,FNBP1,GIT1,GJA1,HGF,IFT81,ITGA1,ITGA4,ITGB1,KIF3A,KLF9,KLHL1,LCP1,LHX1,LIFR,LRRC4C,MFN2,MNS1,NEFL,NTNG2,NUMB,OFD1,PIAS2,PLEKHG6,PTPDC1,PTPRO,RAB21,RHOQ,RND1,S100B,SKIL,SLITRK2,SSX2IP,SYK,TCTEX1D2,TCTN1,TMEM108,T…	70
Cell Death and Survival	apoptosis of kidney	0.0103		1.062		AQP11,ATF3,CCNI,CSF1,DDIT3,EDN1,HGF,ITGA1,ITGB1,LGR4,PPP5C	11
Cell Cycle	G1/S phase transition	0.0103		-1.07		ADIPOQ,ATF3,CDK3,CDKN2D,CUL5,CXCR1,DDIT3,ETS1,GJA1,HGF,IFI16,ITGB1,let-7,mir-17,PPARG,PPP1R26,RELA,TAL1,ZEB2	19
Auditory Disease, Auditory and Vestibular System Development and Function, Organ Morphology, Organismal Development, Organismal Injury and Abnormalities	abnormal morphology of external ear	0.0104				EDN1,FOXI3,GNAS,TCOF1	4
Connective Tissue Development and Function, Connective Tissue Disorders, Organ Morphology, Organismal Development, Organismal Injury and Abnormalities, Skeletal and Muscular Disorders, Skeletal and Muscular System Development and Function, Tissue Development	abnormal morphology of zygomatic bone	0.0104				FOXI3,GJA1,TCOF1,ZIC3	4
Cell-To-Cell Signaling and Interaction, Hematological System Development and Function, Immune Cell Trafficking, Inflammatory Response	activation of memory T lymphocytes	0.0104				CD4,IFNA10,IFNA16,ZAP70	4
Cell-To-Cell Signaling and Interaction	adhesion of lung cancer cell lines	0.0104		-0.144	bias	CAV1,CXCL12,ITGB1,MUC1	4
DNA Replication, Recombination, and Repair	breakage of double-stranded DNA	0.0104		1.103		MUS81,NCOA6,PARP2,RNF8	4
Cellular Movement	cell movement of astrocytes	0.0104				CAV1,CXCL12,HGF,PTGDS	4
Cardiovascular Disease, Organismal Injury and Abnormalities, Skeletal and Muscular Disorders	fibrosis of cardiac muscle	0.0104		-1.982		GNAS,ITGB1,mir-208,TNNI3	4
Cardiovascular System Development and Function, Tissue Morphology	thickness of blood vessel	0.0104				ADIPOQ,ITGA7,MUS81,NFATC3	4
Cell Death and Survival, Skeletal and Muscular Disorders	cell death of muscle cells	0.0104		1.912		ADIPOQ,APOA1,CAV1,CDK3,CXCL12,DDIT3,DMD,DPP4,EDN1,ETS1,GNAS,HADHA,HGF,HSPB6,IRAK1,ITGA7,let-7,MAOA,MFN2,mir-154,mir-320,NMNAT1,PPARG,PTGDS,S100A6,S100B,SGCB,TNNI3	28
Cardiovascular System Development and Function, Embryonic Development, Organ Development, Organismal Development, Tissue Development	cardiogenesis	0.0104		-1.476	bias	ADAM19,ANKRD17,ARL13B,BVES,CAV1,CDKN2D,CRK,CUL5,CXCL12,DIAPH3,DMD,DYNC2H1,EDN1,ERBB4,FBXW7,FGF12,FKBP1B,FOXL1,GJA1,HHEX,HSD17B7,IFI16,ITGA4,ITGB1,KIF3A,KIF7,mir-17,MIXL1,NFATC3,PDGFC,POFUT1,PPARG,PTPRJ,S1PR5,TAB1,TBX3,THRA,TNNI3,VCAN,XIRP2,ZBTB14,ZIC3	42
Cell Death and Survival, Organismal Injury and Abnormalities, Renal and Urological Disease	necrosis of kidney	0.0104		-0.724		AAK1,ALDH3B1,APOL1,AQP11,ATF3,CCNI,CSF1,DCC,DCTN2,DDIT3,E2F6,EDN1,ERBB4,ERN1,HGF,IRF3,ITGB1,MEP1A,PPARG,PPP5C,PTGDS,RAD21,RELA,SLC7A9,SSRP1,TMEM123,TRAF1,TRIB3,UMOD,ZMYND11	30
Cellular Movement	cell movement of squamous cell carcinoma cell lines	0.0104		-1.568	bias	ADIPOQ,CXCL12,GALNT2,GIT1,HGF,ITGA4,SNAI2,SYK,ZEB2	9
Carbohydrate Metabolism	gluconeogenesis	0.0105	Increased	2.2		ADIPOQ,ADIPOR1,ATF3,ATF4,CAV1,MFN2,PDK2,PER2,PGP,PPARG	10
Cell Cycle, Gene Expression	binding of AP1 consensus site	0.0106		-0.69	bias	BATF2,CXCL12,GNAS,HGF,IL4,IRF3,PPARG	7
Cell Morphology, Hematological System Development and Function, Inflammatory Response	M2 polarization of macrophages	0.0106				ADIPOQ,IL4,let-7	3
Organ Morphology, Organismal Development, Organismal Injury and Abnormalities, Respiratory Disease, Respiratory System Development and Function	abnormal morphology of nasal septum	0.0106				ALX4,PDGFC,TCOF1	3
Neurological Disease, Organismal Injury and Abnormalities	astrocytosis of hippocampus	0.0106				ADIPOQ,IL4,S100B	3
Cell-To-Cell Signaling and Interaction	attachment of myeloid cells	0.0106				ADIPOQ,CSF1,ITGB1	3
Cell-To-Cell Signaling and Interaction, Hematological System Development and Function	binding of memory T lymphocytes	0.0106				CD86,CXCL12,HGF	3
Cell Morphology, Cell-mediated Immune Response, Cellular Development, Cellular Function and Maintenance, Cellular Growth and Proliferation, Embryonic Development, Hematological System Development and Function, Hematopoiesis, Lymphoid Tissue Structure and Development, Organ Development, Organismal Development, Tissue Development	conversion of regulatory T lymphocytes	0.0106				CXCR1,FOXP3,RNF128	3
Embryonic Development, Organismal Development, Reproductive System Development and Function	fertilization of oocytes	0.0106				CATSPER1,PPARG,PTX3	3
Cellular Movement, Hematological System Development and Function, Immune Cell Trafficking, Inflammatory Response	migration of peripheral blood neutrophils	0.0106				CFHR1,CXCL12,IL4	3
Cellular Movement, Hematological System Development and Function, Immune Cell Trafficking	homing of leukocytes	0.0107		-1.714	bias	APOA1,CAPG,CD4,CSF1,CXCL12,CXCL17,CXCR1,DPP4,EDN1,FOXP3,GIT1,GNAS,HRH3,IL4,ITGA1,ITGA4,ITGAE,ITGAM,JAK1,LCP1,LPA,PIK3CB,PIK3R5,PPARG,PPBP,PTPRJ,PTPRO,RNASE2,S100B,SYK,WIPF1	31
Organ Morphology, Skeletal and Muscular System Development and Function	morphology of skeletal muscle	0.0107				ADAM19,ADGRG1,ADIPOQ,ATF4,CAV1,COL6A1,DMD,HADHA,ITGA7,ITGB1,mir-208,MYH1,NFATC3,RELA,SGCB,SRPK3,THRA	17
Cell-To-Cell Signaling and Interaction, Hematological System Development and Function, Immune Cell Trafficking, Inflammatory Response	binding of macrophages	0.0108		-0.912	bias	ADIPOQ,APOA1,CSF1,IL4,ITGA4,ITGAM,ITGB1,PAFAH1B1	8
Hematological System Development and Function, Tissue Development	accumulation of myeloid cells	0.0108		0.073		ADIPOQ,APOA1,CHRNA7,CSF1,CXCL12,DDIT3,EDN1,IL4,ITGA1,ITGA4,ITGAM,ITGB1,PAFAH1B1,PTGDS,PTX3,RASA1	16
Cellular Assembly and Organization, Cellular Function and Maintenance, Tissue Development	formation of actin stress fibers	0.0108		-0.739	bias	ADIPOQ,APOA1,ARHGAP6,ARHGEF15,CAV1,CRK,CXCL12,DIAPH3,EDN1,FBXW7,HGF,ITGB1,ITGB1BP1,LPA,mir-17,PLCB3,RHOQ,RNASE2,RND1,SKIL,WNT4	21
Infectious Diseases, Inflammatory Disease, Organismal Injury and Abnormalities, Respiratory Disease	severe acute respiratory syndrome	0.0109				CXCR1,HLA-DQA1,ITGA4,ITGAM,MTX1,PDGFC,PDXK,PIK3CB,RNASE2,STAT4,TAL1	11
Cellular Movement	invasion of breast cancer cell lines	0.0109		-1.968	bias	ATP6V0A4,BATF2,CAV1,CXCL12,DGKA,DIAPH3,ECM1,EDN1,ETS1,GIT1,HGF,HHEX,LIMA1,mir-17,MUC1,PIK3CB,PLEKHG6,PTPRJ,RASA1,RELA,SNAI2,TAB1,ZEB2,ZNF503	24
Infectious Diseases	infection of cells	0.011	Decreased	-5.493	bias	ACOD1,ADAL,ARPC1B,BCL11A,BMP2K,CAV1,CD4,CD86,CHRNA7,CSF1,CUL5,CXCL12,CXCR1,DPP4,EFNB2,ERI2,ERI3,FAM76B,FNTA,GABPB1,GPT2,HID1,HIP1R,IL4,IRF3,ITGA4,ITGAM,ITGB1,JAK1,KCNH4,KIF3A,KLHL1,let-7,MED8,mir-17,MUS81,NCOA6,NDUFA6,PGRMC2,PPP2R5E,PPP5C,PTPRJ,RAD21,RBM25,RELA,RND1,RSPH10B/RSPH10B2,SFT2D1,SLC35A2,SLC46A1,SRPK3,STX5,TCFL5,TIPIN,TNK1,TOX,TPPP,UBE2E1,ZC3HAV1	59
Cell Signaling	cell surface receptor linked signal transduction	0.011		0.756		APOA1,ARL13B,CAV1,CD4,CSF1,DYNC2H1,ECM1,ERBB4,IL31RA,IRAK1,ITGA7,ITGB1,ITGB1BP1,JAK1,KIF3A,KIF7,LIFR,PIK3CB,PTPDC1,RELA,STAT4,SYK,TCTN1	23
Cellular Development, Cellular Growth and Proliferation, Hematological System Development and Function, Lymphoid Tissue Structure and Development	proliferation of lymphocytes	0.0111		-1.406		ADIPOQ,APOA1,ATAD5,B3GNT2,BANK1,BCL11A,CAV1,CD4,CD79B,CD86,CHST3,CXCL12,DGKA,DPP4,EBI3,EFNB2,EGR2,ETS1,FKBP1B,FOXP3,GP2,HLA-DQA1,HSH2D,IFNA10,IFNA16,IL31RA,IL4,ITGAM,ITGB1,KLF9,LCP1,MFN2,mir-17,NFATC3,PCYT1A,PIK3CB,PPARG,PTCRA,PTPRJ,RELA,RNF128,RPS6KA4,S100B,SKIL,SMURF2,STAT4,SYK,TOX,TPO,TRAF1,TYRP1,WIPF1,WWP2,ZAP70,ZEB2,ZNHIT1	56
Cell-mediated Immune Response, Cellular Function and Maintenance, Hematological System Development and Function	T cell homeostasis	0.0114	Decreased	-3.823	bias	AFF1,BCL11A,CD4,CD79B,CD86,CHST3,CXCL12,CXCR1,EFNB2,EGR2,ETS1,FOXP3,HLA-DQA1,HSPB2,IFNA10,IFNA16,IL4,IRAK1,IRF3,ITGA4,ITPKB,JAK1,let-7,mir-17,NCAPH2,NFATC3,POFUT1,PPARG,PTCRA,RELA,RNF128,SLC46A2,SNAI2,STAT4,SYK,TAL1,THRA,TOX,WNT4,XRCC4,ZAP70,ZBTB17,ZC3H8	43
Cellular Development, Cellular Growth and Proliferation, Hematological System Development and Function, Hematopoiesis, Lymphoid Tissue Structure and Development, Tissue Development	differentiation of macrophages	0.0114		-1.037	bias	ADIPOQ,CDKN2D,CRK,CSF1,IFNA10,IFNA16,IL4,IRF7,ITGAM,PPARG,TAL1,TLR1,TRIB1	13
Free Radical Scavenging	synthesis of reactive oxygen species	0.0115		-1.028		ACOD1,ADIPOQ,APOA1,CAV1,CHRNA7,CSF1,CXCL12,CXCR1,CYP2A6 (includes others),DDIT3,EDN1,ETS1,GNAS,HGF,HSPB6,IL4,IRAK1,ITGA1,ITGAM,ITGB1,JAK1,let-7,LMX1A,MAOA,MFN2,mir-17,MUC1,NCF4,PLCB3,PLPP6,PPARG,S100A6,S100B,SYK,THRA,TPO,VHL,ZAP70	38
Cellular Function and Maintenance	regulation of cells	0.0115		-1.964	bias	ADIPOQ,CD86,CSF1,EDN1,EGR2,ERBB4,FOXP3,let-7,PPARG,SRI,TMEM165	11
Cell-To-Cell Signaling and Interaction	adhesion of breast cancer cell lines	0.0116		-1.363	bias	CRK,CXCL12,ETS1,GIT1,ITGA4,ITGB1,RAB21,RASA1	8
Cellular Movement, Hematological System Development and Function, Immune Cell Trafficking	cell movement of peripheral blood leukocytes	0.0116		-0.773	bias	APOA1,CXCL12,EFNB2,ITGAM,ITGB1,LCP1,PLCB3,PPARG	8
Cellular Movement	cell movement of bladder cancer cell lines	0.0117		-0.973	bias	ATF3,CAV1,CRK,HGF,JAK1,SNAI2	6
Embryonic Development, Tissue Morphology	remodeling of embryonic tissue	0.0117				EFNB2,FBXW7,PTPRJ,RASA1,SLC34A2,TAL1	6
Connective Tissue Disorders, Immunological Disease, Inflammatory Disease, Inflammatory Response, Organismal Injury and Abnormalities, Skeletal and Muscular Disorders	juvenile rheumatoid arthritis	0.0118				ANG,APOA1,CCDC59,CD86,CXCR1,DHFR,GRAMD1A,HLA-DQA1,JAK1,NCF4,NUMB,OFD1,PPARG,SYT6,TARP,TLR1,TMF1,TRAF1	18
Cell-To-Cell Signaling and Interaction	binding of breast cancer cell lines	0.012		-1.577	bias	CRK,CXCL12,ETS1,GIT1,HGF,ITGA4,ITGB1,RAB21,RASA1	9
Cell Morphology, Hematopoiesis	abnormal morphology of hematopoietic progenitor cells	0.012				ATF4,BCL11A,CD4,CD5L,CD79B,ERN1,IL31RA,PTCRA,PTPRJ,STEAP3,SYK,TAL1,TRIB1	13
Cell Death and Survival	apoptosis of heart cell lines	0.012		-0.447		CAV1,DDIT3,HGF,MFN2,PPARG	5
Cardiovascular Disease, Organismal Injury and Abnormalities, Tissue Morphology	area of atherosclerotic lesion	0.012				ADIPOQ,APOA1,IL4,LPA,PTX3	5
Tissue Development	formation of connective tissue	0.012				CHST3,ITGA1,ITGA4,KIF3A,PPARG	5
Cancer, Endocrine System Disorders, Organismal Injury and Abnormalities, Reproductive System Disease	hyperplasia of testicular cells	0.012	Increased	2.213	bias	CDKN2D,CLCN2,DMRT1,E2F6,STAR	5
Amino Acid Metabolism, Molecular Transport, Small Molecule Biochemistry	uptake of acidic amino acid	0.012				ERBB4,PER2,S100B,SLC46A1,SLC7A11	5
Cell-To-Cell Signaling and Interaction, Hematological System Development and Function, Hematopoiesis	adhesion of hematopoietic progenitor cells	0.0122		-0.958	bias	CXCL12,ITGA1,ITGB1,ZAP70	4
Cell Cycle	cell division of leukocytes	0.0122				CSF1,KLF9,NUMB,STAT4	4
Cellular Development, Cellular Growth and Proliferation, Hematological System Development and Function, Hematopoiesis, Lymphoid Tissue Structure and Development, Tissue Development	differentiation of monocyte-derived macrophages	0.0122		-0.606		CDKN2D,CSF1,IL4,TAL1	4
Inflammatory Disease, Inflammatory Response, Organismal Injury and Abnormalities, Renal and Urological Disease	interstitial nephritis	0.0122				MUC1,MUT,SLC7A9,UMOD	4
Cellular Movement	migration of neuronal progenitor cells	0.0122				ADGRG1,CXCL12,LMX1A,SEMA4C	4
Cellular Movement	translocation of cells	0.0122		-1.067	bias	IL4,ITGA1,ITGAM,ITGB1	4
Amino Acid Metabolism, Post-Translational Modification, Small Molecule Biochemistry	phosphorylation of L-tyrosine	0.0122	Decreased	-2.333	bias	ADIPOQ,ADNP,AGRN,CD4,EFNB2,ERBB4,HGF,IL4,ITGB1,JAK1,PDGFC,RASA1,SYK,ZAP70	14
Cellular Movement, Hematological System Development and Function, Immune Cell Trafficking, Inflammatory Response	cellular infiltration by macrophages	0.0123		0.638		ADIPOQ,APOA1,CAV1,CSF1,EDN1,HGF,IL17RB,IL4,ITGB1,MC4R,mir-17,PTX3,S100B,UMOD,ZBTB17	15
Hematological System Development and Function, Lymphoid Tissue Structure and Development, Tissue Morphology	quantity of T lymphocytes	0.0124	Decreased	-2.735	bias	ADIPOQ,AFF1,AKT3,APOA1,BCL11A,CD4,CD5L,CD86,CHST3,CSF1,DDIT3,DGKA,E2F6,EBI3,EFNB2,ETS1,FOXP3,GJA1,HLA-DQA1,IL17RB,IL4,IRAK1,ITGAE,ITGAM,ITPKB,JAK1,mir-17,MUC1,NFATC3,POLR3E,PPARG,PTCRA,RELA,SNAI2,SYK,TAL1,THRA,TOX,WIPF1,WNT4,ZAP70,ZBTB17	42
Cellular Development, Cellular Growth and Proliferation, Hematological System Development and Function, Hematopoiesis, Lymphoid Tissue Structure and Development, Tissue Development	development of phagocytes	0.0124	Decreased	-3.053	bias	BATF2,BCL11A,CAV1,CD4,CSF1,ERN1,HGF,HHEX,HRH3,IFI16,IFNA10,IFNA16,IL4,IRF7,mir-17,PPARG,RASA1,RELA,TAL1,TLR1	20
Cell Signaling, Cell-To-Cell Signaling and Interaction	cytokine and chemokine mediated signaling pathway	0.0125				CAV1,ECM1,IL31RA,IRAK1,JAK1,LIFR,RELA,STAT4	8
Cellular Function and Maintenance, Cellular Growth and Proliferation, Hematological System Development and Function	production of mononuclear leukocytes	0.0125	Decreased	-2.63	bias	CSF1,ETS1,IL4,ITGA4,POFUT1,TAL1,THRA	7
Free Radical Scavenging, Small Molecule Biochemistry	biosynthesis of hydrogen peroxide	0.0126		-1.775		CAV1,EDN1,ETS1,GNAS,HGF,IL4,ITGAM,MAOA,mir-17,TPO	10
Cellular Development, Cellular Growth and Proliferation, Hematological System Development and Function, Hematopoiesis, Lymphoid Tissue Structure and Development, Tissue Development	differentiation of antigen presenting cells	0.0128		-1.83	bias	ADIPOQ,BATF2,BCL11A,CDKN2D,CRK,CSF1,ERN1,HGF,IFNA10,IFNA16,IL4,IRF7,ITGAM,PPARG,RELA,TAL1,TLR1,TRIB1	18
Cell Death and Survival, Organismal Injury and Abnormalities, Renal and Urological Disease	apoptosis of kidney cells	0.0128		0.552		AQP11,ATF3,CCNI,CSF1,DDIT3,EDN1,HGF,ITGB1,PPP5C	9
Organ Development, Renal and Urological System Development and Function	function of kidney	0.0128		-1.722		CSF1,HGF,IL4,ITGB1,PTPRO,SLC12A1,SLC4A8,STAT4,UMOD	9
Cellular Movement, Embryonic Development	migration of embryonic cells	0.0129		-0.812	bias	CXCL12,EDN1,EFNB2,ERBB4,HGF,ITGA1,ITGA4,ITGB1,UGDH,VCAN,ZEB2	11
Free Radical Scavenging	metabolism of reactive oxygen species	0.0129		-1.064		ACOD1,ADIPOQ,APOA1,CAV1,CHRNA7,CSF1,CXCL12,CXCR1,CYP2A6 (includes others),DDIT3,EDN1,ETS1,GNAS,HGF,HSPB6,IL4,IRAK1,ITGA1,ITGAM,ITGB1,JAK1,let-7,LMX1A,MAOA,MFN2,mir-17,MUC1,NCF4,NRROS,PLCB3,PLPP6,PPARG,S100A6,S100B,SYK,THRA,TPO,VHL,ZAP70	39
Nervous System Development and Function, Neurological Disease, Organ Morphology, Organismal Development, Organismal Injury and Abnormalities	abnormal morphology of spinal cord	0.0129				CLCN2,DCC,GRIA2,LHX1,NFATC3,PAFAH1B1	6
Cancer, Organismal Injury and Abnormalities, Respiratory Disease	laryngeal squamous cell carcinoma	0.0129				ADAM19,ARHGAP6,ARHGEF15,ATAD5,BCS1L,CCNB3,CELSR3,CNTNAP5,CTNNA2,DCC,DHFR,DMD,ERBB4,FAM208B,FBXW7,FHL5,FMO4,FOSL2,FOXL1,GP2,LRRC4C,MYO1C,OR52E2,PAN3,PDK2,RAD21,RASGEF1A,ROS1,SLC4A1AP,STXBP5L,SUCO,TANC2,TMEM132B,TPO,TRPV6,TTI1,TUBB1,UNC5D,VCAN,XIRP2	40
Cellular Movement, Hematological System Development and Function, Immune Cell Trafficking, Inflammatory Response	cell movement of macrophages	0.013		-0.457	bias	ADIPOQ,APOA1,CAV1,CSF1,CXCL12,CXCL17,DCTN2,EDN1,HGF,IL17RB,IL4,ITGA1,ITGB1,MC4R,mir-17,PIK3CB,PTGDS,PTPRJ,PTX3,S100B,UMOD,VCAN,ZBTB17	23
Cardiovascular System Development and Function	development of vasculature	0.0132	Decreased	-2.468	bias	ABRA,ADAM19,ADGRG1,ADIPOQ,ADM2,AKT3,ANG,ANKRD17,APOA1,ARHGEF15,ATF3,CAV1,CBLL1,CDKN2D,CHRNA7,CRK,CSF1,CUL5,CXCL12,DAB2IP,DDIT3,DGKA,DYNC2H1,ECM1,EDN1,EFNB2,ENPP1,ERN1,ETS1,FBXW7,GIT1,GJA1,HGF,HHEX,HSD17B7,HSPB6,IFI16,IL4,ITGA1,ITGA4,ITGA7,ITGAM,ITGB1,ITGB1BP1,KIF7,let-7,mir-17,mir-320,MUS81,NFATC3,NPTX1,NUMB,PDCD10,PDGFC,PER2,PIK3CB,POFUT1,PPARG,PTPRJ,PTX3,RASA1,RELA,RND1,S1PR5,SGCB,SIAH2,SNAI2,S…	79
Metabolic Disease	disorder of lipid metabolism	0.0132	Increased	2.059	bias	ADIPOQ,APOA1,ATF4,ATG14,CAV1,CAVIN3,DPP4,HADHA,HLA-DQA1,LCP1,LIPT1,LPA,OXCT1,PCYT1A,PPARG,SUGCT,THRA,TRIB1	18
Cellular Assembly and Organization, Cellular Function and Maintenance	anchoring of microtubules	0.0134				CAMSAP3,KIF3A,PAFAH1B1	3
Cellular Movement	arrest in cell movement of myeloid cells	0.0134				CXCR1,ITGA4,ITGB1	3
Cardiovascular Disease, Connective Tissue Disorders, Dermatological Diseases and Conditions, Immunological Disease, Inflammatory Disease, Organismal Injury and Abnormalities, Skeletal and Muscular Disorders	diffuse systemic sclerosis	0.0134				CXCL12,GSS,SLC7A11	3
Auditory and Vestibular System Development and Function, Embryonic Development, Organ Development, Organismal Development, Tissue Development	formation of cochlear duct	0.0134				OTOA,SOBP,THRA	3
Lipid Metabolism, Small Molecule Biochemistry	internalization of sterol	0.0134				APOA1,CUBN,STAR	3
Cell Death and Survival, Cellular Function and Maintenance	reconstitution of cells	0.0134				CSF1,IL4,JAK1	3
Cell Morphology, Cellular Assembly and Organization, Cellular Function and Maintenance	reorganization of microtubules	0.0134				ADNP,FNBP1,HGF	3
Small Molecule Biochemistry	synthesis of polyamines	0.0134				AZIN1,IRF3,OAZ2	3
Lipid Metabolism, Molecular Transport, Small Molecule Biochemistry	transport of cholesterol	0.0135		-1.932	bias	ABCA5,ADIPOQ,AEBP1,APOA1,CAV1,IRAK1,LAMTOR1,mir-17,PCYT1A,PPARG,SLC51A,STAR	12
Cellular Development, Cellular Growth and Proliferation, Nervous System Development and Function, Tissue Development	outgrowth of neurites	0.0137	Decreased	-2.865	bias	ADNP,CRK,CSF1,CXCL12,DAB2IP,DCC,EFNB2,ERBB4,GDAP1,GJA1,GNAS,HGF,ITGA1,ITGA4,ITGB1,KIF3A,LIFR,LRRC4C,NFATC3,NPAS4,NPTX1,PAFAH1B1,POLR3E,RASA1,RELA,RHOQ,RND1,S100B,SCD5,SKIL,SLC39A12,VCAN	32
Cellular Movement	cell movement of breast cancer cell lines	0.0137		-0.487	bias	ARHGAP8/PRR5-ARHGAP8,ARPC1B,ATF3,CAV1,CRK,CXCL12,EBI3,ECM1,ETS1,FOXP3,GIT1,GJA1,HGF,HHEX,ITGB1,LIMA1,mir-17,PIK3CB,PIK3R5,PTPRJ,RAB21,RASA1,RELA,SNAI2,SSH1,SYK	26
Organismal Development	morphology of body cavity	0.0138				ABCA5,ACTG2,ADAM19,ADGRG1,ADIPOQ,ADIPOR1,AEBP1,AKT3,ANKRD17,APOA1,AQP11,ATF3,ATF4,BANK1,BCL11A,CAV1,CCP110,CD4,CD5L,CD86,CELSR3,CHST3,CRK,CSF1,CXCL12,DMD,DPF3,DPP4,EDN1,EFNB2,EIF6,ERBB4,ETS1,FKBP1B,FKTN,FOXP3,GIT1,GJA1,GLCE,GLMP,GNAS,HADHA,HGF,HHEX,HLA-DQA1,HSD17B7,HSH2D,HSPB2,IL4,IRF7,ITGA1,ITGA4,ITGB1,ITPKB,JAK1,KCP,KIF3A,let-7,LGR4,LHX1,LTK,MEP1A,mir-17,mir-208,MTF1,MUS81,MUT,MYL1,NFATC3,NUMB,…	110
Auditory Disease, Neurological Disease	hearing loss	0.0138				BCS1L,BSND,CDKN2D,DHFR,DIAPH3,DPP4,EYA4,GJA1,GRXCR2,GSS,HGF,HSD17B4,OTOA,OTOG,PEX6,SLC7A11,THRA,TMC1,TMPRSS3	19
Developmental Disorder, Organismal Injury and Abnormalities	dystrophy	0.014		1.994	bias	BVES,CAB39L,COL5A2,COL6A1,DMD,DYNC2H1,FKTN,GSS,HLA-DQA1,ITGA7,ITGB1,let-7,mir-154,mir-17,mir-320,mir-548,MYL1,OXCT1,RP2,SGCB,SLC7A11,TCTEX1D2	22
Cardiovascular System Development and Function, Cellular Development, Cellular Growth and Proliferation, Organ Development, Skeletal and Muscular System Development and Function, Tissue Development	proliferation of vascular smooth muscle cells	0.014		0.073		ADIPOQ,CXCL12,EDN1,EFNB2,GJA1,HGF,IL4,ITGB1,let-7,MFN2,mir-208,PPARG,PTGDS,TRIB1	14
Cell-To-Cell Signaling and Interaction	binding of prostate cancer cell lines	0.0142		-0.003	bias	CXCL12,ITGB1,mir-17,RAB21,RELA,VCAN	6
Cell Morphology	shape change of myeloid cells	0.0142		-1.491	bias	CAPG,CSF1,DCTN2,ITGAM,SYK,WIPF1	6
Hematological System Development and Function	anergy of lymphocytes	0.0142				CD86,DGKA,FOXP3,RNF128	4
Cardiovascular System Development and Function, Cell Morphology, Cellular Movement	cell spreading of endothelial cells	0.0142		1.98	bias	CRK,ETS1,HGF,ITGB1	4
Cell Morphology, Cell-mediated Immune Response, Cellular Development, Cellular Function and Maintenance, Cellular Growth and Proliferation, Embryonic Development, Hematological System Development and Function, Hematopoiesis, Lymphoid Tissue Structure and Development, Organ Development, Organismal Development, Tissue Development	conversion of T lymphocytes	0.0142		-1.934	bias	CXCR1,FOXP3,RNF128,STAT4	4
Tissue Development	formation of extracellular matrix	0.0142				HGF,ITGB1,PTX3,VCAN	4
Molecular Transport	transmembrane transport of ion	0.0142				CHRNA7,GABRA1,GJA1,SLC12A1	4
Carbohydrate Metabolism, Molecular Transport, Small Molecule Biochemistry	uptake of D-glucose	0.0143	Decreased	-2.396		ADIPOQ,APOA1,CAV1,CSF1,DPP4,EDN1,GNAS,HGF,IL4,KIF3A,MUC1,MYO1C,PDK2,PIK3CB,PPARG,RELA,RHOQ,SGCB,TRIB3	19
Gene Expression	transcription of RNA	0.0144	Decreased	-2.67		ABRA,ADIPOQ,AEBP1,AFF1,AGRN,ALX4,ANG,ATF3,ATF4,BARHL1,BCL11A,CAV1,CCNK,CD4,CDK3,CRK,CSF1,CTDSP2,CTDSPL,DAB2IP,DDIT3,DHX36,DMD,DMRT1,DNTTIP1,E2F6,ECM1,EDN1,EGR2,EIF4A3,ERBB4,ERN1,ETS1,FBXW7,FHL5,FOSL2,FOXL1,FOXP3,GABPB1,GJA1,GLMP,GMEB1,GNAS,GSC2,GTF2F2,GTF3C2,HGF,HHEX,HOXB1,IFI16,IL4,INSM2,IRAK1,IRF3,IRF7,ITGB1BP1,JAK1,KCP,KLF9,LCORL,LGR4,LHX1,LMX1A,MC4R,MIXL1,MTA3,MTF1,NCOA6,NFATC3,NMNAT1,NPAS4,N…	126
Cell Morphology	shape change of leukocytes	0.0145		-1.649	bias	CAPG,CSF1,CXCL12,DCTN2,IL4,ITGAM,ITGB1,SYK,WIPF1	9
Gene Expression	transcription	0.0146	Decreased	-2.679		ABRA,ADIPOQ,ADM2,ADNP,AEBP1,AFF1,AGRN,ALX4,ANG,ATF3,ATF4,BARHL1,BCL11A,CAV1,CCNK,CD4,CDK3,CRK,CSF1,CTDSP2,CTDSPL,DAB2IP,DDIT3,DHX36,DMD,DMRT1,DNTTIP1,E2F6,ECM1,EDN1,EGR2,EIF4A3,ERBB4,ERN1,ETS1,FBXW7,FHL5,FOSL2,FOXL1,FOXP3,GABPB1,GJA1,GLMP,GMEB1,GNAS,GSC2,GTF2F2,GTF3C2,HGF,HHEX,HOXB1,IFI16,IL4,INSM2,IRAK1,IRF3,IRF7,ITGB1BP1,JAK1,KCP,KLF9,LCORL,let-7,LGR4,LHX1,LMX1A,MC4R,mir-154,mir-17,mir-208,mir-…	140
Cell Cycle	S phase of pancreatic cancer cell lines	0.0147				IL4,PPARG	2
Developmental Disorder, Tissue Morphology	abnormal morphology of dilated allantois	0.0147				ITGA4,LHX1	2
Lipid Metabolism, Molecular Transport, Small Molecule Biochemistry	accumulation of palmitic acid	0.0147				HADHA,HRASLS	2
