# Supplementary material for: Genome‐Wide CRISPR‐Cas9 Screening Identifies NF‐κB/E2F6 Responsible for EGFRvIII‐Associated Temozolomide Resistance in Glioblastoma
Source: Adv Sci (Weinh). 2019 Jul 24;6(17):1900782. doi: 10.1002/advs.201900782 (PMC6724471; doi:10.1002/advs.201900782)
Supplement: Supplementary file 3 — Supplementary [file ADVS-6-1900782-s003.xlsx]

## Sheet: Sheet
Canonical Pathway	EGFR_vs_NC 0day	EGFR_vs_NC 7days	EGFR_vs_NC 14days
CD28 Signaling in T Helper Cells	-2	2.23607	1.89737
Dendritic Cell Maturation	1.60357	2.23607	2.11058
RhoGDI Signaling	-2	-2.52982	-1.38675
TREM1 Signaling	1.88982	2	1.63299
NF-κB Signaling	-0.632456	2.64575	2.12132
Role of NFAT in Regulation of the Immune Response	-1	2.23607	2.13809
Signaling by Rho Family GTPases	1.13389	2.88675	1
IL-6 Signaling	1	2.12132	1.88982
ILK Signaling	0.816497	2.12132	2
Ephrin Receptor Signaling	1	2	1.89737
Role of IL-17F in Allergic Inflammatory Airway Diseases	2.64575	2	N/A
Protein Kinase A Signaling	0.426401	-2.4004	-1.73205
Th1 Pathway	0	2.23607	2.12132
Integrin Signaling	N/A	2.33333	2
Tec Kinase Signaling	-2	0.816497	1.50756
EIF2 Signaling	-0.816497	2.84019	-0.632456
Role of PI3K/AKT Signaling in the Pathogenesis of Influenza	N/A	2	1.88982
HGF Signaling	-1.63299	1.41421	0.816497
Production of Nitric Oxide and Reactive Oxygen Species in Macrophages	-2	0.707107	1.06904
Pancreatic Adenocarcinoma Signaling	-0.377964	1.63299	1.63299
JAK/Stat Signaling	N/A	2.44949	1.13389
IL-17A Signaling in Airway Cells	N/A	2.23607	1.34164
IL-8 Signaling	0	1.26491	2.11058
HMGB1 Signaling	0.27735	1.88982	1.13389
Role of Pattern Recognition Receptors in Recognition of Bacteria and Viruses	-0.447214	1.13389	1.63299
PI3K Signaling in B Lymphocytes	1	N/A	1.89737
Renal Cell Carcinoma Signaling	N/A	2	0.816497
Actin Cytoskeleton Signaling	0	2.49615	0.27735
Mitotic Roles of Polo-Like Kinase	N/A	2.64575	N/A
CXCR4 Signaling	-1	0.707107	0.904534
Phospholipase C Signaling	-1	0.707107	0.774597
Estrogen-Dependent Breast Cancer Signaling	-1	N/A	1.34164
Regulation of eIF4 and p70S6K Signaling	N/A	2.23607	0
Role of RIG1-like Receptors in Antiviral Innate Immunity	N/A	N/A	2.23607
NF-κB Activation by Viruses	N/A	0.816497	1.41421
Leukocyte Extravasation Signaling	-1.66667	0	0.534522
Huntington's Disease Signaling	-0.816497	0.816497	-0.447214
Agrin Interactions at Neuromuscular Junction	N/A	N/A	1.88982
ATM Signaling	0	1.66667	0
mTOR Signaling	0	1.26491	0.377964
Regulation of Actin-based Motility by Rho	N/A	1	0.632456
Paxillin Signaling	N/A	1.34164	0
Osteoarthritis Pathway	-0.242536	0	1
Nitric Oxide Signaling in the Cardiovascular System	-0.377964	0.333333	0.447214
Thrombopoietin Signaling	N/A	1.13389	N/A
Endothelin-1 Signaling	-0.301511	0.707107	0
Aldosterone Signaling in Epithelial Cells	-0.447214	0.447214	0
Cholecystokinin/Gastrin-mediated Signaling	0.333333	0.447214	N/A
VEGF Family Ligand-Receptor Interactions	0	0.447214	N/A
Actin Nucleation by ARP-WASP Complex	N/A	N/A	-0.377964
Airway Pathology in Chronic Obstructive Pulmonary Disease	N/A	0	0
Atherosclerosis Signaling	N/A	N/A	N/A
Mechanisms of Viral Exit from Host Cells	N/A	N/A	N/A
Methylmalonyl Pathway	N/A	N/A	N/A
Estrogen-mediated S-phase Entry	N/A	N/A	N/A
Lipoate Salvage and Modification	0	N/A	N/A
Altered T Cell and B Cell Signaling in Rheumatoid Arthritis	N/A	N/A	N/A
Hematopoiesis from Multipotent Stem Cells	N/A	N/A	N/A
Crosstalk between Dendritic Cells and Natural Killer Cells	N/A	N/A	N/A
Role of IL-17A in Arthritis	N/A	N/A	N/A
Axonal Guidance Signaling	N/A	N/A	N/A
Androgen Signaling	N/A	0	N/A
Systemic Lupus Erythematosus Signaling	N/A	N/A	N/A
Role of IL-17A in Psoriasis	N/A	N/A	0
UVB-Induced MAPK Signaling	N/A	N/A	N/A
Superpathway of Methionine Degradation	N/A	N/A	N/A
Hypoxia Signaling in the Cardiovascular System	N/A	0	N/A
Endoplasmic Reticulum Stress Pathway	N/A	0	N/A
2-oxobutanoate Degradation I	N/A	N/A	N/A
IL-15 Production	N/A	N/A	N/A
DNA Double-Strand Break Repair by Non-Homologous End Joining	0	N/A	N/A
Glucocorticoid Receptor Signaling	N/A	N/A	N/A
Lysine Degradation V	N/A	0	0
VDR/RXR Activation	N/A	N/A	N/A
Ketolysis	0	0	N/A
Fatty Acid β-oxidation I	N/A	N/A	N/A
IL-4 Signaling	N/A	N/A	N/A
Zymosterol Biosynthesis	N/A	0	N/A
Hepatic Cholestasis	N/A	N/A	N/A
RAR Activation	N/A	N/A	N/A
IL-17A Signaling in Gastric Cells	N/A	N/A	N/A
Hematopoiesis from Pluripotent Stem Cells	N/A	N/A	N/A
Role of Osteoblasts, Osteoclasts and Chondrocytes in Rheumatoid Arthritis	N/A	N/A	N/A
IL-12 Signaling and Production in Macrophages	N/A	N/A	N/A
Epithelial Adherens Junction Signaling	N/A	N/A	N/A
IL-17 Signaling	N/A	N/A	N/A
Autoimmune Thyroid Disease Signaling	N/A	0	N/A
Cell Cycle Control of Chromosomal Replication	N/A	N/A	N/A
Selenocysteine Biosynthesis II (Archaea and Eukaryotes)	0	N/A	0
Communication between Innate and Adaptive Immune Cells	N/A	N/A	N/A
Pyrimidine Deoxyribonucleotides De Novo Biosynthesis I	0	N/A	N/A
UDP-N-acetyl-D-glucosamine Biosynthesis II	0	N/A	N/A
Granulocyte Adhesion and Diapedesis	N/A	N/A	N/A
Differential Regulation of Cytokine Production in Macrophages and T Helper Cells by IL-17A and IL-17F	N/A	0	0
B Cell Development	0	0	N/A
Estrogen Receptor Signaling	N/A	N/A	N/A
γ-linolenate Biosynthesis II (Animals)	0	0	N/A
Role of Macrophages, Fibroblasts and Endothelial Cells in Rheumatoid Arthritis	N/A	N/A	N/A
Role of Hypercytokinemia/hyperchemokinemia in the Pathogenesis of Influenza	N/A	N/A	N/A
Lysine Degradation II	N/A	0	0
Salvage Pathways of Pyrimidine Ribonucleotides	N/A	N/A	N/A
Role of JAK family kinases in IL-6-type Cytokine Signaling	N/A	N/A	N/A
Granzyme A Signaling	N/A	N/A	0
Role of Cytokines in Mediating Communication between Immune Cells	N/A	N/A	N/A
Role of Tissue Factor in Cancer	N/A	N/A	N/A
Differential Regulation of Cytokine Production in Intestinal Epithelial Cells by IL-17A and IL-17F	N/A	0	0
tRNA Charging	0	N/A	N/A
Hepatic Fibrosis / Hepatic Stellate Cell Activation	N/A	N/A	N/A
IL-15 Signaling	N/A	N/A	N/A
Caveolar-mediated Endocytosis Signaling	N/A	N/A	N/A
Superpathway of Inositol Phosphate Compounds	N/A	N/A	N/A
IL-10 Signaling	N/A	N/A	N/A
Assembly of RNA Polymerase II Complex	N/A	N/A	0
Acyl Carrier Protein Metabolism	N/A	0	0
Graft-versus-Host Disease Signaling	N/A	N/A	N/A
