# Supplementary material for: Genome‐Wide CRISPR‐Cas9 Screening Identifies NF‐κB/E2F6 Responsible for EGFRvIII‐Associated Temozolomide Resistance in Glioblastoma
Source: Adv Sci (Weinh). 2019 Jul 24;6(17):1900782. doi: 10.1002/advs.201900782 (PMC6724471; doi:10.1002/advs.201900782)
Supplement: Supplementary file 4 — Supplementary [file ADVS-6-1900782-s004.xlsx]

## Sheet: Sheet
Ingenuity Canonical Pathways	AnalysisName	-log(p-value)	Ratio	z-score	Molecules
Differential Regulation of Cytokine Production in Macrophages and T Helper Cells by IL-17A and IL-17F	EGFR_vs_NC 0day	5.11	0.333	NaN	IL12A,IL1B,CXCL1,IL6,CSF3,CSF2
Role of IL-17A in Psoriasis	EGFR_vs_NC 0day	4.68	0.385	NaN	CXCL8,CXCL3,CCL20,CXCL1,CXCL5
Role of IL-17A in Psoriasis	EGFR_vs_NC 7day	0.303	0.0769	NaN	CXCL5
Role of Cytokines in Mediating Communication between Immune Cells	EGFR_vs_NC 0day	4.66	0.167	NaN	CXCL8,IL1A,IL12A,IL1RN,IL1B,IL6,CSF3,CSF2,IL24
Role of Cytokines in Mediating Communication between Immune Cells	EGFR_vs_NC 14day	0.436	0.0556	NaN	IFNA16,IFNA10,IL4
Role of IL-17F in Allergic Inflammatory Airway Diseases	EGFR_vs_NC 0day	4.49	0.182	-2.646	CXCL8,IL1B,ATF4,CXCL1,CXCL5,IL6,CSF2,IL11
Role of IL-17F in Allergic Inflammatory Airway Diseases	EGFR_vs_NC 7day	0.72	0.0909	-2	TRAF3IP2,RPS6KA5,CXCL5,MAP2K1
Role of IL-17F in Allergic Inflammatory Airway Diseases	EGFR_vs_NC 14day	0.591	0.0682	NaN	RELA,ATF4,RPS6KA4
Differential Regulation of Cytokine Production in Intestinal Epithelial Cells by IL-17A and IL-17F	EGFR_vs_NC 0day	4.43	0.261	NaN	IL1A,IL12A,IL1B,CXCL1,CSF3,CSF2
Osteoarthritis Pathway	EGFR_vs_NC 0day	4.39	0.0857	0.243	MATN3,TIMP3,CXCL8,EPAS1,PRKAB2,AGER,DDIT4,SMAD9,VEGFB,COL10A1,PGF,SP1,CASP2,IL1B,ATF4,PTGS2,DKK1,ALPL
Osteoarthritis Pathway	EGFR_vs_NC 14day	0.482	0.0476	-1	PPARG,ITGB1,RELA,CTNNA2,MTF1,ADIPOQ,ATF4,PDGFC,ITGA4,IL18RAP
Hematopoiesis from Pluripotent Stem Cells	EGFR_vs_NC 0day	4.27	0.17	NaN	CXCL8,IL1A,IL12A,CSF1,IL6,CSF3,CSF2,IL11
Hematopoiesis from Pluripotent Stem Cells	EGFR_vs_NC 14day	0.539	0.0638	NaN	CSF1,CD4,IL4
Hepatic Fibrosis / Hepatic Stellate Cell Activation	EGFR_vs_NC 0day	4.07	0.0874	NaN	IGFBP4,CXCL8,IL1A,IL6R,VEGFB,COL10A1,IL6,PGF,MET,CXCL3,TIMP1,CSF1,IGFBP3,IL1B,KDR,EGFR
Hepatic Fibrosis / Hepatic Stellate Cell Activation	EGFR_vs_NC 14day	0.934	0.0601	NaN	RELA,COL5A2,COL6A1,EDN1,CSF1,HGF,PDGFC,MYL1,IL4,IL18RAP,MYH1
Protein Kinase A Signaling	EGFR_vs_NC 0day	4.03	0.0657	-0.426	PRKACB,NAPEPLD,PDE2A,PTPRK,PDE12,AKAP9,DUSP22,PLCD1,HIST1H1B,ROCK1,AKAP13,HIST1H1E,H1FX,EYA3,ATF4,PRKCE,NFATC2,HIST1H1D,PTGS2,EYA1,EBI3,PTPRR,VASP,PTPN22,PTPN21,CDC25A
Protein Kinase A Signaling	EGFR_vs_NC 7day	0.903	0.0657	2.4	YWHAH,PTPN2,ADCY4,AKAP9,PPP1CB,PTPRJ,DUSP10,ANAPC11,GNB1L,MAP2K1,MTMR3,PRKCA,PLN,RYR2,GNG3,PTPDC1,MYL1,HIST1H1A,DHH,AKAP4,H3F3A/H3F3B,ANAPC5,PRKCH,CDC26,PTPN21,PRKAR1A
Protein Kinase A Signaling	EGFR_vs_NC 14day	0.495	0.0455	1.732	RELA,GNAS,NFATC3,TNNI3,GNG3,PTPDC1,MYL1,CNGB1,PPP1R12A,PTPRJ,PPP1R7,PTPRO,DCC,PLCB3,ATF4,PGP,ANAPC11,EBI3
HMGB1 Signaling	EGFR_vs_NC 0day	3.9	0.0977	-0.277	CXCL8,IL1A,IL12A,KAT2B,SP1,AGER,KAT6A,MAPK10,IL1B,IL6,CSF2,FRS2,IL11
HMGB1 Signaling	EGFR_vs_NC 7day	0.272	0.0526	-1.89	IL18,LIF,JUN,IL1R1,PIK3R4,MAP2K1,ATM
HMGB1 Signaling	EGFR_vs_NC 14day	0.55	0.0526	-1.134	RELA,RHOQ,PIK3R5,AKT3,PIK3CB,FNBP1,IL4
IL-17A Signaling in Gastric Cells	EGFR_vs_NC 0day	3.19	0.2	NaN	CXCL8,MAPK10,CCL20,CXCL1,EGFR
IL-17A Signaling in Gastric Cells	EGFR_vs_NC 7day	0.429	0.08	NaN	CXCL11,JUN
IL-17A Signaling in Gastric Cells	EGFR_vs_NC 14day	0.194	0.04	NaN	RELA
Role of IL-17A in Arthritis	EGFR_vs_NC 0day	3.09	0.116	NaN	CXCL8,CXCL3,MAPK10,CCL20,CXCL1,CXCL5,PTGS2,FRS2
Role of IL-17A in Arthritis	EGFR_vs_NC 7day	0.319	0.058	NaN	CXCL5,PIK3R4,MAP2K1,ATM
Role of IL-17A in Arthritis	EGFR_vs_NC 14day	0.281	0.0435	NaN	RELA,PIK3R5,PIK3CB
Role of Hypercytokinemia/hyperchemokinemia in the Pathogenesis of Influenza	EGFR_vs_NC 0day	2.86	0.14	NaN	CXCL8,IL1A,IL12A,IL1RN,IL1B,IL6
Role of Hypercytokinemia/hyperchemokinemia in the Pathogenesis of Influenza	EGFR_vs_NC 14day	0.287	0.0465	NaN	IFNA16,IFNA10
Dendritic Cell Maturation	EGFR_vs_NC 0day	2.85	0.0729	-1.604	IL1A,IL12A,COL10A1,CD83,IL6,PLCD1,HLA-C,IL1RN,FSCN1,MAPK10,IL1B,ATF4,CSF2,FRS2
Dendritic Cell Maturation	EGFR_vs_NC 14day	0.833	0.0573	-2.111	STAT4,RELA,PIK3R5,HLA-DQA1,CD86,PLCB3,ATF4,AKT3,PIK3CB,TAB1,HLA-DRB5
Communication between Innate and Adaptive Immune Cells	EGFR_vs_NC 0day	2.81	0.0957	NaN	CXCL8,IL1A,IL12A,HLA-C,IL1RN,IL1B,CD83,IL6,CSF2
Communication between Innate and Adaptive Immune Cells	EGFR_vs_NC 14day	0.761	0.0638	NaN	CD79B,CD4,TLR1,CD86,HLA-DRB5,IL4
Granzyme A Signaling	EGFR_vs_NC 0day	2.64	0.2	NaN	HIST1H1B,HIST1H1E,H1FX,HIST1H1D
Hepatic Cholestasis	EGFR_vs_NC 0day	2.62	0.075	NaN	PRKACB,CXCL8,IL1A,IL12A,IL1RN,ABCC2,MAPK10,IL1B,PRKCE,IL6,CSF2,IL11
Hepatic Cholestasis	EGFR_vs_NC 7day	0.504	0.0625	NaN	IL18,LIF,JUN,ABCC2,ADCY4,PRKCH,IL1R1,PRKAR1A,IRAK2,PRKCA
Cholecystokinin/Gastrin-mediated Signaling	EGFR_vs_NC 0day	2.59	0.0891	-0.333	ROCK1,IL1A,IL1RN,MAPK10,IL1B,PRKCE,EPHA4,PTGS2,EGFR
IL-17 Signaling	EGFR_vs_NC 0day	2.5	0.0941	NaN	CXCL8,TIMP1,MAPK10,CXCL1,CXCL5,IL6,PTGS2,FRS2
IL-17 Signaling	EGFR_vs_NC 7day	1.14	0.0941	NaN	CXCL11,TRAF3IP2,JUN,CXCL5,JAK2,PIK3R4,MAP2K1,ATM
IL-17 Signaling	EGFR_vs_NC 14day	0.599	0.0588	NaN	RELA,JAK1,PIK3R5,AKT3,PIK3CB
Hematopoiesis from Multipotent Stem Cells	EGFR_vs_NC 0day	2.36	0.25	NaN	CSF1,CSF3,CSF2
Hematopoiesis from Multipotent Stem Cells	EGFR_vs_NC 7day	0.327	0.0833	NaN	CSF1
Hematopoiesis from Multipotent Stem Cells	EGFR_vs_NC 14day	1.09	0.167	NaN	CSF1,IL4
IL-8 Signaling	EGFR_vs_NC 0day	2.32	0.066	0	CXCL8,NAPEPLD,VEGFB,PGF,ROCK1,MAPK10,PRKCE,CXCL1,PTGS2,KDR,FRS2,VASP,EGFR
IL-8 Signaling	EGFR_vs_NC 7day	0.495	0.0609	-1.265	RPS6KB1,ITGAM,JUN,PRKCH,GNG3,PIK3R4,GNB1L,PDGFC,MAP2K1,IRAK2,ATM,PRKCA
IL-8 Signaling	EGFR_vs_NC 14day	1.01	0.0609	-2.111	RELA,RHOQ,GNAS,ITGAM,PIK3R5,AKT3,PIK3CB,CXCR1,GNG3,PDGFC,FNBP1,IRAK1
TREM1 Signaling	EGFR_vs_NC 0day	2.23	0.0933	-1.89	CXCL8,CXCL3,TREM1,IL1B,CD83,IL6,CSF2
TREM1 Signaling	EGFR_vs_NC 7day	0.263	0.0533	-2	NLRC5,IL18,TLR8,JAK2
TREM1 Signaling	EGFR_vs_NC 14day	1.1	0.08	-1.633	ITGB1,RELA,TLR1,CD86,AKT3,IRAK1
Role of Pattern Recognition Receptors in Recognition of Bacteria and Viruses	EGFR_vs_NC 0day	2.19	0.073	0.447	CXCL8,IL1A,IL12A,MAPK10,IL1B,PRKCE,IL6,CSF2,FRS2,IL11
Role of Pattern Recognition Receptors in Recognition of Bacteria and Viruses	EGFR_vs_NC 7day	0.767	0.073	-1.134	IRF7,IL18,LIF,DDX58,IFNW1,TLR8,PRKCH,PIK3R4,ATM,PRKCA
Role of Pattern Recognition Receptors in Recognition of Bacteria and Viruses	EGFR_vs_NC 14day	1.01	0.0657	-1.633	PTX3,RELA,IRF7,SYK,TLR1,PIK3R5,PIK3CB,IRF3,IL4
IL-17A Signaling in Airway Cells	EGFR_vs_NC 0day	2.14	0.0897	NaN	CXCL3,MAPK10,CCL20,CXCL1,CXCL5,IL6,FRS2
IL-17A Signaling in Airway Cells	EGFR_vs_NC 7day	0.668	0.0769	-2.236	TRAF3IP2,CXCL5,JAK2,PIK3R4,MAP2K1,ATM
IL-17A Signaling in Airway Cells	EGFR_vs_NC 14day	0.697	0.0641	-1.342	RELA,JAK1,PIK3R5,AKT3,PIK3CB
Lysine Degradation II	EGFR_vs_NC 0day	2.11	0.4	NaN	AASDHPPT,AADAT
Lysine Degradation V	EGFR_vs_NC 0day	2.11	0.4	NaN	AASDHPPT,AADAT
Role of Osteoblasts, Osteoclasts and Chondrocytes in Rheumatoid Arthritis	EGFR_vs_NC 0day	2.1	0.0601	NaN	IL1A,SMAD9,MAP3K5,IL6,CSF1,IL1RN,MAPK10,NFATC2,IL1B,DKK1,CSF2,ALPL,FRS2,IL11
Role of Osteoblasts, Osteoclasts and Chondrocytes in Rheumatoid Arthritis	EGFR_vs_NC 14day	0.344	0.0429	NaN	ITGB1,RELA,CSF1,NFATC3,PIK3R5,WNT4,AKT3,PIK3CB,IL4,IL18RAP
Role of Macrophages, Fibroblasts and Endothelial Cells in Rheumatoid Arthritis	EGFR_vs_NC 0day	2.04	0.0547	NaN	CXCL8,IL1A,IL6R,VEGFB,IL6,PGF,ROCK1,PLCD1,CSF1,IL1RN,PRKCE,NFATC2,IL1B,ATF4,DKK1,CSF2,FRS2
Role of Macrophages, Fibroblasts and Endothelial Cells in Rheumatoid Arthritis	EGFR_vs_NC 7day	0.357	0.0547	NaN	TLR8,IL1R1,JAK2,PIK3R4,FCGR1A,PDGFC,IL18,JUN,TRAF3IP2,CSF1,CEBPA,PRKCH,MAP2K1,IRAK2,TRAF1,ATM,PRKCA
Role of Macrophages, Fibroblasts and Endothelial Cells in Rheumatoid Arthritis	EGFR_vs_NC 14day	0.581	0.0482	NaN	RELA,NFATC3,CXCL12,PIK3R5,PDGFC,IRAK1,IL18RAP,CSF1,TLR1,WNT4,PLCB3,AKT3,ATF4,PIK3CB,TRAF1
Role of Tissue Factor in Cancer	EGFR_vs_NC 0day	2.03	0.0732	NaN	CXCL8,GNA15,CSF1,IL1B,CXCL1,CSF2,FRS2,EGFR,FGF5
Role of Tissue Factor in Cancer	EGFR_vs_NC 7day	0.519	0.065	NaN	RPS6KB1,CSF1,FGB,RPS6KA5,JAK2,PIK3R4,ATM,PRKCA
Role of Tissue Factor in Cancer	EGFR_vs_NC 14day	0.434	0.0488	NaN	ITGB1,CSF1,PIK3R5,AKT3,RPS6KA4,PIK3CB
Glucocorticoid Receptor Signaling	EGFR_vs_NC 0day	2.01	0.0556	NaN	PRKACB,CXCL8,PRKAB2,ARID2,IL6,GTF2A1,CXCL3,KAT2B,IL1RN,MAPK10,NFATC2,IL1B,PTGS2,CSF2,FRS2,CREBZF
Glucocorticoid Receptor Signaling	EGFR_vs_NC 7day	0.958	0.0694	NaN	YWHAH,TBP,SMARCE1,GTF2F1,PCK1,JAK2,PIK3R4,FCGR1A,MED14,HSPA8,GTF2B,POU2F1,JUN,POLR2C,TAF4,CEBPA,MAP2K1,POLR2L,PHF10,ATM
Atherosclerosis Signaling	EGFR_vs_NC 0day	1.94	0.0709	NaN	PAFAH1B2,CXCL8,PLA2G4A,IL1A,CSF1,IL1RN,IL1B,COL10A1,IL6
Atherosclerosis Signaling	EGFR_vs_NC 14day	1.17	0.0709	NaN	APOL1,RELA,APOA1,LPA,CSF1,CXCL12,PAFAH1B1,PDGFC,ITGA4
Zymosterol Biosynthesis	EGFR_vs_NC 0day	1.94	0.333	NaN	MSMO1,LBR
Zymosterol Biosynthesis	EGFR_vs_NC 14day	1.67	0.333	NaN	HSD17B7,MSMO1
IL-6 Signaling	EGFR_vs_NC 0day	1.92	0.0703	-1	CXCL8,IL1A,IL1RN,IL6R,MAPK10,IL1B,IL6,FRS2,HSPB1
IL-6 Signaling	EGFR_vs_NC 7day	0.467	0.0625	-2.121	CSNK2A2,IL18,JUN,JAK2,IL1R1,PIK3R4,MAP2K1,ATM
IL-6 Signaling	EGFR_vs_NC 14day	0.6	0.0547	-1.89	RELA,HSPB2,PIK3R5,AKT3,PIK3CB,TAB1,IL18RAP
Graft-versus-Host Disease Signaling	EGFR_vs_NC 0day	1.92	0.104	NaN	IL1A,HLA-C,IL1RN,IL1B,IL6
Graft-versus-Host Disease Signaling	EGFR_vs_NC 14day	0.523	0.0625	NaN	HLA-DQA1,CD86,HLA-DRB5
Granulocyte Adhesion and Diapedesis	EGFR_vs_NC 0day	1.82	0.0615	NaN	CXCL8,CXCL3,IL1A,IL1RN,CCL20,IL1B,CXCL1,CXCL5,CXCL2,CSF3,HSPB1
Granulocyte Adhesion and Diapedesis	EGFR_vs_NC 7day	0.867	0.0726	NaN	CXCL11,CKLF,CXCL5,IL1R1,SELPLG,IL18,ITGAM,CDH5,JAM3,EZR,KRTAP9-9,MMP19,ITGA4
Granulocyte Adhesion and Diapedesis	EGFR_vs_NC 14day	0.745	0.0559	NaN	ITGB1,ITGAM,PPBP,CXCL12,ITGA1,CXCL17,HRH3,KRTAP9-9,ITGA4,IL18RAP
Altered T Cell and B Cell Signaling in Rheumatoid Arthritis	EGFR_vs_NC 0day	1.82	0.0778	NaN	IL1A,IL12A,CSF1,IL1RN,IL1B,IL6,CSF2
Altered T Cell and B Cell Signaling in Rheumatoid Arthritis	EGFR_vs_NC 14day	1.56	0.0889	NaN	RELA,CD79B,CSF1,TLR1,HLA-DQA1,CD86,HLA-DRB5,IL4
Superpathway of Methionine Degradation	EGFR_vs_NC 0day	1.71	0.111	NaN	CBS/CBSL,MCEE,MAT2A,MTR
Superpathway of Methionine Degradation	EGFR_vs_NC 7day	0.947	0.111	NaN	PCCA,PRMT8,PRMT5,MUT
Superpathway of Methionine Degradation	EGFR_vs_NC 14day	0.763	0.0833	NaN	PCCA,PRMT8,MUT
Airway Pathology in Chronic Obstructive Pulmonary Disease	EGFR_vs_NC 0day	1.68	0.25	NaN	CXCL8,CXCL3
Pancreatic Adenocarcinoma Signaling	EGFR_vs_NC 0day	1.68	0.0678	0.378	E2F6,NAPEPLD,MAPK10,VEGFB,PTGS2,FRS2,PGF,EGFR
Pancreatic Adenocarcinoma Signaling	EGFR_vs_NC 7day	0.577	0.0678	-1.633	E2F6,JAK2,PIK3R4,PDGFC,MAP2K1,RALGDS,CDK2,ATM
Pancreatic Adenocarcinoma Signaling	EGFR_vs_NC 14day	0.715	0.0593	-1.633	RELA,E2F6,JAK1,PIK3R5,AKT3,PIK3CB,PDGFC
Endoplasmic Reticulum Stress Pathway	EGFR_vs_NC 0day	1.67	0.143	NaN	ERN1,ATF4,MAP3K5
Endoplasmic Reticulum Stress Pathway	EGFR_vs_NC 14day	1.31	0.143	NaN	DDIT3,ERN1,ATF4
Endothelin-1 Signaling	EGFR_vs_NC 0day	1.65	0.0579	0.302	PLCD1,PAFAH1B2,PLA2G4A,NAPEPLD,GNA15,CASP2,SHC2,MAPK10,PRKCE,PTGS2,FRS2
Aldosterone Signaling in Epithelial Cells	EGFR_vs_NC 0day	1.62	0.0595	0.447	PLCD1,CRYAB,SLC12A2,PIP5KL1,PRKCE,DNAJC22,FRS2,DNAJC16,HSPA12A,HSPB1
Aldosterone Signaling in Epithelial Cells	EGFR_vs_NC 14day	0.639	0.0536	0	DNAJB12,HSPA14,SLC12A1,HSPB2,HSPB9,PIK3R5,PLCB3,PIK3CB,HSPB6
VDR/RXR Activation	EGFR_vs_NC 0day	1.6	0.0769	NaN	IL12A,SP1,IGFBP3,PRKCE,THBD,CSF2
VDR/RXR Activation	EGFR_vs_NC 7day	0.424	0.0641	NaN	SERPINB1,GTF2B,CEBPA,PRKCH,PRKCA
Acyl Carrier Protein Metabolism	EGFR_vs_NC 0day	1.54	1	NaN	AASDHPPT
Estrogen-mediated S-phase Entry	EGFR_vs_NC 0day	1.51	0.125	NaN	E2F6,RBL1,CDC25A
Estrogen-mediated S-phase Entry	EGFR_vs_NC 7day	0.451	0.0833	NaN	E2F6,CDK2
Estrogen-mediated S-phase Entry	EGFR_vs_NC 14day	0.205	0.0417	NaN	E2F6
Role of JAK family kinases in IL-6-type Cytokine Signaling	EGFR_vs_NC 0day	1.47	0.12	NaN	IL6R,MAPK10,IL6
Role of JAK family kinases in IL-6-type Cytokine Signaling	EGFR_vs_NC 14day	0.194	0.04	NaN	JAK1
NF-κB Signaling	EGFR_vs_NC 0day	1.43	0.0552	0.632	PRKACB,IL1A,IL1RN,TGFBR3,IL1B,TNFAIP3,NGF,KDR,FRS2,EGFR
NF-κB Signaling	EGFR_vs_NC 14day	0.361	0.0442	-2.121	RELA,ZAP70,TLR1,PIK3R5,AKT3,PIK3CB,TAB1,IRAK1
VEGF Family Ligand-Receptor Interactions	EGFR_vs_NC 0day	1.38	0.0682	0	PLA2G4A,VEGFB,PRKCE,KDR,FRS2,PGF
VEGF Family Ligand-Receptor Interactions	EGFR_vs_NC 7day	0.32	0.0568	-0.447	PRKCH,PIK3R4,MAP2K1,ATM,PRKCA
Crosstalk between Dendritic Cells and Natural Killer Cells	EGFR_vs_NC 0day	1.36	0.0674	NaN	IL12A,HLA-C,FSCN1,CD83,IL6,CSF2
Crosstalk between Dendritic Cells and Natural Killer Cells	EGFR_vs_NC 14day	0.839	0.0674	NaN	RELA,NCR3,CD86,ACTG2,HLA-DRB5,IL4
Nitric Oxide Signaling in the Cardiovascular System	EGFR_vs_NC 0day	1.34	0.0619	0.378	PRKACB,PDE2A,VEGFB,PRKCE,KDR,FRS2,PGF
Nitric Oxide Signaling in the Cardiovascular System	EGFR_vs_NC 7day	1.17	0.0885	-0.333	PLN,RYR2,PRKCH,PIK3R4,PDGFC,MAP2K1,ATP2A2,PRKAR1A,ATM,PRKCA
Nitric Oxide Signaling in the Cardiovascular System	EGFR_vs_NC 14day	0.326	0.0442	-0.447	PIK3R5,CAV1,AKT3,PIK3CB,PDGFC
IL-10 Signaling	EGFR_vs_NC 0day	1.31	0.0725	NaN	IL1A,SP1,IL1RN,IL1B,IL6
IL-10 Signaling	EGFR_vs_NC 14day	0.528	0.058	NaN	RELA,JAK1,TAB1,IL18RAP
HGF Signaling	EGFR_vs_NC 0day	1.31	0.0609	1.633	MET,MAPK10,PRKCE,IL6,PTGS2,MAP3K5,FRS2
HGF Signaling	EGFR_vs_NC 7day	0.614	0.0696	-1.414	JUN,PRKCH,PIK3R4,MAP2K1,CDK2,ITGA4,ATM,PRKCA
HGF Signaling	EGFR_vs_NC 14day	0.753	0.0609	-0.816	ETS1,ITGB1,HGF,PIK3R5,AKT3,PIK3CB,ITGA4
RAR Activation	EGFR_vs_NC 0day	1.31	0.0526	NaN	PRKACB,KAT2B,SMAD9,PNRC1,IGFBP3,MAPK10,PRKCE,ARID2,MAP3K5,CRABP2
RAR Activation	EGFR_vs_NC 7day	0.734	0.0684	NaN	CSNK2A2,JUN,TAF4,ADCY4,SMARCE1,PRKCH,JAK2,MAP2K1,CARM1,PHF10,PRKCA,PARP1,PRKAR1A
Cancer Drug Resistance By Drug Efflux	EGFR_vs_NC 0day	1.28	0.0816	NaN	ABCC2,ABCC10,PTGS2,FOXG1
Cancer Drug Resistance By Drug Efflux	EGFR_vs_NC 7day	0.33	0.0612	NaN	mir-154,ABCC2,MAP2K1
Cancer Drug Resistance By Drug Efflux	EGFR_vs_NC 14day	0.507	0.0612	NaN	mir-154,AKT3,PIK3CB
Cholesterol Biosynthesis I	EGFR_vs_NC 0day	1.28	0.154	NaN	MSMO1,LBR
Cholesterol Biosynthesis I	EGFR_vs_NC 14day	1.03	0.154	NaN	HSD17B7,MSMO1
Cholesterol Biosynthesis II (via 24,25-dihydrolanosterol)	EGFR_vs_NC 0day	1.28	0.154	NaN	MSMO1,LBR
Cholesterol Biosynthesis II (via 24,25-dihydrolanosterol)	EGFR_vs_NC 14day	1.03	0.154	NaN	HSD17B7,MSMO1
Cholesterol Biosynthesis III (via Desmosterol)	EGFR_vs_NC 0day	1.28	0.154	NaN	MSMO1,LBR
Cholesterol Biosynthesis III (via Desmosterol)	EGFR_vs_NC 14day	1.03	0.154	NaN	HSD17B7,MSMO1
Role of MAPK Signaling in the Pathogenesis of Influenza	EGFR_vs_NC 0day	1.25	0.0694	NaN	PAFAH1B2,PLA2G4A,MAPK10,PTGS2,MAP3K5
p38 MAPK Signaling	EGFR_vs_NC 0day	1.25	0.0588	-1.89	PLA2G4A,IL1A,IL1RN,IL1B,ATF4,MAP3K5,HSPB1
p38 MAPK Signaling	EGFR_vs_NC 7day	0.565	0.0672	-1.89	RPS6KB1,IL18,TIFA,H3F3A/H3F3B,DUSP10,RPS6KA5,IL1R1,IRAK2
p38 MAPK Signaling	EGFR_vs_NC 14day	0.703	0.0588	-2.646	DDIT3,HSPB2,ATF4,RPS6KA4,TAB1,IL18RAP,IRAK1
Glycine Degradation (Creatine Biosynthesis)	EGFR_vs_NC 0day	1.25	0.5	NaN	GATM
Cysteine Biosynthesis/Homocysteine Degradation	EGFR_vs_NC 0day	1.25	0.5	NaN	CBS/CBSL
Putrescine Biosynthesis III	EGFR_vs_NC 0day	1.25	0.5	NaN	AZIN2
Glutamate Biosynthesis II	EGFR_vs_NC 0day	1.25	0.5	NaN	GLUD2
Glutamate Degradation X	EGFR_vs_NC 0day	1.25	0.5	NaN	GLUD2
Isoleucine Degradation I	EGFR_vs_NC 0day	1.22	0.143	NaN	AUH,ACADSB
Isoleucine Degradation I	EGFR_vs_NC 7day	0.281	0.0714	NaN	AUH
Isoleucine Degradation I	EGFR_vs_NC 14day	0.362	0.0714	NaN	HADHA
STAT3 Pathway	EGFR_vs_NC 0day	1.21	0.0676	2.236	TGFBR3,MAPK10,KDR,CDC25A,EGFR
STAT3 Pathway	EGFR_vs_NC 7day	0.475	0.0676	-1.342	PTPN2,CISH,FGFRL1,JAK2,MAP2K1
3-phosphoinositide Biosynthesis	EGFR_vs_NC 0day	1.2	0.0503	NaN	MET,NUDT11,PIP5KL1,EYA4,NUDT4,FRS2,ALPL,PTPN22,CDC25A,EGFR
3-phosphoinositide Biosynthesis	EGFR_vs_NC 14day	1.25	0.0653	NaN	PLPP6,PTPRJ,PPP1R12A,PTPRO,PPP1R7,ERBB4,PIK3R5,CD86,PIK3CB,EYA4,PPP2R5E,RASA1,RNGTT
Axonal Guidance Signaling	EGFR_vs_NC 0day	1.18	0.042	NaN	PRKACB,KALRN,UNC5B,VEGFB,EPHA4,PLXNA2,SLIT2,NGF,PGF,ROCK1,PLCD1,MET,GNA15,ADAM12,NTNG2,PRKCE,NFATC2,FRS2,VASP
Axonal Guidance Signaling	EGFR_vs_NC 7day	0.615	0.0597	NaN	PIK3R4,BRCC3,PDGFC,SEMA4C,SEMA6D,NTNG2,ADAM19,TUBA3E,GNB1L,MAP2K1,ITGA4,PRKCA,ATM,EFNA2,COPS5,SEMA5A,TUBG1,GNG3,GIT1,MYL1,HERC2,ARPC2,SEMA4G,PRKCH,EPHA2,SEMA4B,PRKAR1A
Axonal Guidance Signaling	EGFR_vs_NC 14day	2.07	0.0642	NaN	LRRC4C,RND1,ARPC1B,NFATC3,PIK3R5,CXCL12,CRK,PDGFC,SEMA4C,EFNB2,NTNG2,DCC,UNC5D,ADAM19,WNT4,AKT3,RASA1,ITGA4,ITGB1,TUBB1,GNAS,ARHGEF15,GNG3,GIT1,MYL1,WIPF1,KIF7,PLCB3,PIK3CB
RhoA Signaling	EGFR_vs_NC 0day	1.17	0.0565	-1.633	ROCK1,RHPN2,PPP1R12B,ABL2,PIP5KL1,CDC42EP2,KTN1
RhoA Signaling	EGFR_vs_NC 14day	0.644	0.0565	0.378	ARHGAP6,PPP1R12B,ARPC1B,PPP1R12A,ACTG2,MYL1,ARHGAP8/PRR5-ARHGAP8
Toll-like Receptor Signaling	EGFR_vs_NC 0day	1.17	0.0658	-2	IL1A,IL12A,IL1RN,IL1B,TNFAIP3
Toll-like Receptor Signaling	EGFR_vs_NC 7day	0.449	0.0658	NaN	IL18,JUN,TLR8,IRAK2,TRAF1
Toll-like Receptor Signaling	EGFR_vs_NC 14day	0.729	0.0658	NaN	RELA,TLR1,TAB1,TRAF1,IRAK1
Unfolded protein response	EGFR_vs_NC 0day	1.13	0.0727	NaN	ERN1,EDEM1,ATF4,MAP3K5
Unfolded protein response	EGFR_vs_NC 7day	0.814	0.0909	NaN	PPARG,HSPA8,UBXN4,HSPH1,CEBPA
Unfolded protein response	EGFR_vs_NC 14day	1.17	0.0909	NaN	PPARG,HSPA14,DDIT3,ERN1,ATF4
Role of BRCA1 in DNA Damage Response	EGFR_vs_NC 0day	1.13	0.0641	NaN	E2F6,BARD1,UIMC1,ARID2,RBL1
Role of BRCA1 in DNA Damage Response	EGFR_vs_NC 7day	0.969	0.0897	-1	E2F6,POU2F1,SMARCE1,PLK1,BRCC3,PHF10,ATM
Sperm Motility	EGFR_vs_NC 0day	1.13	0.0551	0.816	PRKACB,PLCD1,PAFAH1B2,PLA2G4A,PDE2A,SLC12A2,PRKCE
Sperm Motility	EGFR_vs_NC 14day	0.402	0.0472	0	CNGB1,GNAS,PLCB3,LTK,PAFAH1B1,CATSPER1
Extrinsic Prothrombin Activation Pathway	EGFR_vs_NC 0day	1.12	0.125	NaN	PROS1,THBD
Extrinsic Prothrombin Activation Pathway	EGFR_vs_NC 7day	0.243	0.0625	NaN	FGB
γ-glutamyl Cycle	EGFR_vs_NC 0day	1.12	0.125	NaN	CHAC1,ANPEP
γ-glutamyl Cycle	EGFR_vs_NC 14day	0.32	0.0625	NaN	GSS
PPARα/RXRα Activation	EGFR_vs_NC 0day	1.11	0.05	1.667	PRKACB,PLCD1,GNA15,PRKAB2,GPD2,TGFBR3,IL1B,IL6,ABCA1
PPARα/RXRα Activation	EGFR_vs_NC 14day	0.534	0.05	-1.414	RELA,APOA1,GNAS,ADIPOQ,PLCB3,NCOA6,ADIPOR1,CYP2C19,IL18RAP
Superpathway of Inositol Phosphate Compounds	EGFR_vs_NC 0day	1.11	0.047	NaN	MET,PLCD1,NUDT11,PIP5KL1,EYA4,NUDT4,FRS2,ALPL,PTPN22,CDC25A,EGFR
Superpathway of Inositol Phosphate Compounds	EGFR_vs_NC 14day	1.31	0.0641	NaN	PIK3R5,PLPP6,PPP1R12A,PTPRJ,ITPKB,PPP1R7,PTPRO,ERBB4,CD86,PLCB3,PIK3CB,EYA4,PPP2R5E,RASA1,RNGTT
GNRH Signaling	EGFR_vs_NC 0day	1.1	0.0543	1.134	PRKACB,GNA15,MAPK10,ATF4,PRKCE,MAP3K5,EGFR
GNRH Signaling	EGFR_vs_NC 7day	0.457	0.062	-1.414	DNM1,JUN,ADCY4,PRKCH,MAP2K1,DNM2,PRKAR1A,PRKCA
ATM Signaling	EGFR_vs_NC 0day	1.09	0.0625	0	SMC2,TRRAP,MAPK10,ATF4,CDC25A
ATM Signaling	EGFR_vs_NC 7day	1.66	0.112	-1.667	HERC2,SMC3,MDM4,RNF8,JUN,TLK1,CDK2,SMC1A,ATM
ATM Signaling	EGFR_vs_NC 14day	0.401	0.05	0	RNF8,RNF168,CCNB3,ATF4
Methionine Salvage II (Mammalian)	EGFR_vs_NC 0day	1.08	0.333	NaN	MTR
S-adenosyl-L-methionine Biosynthesis	EGFR_vs_NC 0day	1.08	0.333	NaN	MAT2A
N-acetylglucosamine Degradation I	EGFR_vs_NC 0day	1.08	0.333	NaN	GNPDA1
Macropinocytosis Signaling	EGFR_vs_NC 0day	1.07	0.0617	2	MET,CSF1,PRKCE,NGF,FRS2
Macropinocytosis Signaling	EGFR_vs_NC 7day	0.62	0.0741	-0.447	CSF1,PRKCH,PIK3R4,PDGFC,ATM,PRKCA
Macropinocytosis Signaling	EGFR_vs_NC 14day	0.98	0.0741	-1	ITGB1,CSF1,HGF,PIK3R5,PIK3CB,PDGFC
Th1 and Th2 Activation Pathway	EGFR_vs_NC 0day	1.06	0.0486	NaN	NOTCH2,NOTCH3,IL12A,TGFBR3,IL6R,NFATC2,IL6,IL24,FRS2
Th1 and Th2 Activation Pathway	EGFR_vs_NC 14day	0.911	0.0595	NaN	STAT4,IL17RB,JAK1,NFATC3,CD4,PIK3R5,HLA-DQA1,CD86,PIK3CB,HLA-DRB5,IL4
Antioxidant Action of Vitamin C	EGFR_vs_NC 0day	1.03	0.0556	0	PLCD1,PAFAH1B2,PLA2G4A,NAPEPLD,MAPK10,CSF2
Valine Degradation I	EGFR_vs_NC 0day	1.03	0.111	NaN	AUH,ACADSB
Valine Degradation I	EGFR_vs_NC 7day	0.211	0.0556	NaN	AUH
Valine Degradation I	EGFR_vs_NC 14day	0.284	0.0556	NaN	HADHA
Th1 Pathway	EGFR_vs_NC 0day	1.02	0.0519	0	NOTCH2,NOTCH3,IL12A,IL6R,NFATC2,IL6,FRS2
Th1 Pathway	EGFR_vs_NC 14day	1.35	0.0741	-2.121	STAT4,JAK1,NFATC3,CD4,PIK3R5,HLA-DQA1,CD86,PIK3CB,HLA-DRB5,IL4
Netrin Signaling	EGFR_vs_NC 0day	0.993	0.0769	NaN	PRKACB,UNC5B,NFATC2
Netrin Signaling	EGFR_vs_NC 14day	0.692	0.0769	NaN	NFATC3,UNC5D,DCC
tRNA Splicing	EGFR_vs_NC 0day	0.993	0.0769	NaN	PDE2A,NAPEPLD,PDE12
Inhibition of Matrix Metalloproteases	EGFR_vs_NC 0day	0.993	0.0769	NaN	TIMP3,ADAM12,TIMP1
Agranulocyte Adhesion and Diapedesis	EGFR_vs_NC 0day	0.991	0.0471	NaN	CXCL8,CXCL3,IL1A,IL1RN,CCL20,IL1B,CXCL1,CXCL5,CXCL2
Agranulocyte Adhesion and Diapedesis	EGFR_vs_NC 7day	0.723	0.0681	NaN	CXCL11,CKLF,CXCL5,IL1R1,MYL1,SELPLG,IL18,CDH5,JAM3,EZR,KRTAP9-9,MMP19,ITGA4
Agranulocyte Adhesion and Diapedesis	EGFR_vs_NC 14day	0.843	0.0576	NaN	ITGB1,PPBP,CXCL12,ITGA1,ACTG2,CXCR1,CXCL17,KRTAP9-9,MYL1,ITGA4,MYH1
Phospholipases	EGFR_vs_NC 0day	0.985	0.0645	NaN	PLCD1,PAFAH1B2,PLA2G4A,NAPEPLD
Arsenate Detoxification I (Glutaredoxin)	EGFR_vs_NC 0day	0.957	0.25	NaN	GLRX2
Spermine and Spermidine Degradation I	EGFR_vs_NC 0day	0.957	0.25	NaN	SMOX
Methylmalonyl Pathway	EGFR_vs_NC 0day	0.957	0.25	NaN	MCEE
Methylmalonyl Pathway	EGFR_vs_NC 7day	1.83	0.5	NaN	PCCA,MUT
Methylmalonyl Pathway	EGFR_vs_NC 14day	2.04	0.5	NaN	PCCA,MUT
Glycerol-3-phosphate Shuttle	EGFR_vs_NC 0day	0.957	0.25	NaN	GPD2
Melatonin Degradation II	EGFR_vs_NC 0day	0.957	0.25	NaN	SMOX
Melatonin Degradation II	EGFR_vs_NC 14day	0.823	0.25	NaN	MAOA
N-acetylglucosamine Degradation II	EGFR_vs_NC 0day	0.957	0.25	NaN	GNPDA1
Bladder Cancer Signaling	EGFR_vs_NC 0day	0.957	0.0568	NaN	CXCL8,VEGFB,PGF,EGFR,FGF5
Bladder Cancer Signaling	EGFR_vs_NC 7day	0.32	0.0568	NaN	RPS6KA5,PDGFC,MAP2K1,MMP19,FGF1
HER-2 Signaling in Breast Cancer	EGFR_vs_NC 0day	0.957	0.0568	NaN	TSC1,PRKCE,MAP3K5,FRS2,EGFR
HER-2 Signaling in Breast Cancer	EGFR_vs_NC 14day	0.329	0.0455	NaN	ITGB1,PIK3R5,AKT3,PIK3CB
Aryl Hydrocarbon Receptor Signaling	EGFR_vs_NC 0day	0.956	0.05	-1.342	TGM2,IL1A,SP1,IL1B,IL6,RBL1,HSPB1
Aryl Hydrocarbon Receptor Signaling	EGFR_vs_NC 14day	0.486	0.05	NaN	RELA,HSPB2,SLC35A2,ALDH3B1,DHFR,GSTO2,MGST3
PXR/RXR Activation	EGFR_vs_NC 0day	0.929	0.0615	NaN	PRKACB,ABCC2,NR1I3,IL6
PXR/RXR Activation	EGFR_vs_NC 7day	0.612	0.0769	NaN	CYP3A7,ABCC2,CYP2C9,PAPSS2,PRKAR1A
PXR/RXR Activation	EGFR_vs_NC 14day	0.583	0.0615	NaN	RELA,AKT3,CYP2A6 (includes others),CYP2C19
ERK5 Signaling	EGFR_vs_NC 0day	0.929	0.0615	1	ATF4,NGF,WNK1,EGFR
ERK5 Signaling	EGFR_vs_NC 7day	0.362	0.0615	-1	RPS6KB1,LIF,YWHAH,RPS6KA5
PCP pathway	EGFR_vs_NC 0day	0.929	0.0615	NaN	ROCK1,MAPK10,JUND,HSPB1
FGF Signaling	EGFR_vs_NC 0day	0.926	0.0556	1.342	MET,ATF4,MAP3K5,FRS2,FGF5
FGF Signaling	EGFR_vs_NC 7day	0.738	0.0778	-1.134	RPS6KA5,FGFRL1,PIK3R4,MAP2K1,ATM,PRKCA,FGF1
FGF Signaling	EGFR_vs_NC 14day	1.17	0.0778	-1.134	HGF,FGF12,PIK3R5,ATF4,AKT3,PIK3CB,CRK
Apoptosis Signaling	EGFR_vs_NC 0day	0.926	0.0556	-0.447	ROCK1,CASP2,BIRC6,PRKCE,MAP3K5
Acute Phase Response Signaling	EGFR_vs_NC 0day	0.923	0.0471	-0.816	IL1A,IL1RN,C1S,IL6R,IL1B,IL6,MAP3K5,CRABP2
Acute Phase Response Signaling	EGFR_vs_NC 7day	0.418	0.0588	-2.646	ITIH3,FTL,IL18,JUN,C4BPA,FGB,JAK2,IL1R1,MAP2K1,C2
Intrinsic Prothrombin Activation Pathway	EGFR_vs_NC 0day	0.92	0.0714	NaN	PROS1,COL10A1,THBD
Inflammasome pathway	EGFR_vs_NC 0day	0.915	0.0952	NaN	CXCL8,IL1B
UVB-Induced MAPK Signaling	EGFR_vs_NC 0day	0.911	0.0606	NaN	MAPK10,PRKCE,FRS2,EGFR
UVB-Induced MAPK Signaling	EGFR_vs_NC 7day	2.18	0.136	NaN	RPS6KB1,H3F3A/H3F3B,JUN,PRKCH,RPS6KA5,PIK3R4,MAP2K1,ATM,PRKCA
Clathrin-mediated Endocytosis Signaling	EGFR_vs_NC 0day	0.911	0.0452	NaN	MET,STON2,TFRC,VEGFB,SH3GL2,FRS2,MYO1E,PGF,FGF5
Clathrin-mediated Endocytosis Signaling	EGFR_vs_NC 7day	0.639	0.0653	NaN	AP2B1,RAB5B,PIK3R4,PDGFC,FGF1,DNM1,HSPA8,CSNK2A2,ARPC2,DAB2,RAB11A,DNM2,ATM
Clathrin-mediated Endocytosis Signaling	EGFR_vs_NC 14day	1.25	0.0653	NaN	ITGB1,LPA,ARPC1B,PIK3R5,NUMB,PDGFC,APOL1,APOA1,FGF12,AAK1,PIK3CB,ACTG2,HIP1R
MIF Regulation of Innate Immunity	EGFR_vs_NC 0day	0.898	0.0698	NaN	PLA2G4A,MAPK10,PTGS2
UVC-Induced MAPK Signaling	EGFR_vs_NC 0day	0.898	0.0698	NaN	MAPK10,PRKCE,EGFR
UVC-Induced MAPK Signaling	EGFR_vs_NC 7day	0.744	0.093	0	JUN,PRKCH,MAP2K1,PRKCA
NGF Signaling	EGFR_vs_NC 0day	0.874	0.05	1.342	ROCK1,MAPK10,ATF4,MAP3K5,NGF,FRS2
NGF Signaling	EGFR_vs_NC 14day	0.691	0.0583	-1.134	RELA,PIK3R5,ATF4,AKT3,RPS6KA4,PIK3CB,CRK
AMPK Signaling	EGFR_vs_NC 0day	0.874	0.0443	2.121	PRKACB,TSC1,KAT2B,PRKAB2,ATF4,ARID2,FOXG1,FRS2,PFKFB2
AMPK Signaling	EGFR_vs_NC 7day	0.447	0.0591	-2	RPS6KB1,AK5,CHRNB1,SMARCE1,RPTOR,CHRNA10,PIK3R4,GNB1L,AK7,PRKAR1A,PHF10,ATM
AMPK Signaling	EGFR_vs_NC 14day	0.943	0.0591	-1.414	AK6,CAB39,AK5,GNAS,ADIPOQ,PIK3R5,CHRNA7,ATF4,AKT3,PIK3CB,PPP2R5E,CHRNA5
Creatine-phosphate Biosynthesis	EGFR_vs_NC 0day	0.866	0.2	NaN	CKB
Creatine-phosphate Biosynthesis	EGFR_vs_NC 7day	0.633	0.2	NaN	CKMT1A/CKMT1B
2-oxobutanoate Degradation I	EGFR_vs_NC 0day	0.866	0.2	NaN	MCEE
2-oxobutanoate Degradation I	EGFR_vs_NC 7day	1.62	0.4	NaN	PCCA,MUT
2-oxobutanoate Degradation I	EGFR_vs_NC 14day	1.83	0.4	NaN	PCCA,MUT
Synaptic Long Term Potentiation	EGFR_vs_NC 0day	0.862	0.0496	-0.816	PRKACB,PLCD1,GNA15,ATF4,PRKCE,GRIA3
Synaptic Long Term Potentiation	EGFR_vs_NC 14day	0.273	0.0413	0.447	PPP1R12A,PPP1R7,GRIA2,PLCB3,ATF4
LXR/RXR Activation	EGFR_vs_NC 0day	0.862	0.0496	1.633	IL1A,IL1RN,IL1B,IL6,PTGS2,ABCA1
LXR/RXR Activation	EGFR_vs_NC 14day	0.451	0.0496	0.816	APOL1,RELA,APOA1,LPA,IRF3,IL18RAP
Cysteine Biosynthesis III (mammalia)	EGFR_vs_NC 0day	0.85	0.087	NaN	CBS/CBSL,MAT2A
Cysteine Biosynthesis III (mammalia)	EGFR_vs_NC 7day	0.476	0.087	NaN	PRMT8,PRMT5
Cysteine Biosynthesis III (mammalia)	EGFR_vs_NC 14day	0.216	0.0435	NaN	PRMT8
Th2 Pathway	EGFR_vs_NC 0day	0.843	0.0467	0	NOTCH2,NOTCH3,IL12A,TGFBR3,NFATC2,IL24,FRS2
Th2 Pathway	EGFR_vs_NC 14day	1.11	0.0667	-0.378	STAT4,IL17RB,JAK1,CD4,PIK3R5,HLA-DQA1,CD86,PIK3CB,HLA-DRB5,IL4
Sumoylation Pathway	EGFR_vs_NC 0day	0.841	0.0521	1	SP1,SENP6,MAPK10,RCOR1,MAP3K5
Sumoylation Pathway	EGFR_vs_NC 14day	0.27	0.0417	NaN	ETS1,RHOQ,RANGAP1,FNBP1
Cardiac Hypertrophy Signaling	EGFR_vs_NC 0day	0.836	0.0424	0	PRKACB,ROCK1,PLCD1,GNA15,IL6R,MAPK10,IL6,MAP3K5,FRS2,HSPB1
Phospholipase C Signaling	EGFR_vs_NC 0day	0.804	0.0417	1	TGM2,PLCD1,PLA2G4A,NAPEPLD,PPP1R12B,AHNAK,NFATC2,ATF4,PRKCE,ITK
Phospholipase C Signaling	EGFR_vs_NC 14day	1.79	0.0708	-0.775	ITGB1,RELA,GNAS,CD79B,NFATC3,ARHGEF15,GNG3,MYL1,RHOQ,PPP1R12B,PPP1R12A,SYK,ZAP70,PLCB3,ATF4,FNBP1,ITGA4
Leukocyte Extravasation Signaling	EGFR_vs_NC 0day	0.803	0.0427	1.667	ROCK1,TIMP3,EDIL3,TIMP1,MAPK10,PRKCE,FRS2,VASP,ITK
Leukocyte Extravasation Signaling	EGFR_vs_NC 7day	0.693	0.0664	0	CTNNA2,ARHGAP6,ITGAM,CDH5,JAM3,EZR,PRKCH,PIK3R4,ITGA4,SELPLG,ARHGAP8/PRR5-ARHGAP8,MMP19,PRKCA,ATM
Leukocyte Extravasation Signaling	EGFR_vs_NC 14day	1.36	0.0664	-0.535	ITGB1,ARHGAP6,CXCL12,PIK3R5,CRK,NCF4,WIPF1,CTNNA2,ITGAM,PIK3CB,ITGA1,ACTG2,ARHGAP8/PRR5-ARHGAP8,ITGA4
T Helper Cell Differentiation	EGFR_vs_NC 0day	0.797	0.0548	NaN	IL12A,IL21R,IL6R,IL6
T Helper Cell Differentiation	EGFR_vs_NC 14day	1.15	0.0822	NaN	STAT4,HLA-DQA1,CD86,FOXP3,HLA-DRB5,IL4
Arginine Biosynthesis IV	EGFR_vs_NC 0day	0.793	0.167	NaN	GLUD2
Arginine Biosynthesis IV	EGFR_vs_NC 7day	0.565	0.167	NaN	OAT
Glycerol Degradation I	EGFR_vs_NC 0day	0.793	0.167	NaN	GPD2
Huntington's Disease Signaling	EGFR_vs_NC 0day	0.78	0.0412	0.816	TGM2,GNA15,SP1,CASP2,RCOR1,ATF4,PRKCE,NGF,FRS2,EGFR
Huntington's Disease Signaling	EGFR_vs_NC 7day	1.32	0.0782	-0.816	TBP,RCOR1,GNG3,PIK3R4,HSPA8,DNM1,JUN,POLR2C,ARFIP2,TAF4,TCERG1,PRKCH,GOSR2,GNB1L,DNM2,POLR2L,ATM,CAPN3,PRKCA
RANK Signaling in Osteoclasts	EGFR_vs_NC 0day	0.765	0.049	2	MITF,MAPK10,NFATC2,MAP3K5,FRS2
IL-15 Signaling	EGFR_vs_NC 0day	0.754	0.0526	NaN	CXCL8,IL6,CSF2,FRS2
IL-15 Signaling	EGFR_vs_NC 7day	0.254	0.0526	NaN	JAK2,PIK3R4,MAP2K1,ATM
IL-15 Signaling	EGFR_vs_NC 14day	1.5	0.0921	NaN	RELA,JAK1,SYK,PIK3R5,AKT3,PIK3CB,IL4
Neurotrophin/TRK Signaling	EGFR_vs_NC 0day	0.754	0.0526	NaN	ATF4,MAP3K5,NGF,FRS2
Neurotrophin/TRK Signaling	EGFR_vs_NC 7day	0.254	0.0526	-2	JUN,PIK3R4,MAP2K1,ATM
BMP signaling pathway	EGFR_vs_NC 0day	0.754	0.0526	1	PRKACB,SMAD9,MAPK10,TLX2
VEGF Signaling	EGFR_vs_NC 0day	0.753	0.0485	-0.447	ROCK1,VEGFB,KDR,FRS2,PGF
VEGF Signaling	EGFR_vs_NC 7day	0.355	0.0583	-1.342	PIK3R4,PDGFC,MAP2K1,EIF2S2,ATM,PRKCA
VEGF Signaling	EGFR_vs_NC 14day	0.405	0.0485	-1.342	PIK3R5,AKT3,PIK3CB,ACTG2,PDGFC
14-3-3-mediated Signaling	EGFR_vs_NC 0day	0.75	0.0458	0.816	PLCD1,TSC1,MAPK10,PRKCE,MAP3K5,FRS2
14-3-3-mediated Signaling	EGFR_vs_NC 7day	1.12	0.084	-0.707	JUN,YWHAH,YAP1,TUBG1,GFAP,PRKCH,TUBA3E,PIK3R4,MAP2K1,ATM,PRKCA
Estrogen-Dependent Breast Cancer Signaling	EGFR_vs_NC 0day	0.74	0.0519	1	SP1,ATF4,FRS2,EGFR
Estrogen-Dependent Breast Cancer Signaling	EGFR_vs_NC 14day	1.47	0.0909	-1.342	RELA,HSD17B7,PIK3R5,ATF4,AKT3,PIK3CB,HSD17B4
D-myo-inositol (1,4,5)-Trisphosphate Biosynthesis	EGFR_vs_NC 0day	0.739	0.0741	NaN	PLCD1,PIP5KL1
D-myo-inositol-5-phosphate Metabolism	EGFR_vs_NC 0day	0.735	0.0435	NaN	PLCD1,NUDT11,EYA4,NUDT4,ALPL,PTPN22,CDC25A
D-myo-inositol-5-phosphate Metabolism	EGFR_vs_NC 14day	0.954	0.0621	NaN	PLPP6,PTPRJ,PPP1R12A,PTPRO,PPP1R7,PLCB3,EYA4,PPP2R5E,RASA1,RNGTT
Gαq Signaling	EGFR_vs_NC 0day	0.735	0.0435	0.378	ROCK1,NAPEPLD,GNA15,NFATC2,PRKCE,ARHGEF25,FRS2
Gαq Signaling	EGFR_vs_NC 14day	0.954	0.0621	-0.333	RELA,RHOQ,GNAS,NFATC3,PIK3R5,PLCB3,AKT3,PIK3CB,GNG3,FNBP1
Glycoaminoglycan-protein Linkage Region Biosynthesis	EGFR_vs_NC 0day	0.732	0.143	NaN	XYLT1
Glycoaminoglycan-protein Linkage Region Biosynthesis	EGFR_vs_NC 7day	0.509	0.143	NaN	B3GAT1
P2Y Purigenic Receptor Signaling Pathway	EGFR_vs_NC 0day	0.729	0.0451	0.816	PRKACB,PLCD1,P2RY6,ATF4,PRKCE,FRS2
P2Y Purigenic Receptor Signaling Pathway	EGFR_vs_NC 7day	0.824	0.0752	-1.414	JUN,ADCY4,PRKCH,GNG3,PIK3R4,GNB1L,MAP2K1,PRKAR1A,ATM,PRKCA
P2Y Purigenic Receptor Signaling Pathway	EGFR_vs_NC 14day	0.55	0.0526	-0.816	RELA,PIK3R5,PLCB3,ATF4,AKT3,PIK3CB,GNG3
LPS/IL-1 Mediated Inhibition of RXR Function	EGFR_vs_NC 0day	0.722	0.0407	-2	CHST1,IL1A,SMOX,IL1RN,ABCC2,NR1I3,IL1B,FABP3,ABCA1
LPS/IL-1 Mediated Inhibition of RXR Function	EGFR_vs_NC 14day	1.22	0.0633	-1	SLC27A2,SLC35A2,ACSBG2,IRAK1,CYP2C19,IL18RAP,CHST5,CHST3,ALDH3B1,CYP2A6 (includes others),GSTO2,FMO4,MGST3,MAOA
Superpathway of Cholesterol Biosynthesis	EGFR_vs_NC 0day	0.715	0.0714	NaN	MSMO1,LBR
Superpathway of Cholesterol Biosynthesis	EGFR_vs_NC 14day	1	0.107	NaN	HSD17B7,MSMO1,HADHA
CD40 Signaling	EGFR_vs_NC 0day	0.713	0.0506	NaN	MAPK10,TNFAIP3,PTGS2,FRS2
CD40 Signaling	EGFR_vs_NC 7day	0.652	0.0759	-1.633	JUN,PIK3R4,MAP2K1,TRAF1,ATM,FCER2
CD40 Signaling	EGFR_vs_NC 14day	0.411	0.0506	-1	RELA,PIK3R5,PIK3CB,TRAF1
NRF2-mediated Oxidative Stress Response	EGFR_vs_NC 0day	0.71	0.0415	0	ABCC2,ATF4,PRKCE,JUND,MAP3K5,FRS2,DNAJC16,FTH1
NRF2-mediated Oxidative Stress Response	EGFR_vs_NC 7day	0.899	0.0725	-1.414	AKR7A3,ABCC2,SOD1,PIK3R4,TXNRD1,FTL,JUN,PMF1/PMF1-BGLAP,DNAJC5B,PRKCH,MAP2K1,MGST3,ATM,PRKCA
NRF2-mediated Oxidative Stress Response	EGFR_vs_NC 14day	0.613	0.0518	NaN	DNAJB12,SLC35A2,UBE2K,PIK3R5,ATF4,PIK3CB,ACTG2,UBE2E3,GSTO2,MGST3
Semaphorin Signaling in Neurons	EGFR_vs_NC 0day	0.707	0.0566	NaN	ROCK1,MET,DPYSL4
Semaphorin Signaling in Neurons	EGFR_vs_NC 14day	0.794	0.0755	NaN	ITGB1,RND1,RHOQ,FNBP1
Systemic Lupus Erythematosus Signaling	EGFR_vs_NC 0day	0.692	0.04	NaN	RNPC3,IL1A,HLA-C,IL1RN,IL6R,IL1B,NFATC2,IL6,FRS2
Systemic Lupus Erythematosus Signaling	EGFR_vs_NC 7day	2.19	0.0933	NaN	LSM14B,SNRPA,LSM6,PRPF4,PRPF38B,PIK3R4,SART1,FCGR1A,SNRNP35,SNRNP48,PRPF18,IL18,RNPC3,JUN,SNRPC,SNRNP25,SNRNP70,LSM7,LSM4,PRPF38A,ATM
Systemic Lupus Erythematosus Signaling	EGFR_vs_NC 14day	0.263	0.04	NaN	IFNA16,CD79B,NFATC3,SNRPF,PIK3R5,CD86,AKT3,PIK3CB,IFNA10
Cardiac β-adrenergic Signaling	EGFR_vs_NC 0day	0.69	0.0438	2	PRKACB,AKAP13,PDE2A,NAPEPLD,PDE12,AKAP9
Cardiac β-adrenergic Signaling	EGFR_vs_NC 7day	0.767	0.073	-0.447	PLN,AKAP4,ADCY4,AKAP9,RYR2,PPP1CB,GNG3,GNB1L,ATP2A2,PRKAR1A
ILK Signaling	EGFR_vs_NC 0day	0.686	0.0408	-0.816	FBLIM1,MUC1,MAPK10,VEGFB,ATF4,PTGS2,FRS2,PGF
ILK Signaling	EGFR_vs_NC 14day	2.64	0.0867	-2	ITGB1,RELA,SNAI2,MUC1,PIK3R5,PDGFC,MYL1,RHOQ,PPP1R12A,AKT3,ATF4,RPS6KA4,PIK3CB,ACTG2,PPP2R5E,FNBP1,MYH1
Role of CHK Proteins in Cell Cycle Checkpoint Control	EGFR_vs_NC 0day	0.675	0.0545	NaN	E2F6,HUS1,CDC25A
Role of CHK Proteins in Cell Cycle Checkpoint Control	EGFR_vs_NC 7day	1.2	0.109	-0.816	E2F6,HUS1,PLK1,TLK1,CDK2,ATM
eNOS Signaling	EGFR_vs_NC 0day	0.673	0.0417	0.816	PRKACB,PRKAB2,VEGFB,PRKCE,KDR,FRS2,PGF
eNOS Signaling	EGFR_vs_NC 7day	0.6	0.0655	-0.302	HSPA8,ADCY4,CHRNB1,PRKCH,CHRNA10,PIK3R4,PDGFC,DNM2,PRKAR1A,ATM,PRKCA
eNOS Signaling	EGFR_vs_NC 14day	0.867	0.0595	-1	CNGB1,GNAS,HSPA14,PIK3R5,CAV1,CHRNA7,AKT3,PIK3CB,CHRNA5,PDGFC
Sonic Hedgehog Signaling	EGFR_vs_NC 0day	0.67	0.0667	NaN	PRKACB,DYRK1A
Corticotropin Releasing Hormone Signaling	EGFR_vs_NC 0day	0.664	0.045	0	PRKACB,ATF4,PRKCE,JUND,PTGS2
Corticotropin Releasing Hormone Signaling	EGFR_vs_NC 7day	0.457	0.0631	-0.816	JUN,ADCY4,CRH,PRKCH,MAP2K1,PRKAR1A,PRKCA
Androgen Signaling	EGFR_vs_NC 0day	0.664	0.045	NaN	PRKACB,KAT2B,GNA15,PRKCE,GTF2A1
Androgen Signaling	EGFR_vs_NC 7day	1.55	0.0991	0	GTF2B,POLR2C,JUN,TBP,PRKCH,GTF2F1,GNG3,GNB1L,POLR2L,PRKAR1A,PRKCA
Type I Diabetes Mellitus Signaling	EGFR_vs_NC 0day	0.664	0.045	NaN	IL12A,HLA-C,MAPK10,IL1B,MAP3K5
Type I Diabetes Mellitus Signaling	EGFR_vs_NC 14day	0.808	0.0631	NaN	RELA,JAK1,ICA1,HLA-DQA1,CD86,HLA-DRB5,IRAK1
Telomerase Signaling	EGFR_vs_NC 0day	0.664	0.045	NaN	SP1,TPP1,FRS2,POT1,EGFR
Telomerase Signaling	EGFR_vs_NC 14day	0.34	0.045	-0.447	ETS1,PIK3R5,AKT3,PIK3CB,PPP2R5E
Actin Nucleation by ARP-WASP Complex	EGFR_vs_NC 0day	0.66	0.0536	NaN	ROCK1,PPP1R12B,VASP
Actin Nucleation by ARP-WASP Complex	EGFR_vs_NC 14day	2.79	0.143	0.378	ITGB1,WIPF1,PPP1R12B,RHOQ,ARPC1B,PPP1R12A,FNBP1,ITGA4
Glioma Signaling	EGFR_vs_NC 0day	0.653	0.0446	1.342	E2F6,PRKCE,RBL1,FRS2,EGFR
Glioma Signaling	EGFR_vs_NC 7day	0.654	0.0714	-0.378	E2F6,PRKCH,PIK3R4,PDGFC,MAP2K1,IDH1,ATM,PRKCA
Glioma Signaling	EGFR_vs_NC 14day	0.538	0.0536	-1.342	E2F6,CDKN2D,PIK3R5,AKT3,PIK3CB,PDGFC
Gap Junction Signaling	EGFR_vs_NC 0day	0.648	0.0409	NaN	PRKACB,PLCD1,DBN1,SP1,PRKCE,FRS2,EGFR
Gap Junction Signaling	EGFR_vs_NC 7day	0.28	0.0526	NaN	ADCY4,TUBG1,PRKCH,TUBA3E,PIK3R4,MAP2K1,PRKAR1A,ATM,PRKCA
Gap Junction Signaling	EGFR_vs_NC 14day	0.426	0.0468	NaN	TUBB1,GNAS,PIK3R5,CAV1,PLCB3,AKT3,PIK3CB,ACTG2
mTOR Signaling	EGFR_vs_NC 0day	0.647	0.0398	0	TSC1,NAPEPLD,PRKAB2,DDIT4,VEGFB,PRKCE,FRS2,PGF
mTOR Signaling	EGFR_vs_NC 7day	5.28	0.134	-1.265	RPS23,PIK3R4,PDGFC,RPS4X,RPS28,RPS20,RPS13,EIF3D,RPTOR,RPS12,GNB1L,ATM,PRKCA,RPS6KB1,RPS19,RHEB,MAPKAP1,RPS21,RPS6KA5,EIF3G,EIF3F,RPS26,EIF3I,PRKCH,RPS15A,RPSA,ARHGAP8/PRR5-ARHGAP8
mTOR Signaling	EGFR_vs_NC 14day	0.741	0.0547	-0.378	RHOQ,EIF4A3,RPS23,PIK3R5,AKT3,RPS6KA4,PIK3CB,PPP2R5E,PDGFC,FNBP1,ARHGAP8/PRR5-ARHGAP8
Prostanoid Biosynthesis	EGFR_vs_NC 0day	0.635	0.111	NaN	PTGS2
Prostanoid Biosynthesis	EGFR_vs_NC 14day	0.513	0.111	NaN	PTGDS
Leucine Degradation I	EGFR_vs_NC 0day	0.635	0.111	NaN	AUH
Leucine Degradation I	EGFR_vs_NC 7day	0.421	0.111	NaN	AUH
Folate Transformations I	EGFR_vs_NC 0day	0.635	0.111	NaN	MTR
D-myo-inositol (1,4,5,6)-Tetrakisphosphate Biosynthesis	EGFR_vs_NC 0day	0.635	0.042	NaN	NUDT11,EYA4,NUDT4,ALPL,PTPN22,CDC25A
D-myo-inositol (1,4,5,6)-Tetrakisphosphate Biosynthesis	EGFR_vs_NC 14day	0.924	0.0629	NaN	PLPP6,PTPRJ,PPP1R12A,PTPRO,PPP1R7,EYA4,PPP2R5E,RASA1,RNGTT
D-myo-inositol (3,4,5,6)-tetrakisphosphate Biosynthesis	EGFR_vs_NC 0day	0.635	0.042	NaN	NUDT11,EYA4,NUDT4,ALPL,PTPN22,CDC25A
D-myo-inositol (3,4,5,6)-tetrakisphosphate Biosynthesis	EGFR_vs_NC 14day	0.924	0.0629	NaN	PLPP6,PTPRJ,PPP1R12A,PTPRO,PPP1R7,EYA4,PPP2R5E,RASA1,RNGTT
Wnt/Ca+ pathway	EGFR_vs_NC 0day	0.631	0.0517	NaN	PLCD1,NFATC2,ATF4
Wnt/Ca+ pathway	EGFR_vs_NC 14day	0.697	0.069	0	RELA,NFATC3,PLCB3,ATF4
4-1BB Signaling in T Lymphocytes	EGFR_vs_NC 0day	0.628	0.0625	NaN	MAPK10,MAP3K5
4-1BB Signaling in T Lymphocytes	EGFR_vs_NC 7day	1.09	0.125	-2	JUN,TNFSF9,MAP2K1,TRAF1
4-1BB Signaling in T Lymphocytes	EGFR_vs_NC 14day	0.435	0.0625	NaN	RELA,TRAF1
GPCR-Mediated Nutrient Sensing in Enteroendocrine Cells	EGFR_vs_NC 0day	0.627	0.0465	NaN	PRKACB,PLCD1,GNA15,PRKCE
GPCR-Mediated Nutrient Sensing in Enteroendocrine Cells	EGFR_vs_NC 7day	0.808	0.0814	NaN	TRPM5,ADCY4,PRKCH,GNG3,PYY,PRKAR1A,PRKCA
Protein Ubiquitination Pathway	EGFR_vs_NC 0day	0.626	0.0377	NaN	UBE2G2,CRYAB,HLA-C,BIRC6,NEDD4L,DNAJC22,DNAJC16,TAP2,HSPA12A,HSPB1
Protein Ubiquitination Pathway	EGFR_vs_NC 7day	1.03	0.0717	NaN	USP24,PSMA6,MED20,CDC20,PSMA7,HSPH1,UBE2D1,PSMD8,HSPA8,PSMC6,ANAPC5,DNAJC5B,USP46,UBA1,PSMD4,ANAPC11,UBE2E1,VHL,USP25
Protein Ubiquitination Pathway	EGFR_vs_NC 14day	1.18	0.0604	NaN	DNAJB12,HSPA14,USP5,HSPB2,HSPB9,FBXW7,UBE4A,USP47,UBE2K,SMURF2,UBE2E3,ANAPC11,HSPB6,UBE2Q2,UBE2E1,VHL
Ovarian Cancer Signaling	EGFR_vs_NC 0day	0.626	0.0417	NaN	PRKACB,VEGFB,PTGS2,FRS2,PGF,EGFR
Ovarian Cancer Signaling	EGFR_vs_NC 14day	0.453	0.0486	NaN	GJA1,EDN1,PIK3R5,WNT4,AKT3,PIK3CB,PDGFC
Ephrin Receptor Signaling	EGFR_vs_NC 0day	0.624	0.0402	-1	ROCK1,GNA15,KALRN,VEGFB,ATF4,EPHA4,PGF
Ephrin Receptor Signaling	EGFR_vs_NC 7day	0.387	0.0575	-2	EFNA2,ARPC2,GNG3,JAK2,GNB1L,PDGFC,MAP2K1,EPHA2,ITGA4,FGF1
Ephrin Receptor Signaling	EGFR_vs_NC 14day	1.99	0.0805	-1.897	ITGB1,GNAS,ARPC1B,ARHGEF15,CXCL12,CRK,GNG3,PDGFC,EFNB2,WIPF1,AKT3,ATF4,RASA1,ITGA4
Neuropathic Pain Signaling In Dorsal Horn Neurons	EGFR_vs_NC 0day	0.623	0.0435	0.447	PRKACB,PLCD1,PRKCE,FRS2,GRIA3
LPS-stimulated MAPK Signaling	EGFR_vs_NC 0day	0.615	0.046	NaN	MAPK10,PRKCE,MAP3K5,FRS2
LPS-stimulated MAPK Signaling	EGFR_vs_NC 7day	0.533	0.069	-0.816	JUN,PRKCH,PIK3R4,MAP2K1,ATM,PRKCA
PEDF Signaling	EGFR_vs_NC 0day	0.615	0.046	2	ROCK1,NGF,FRS2,TCF12
PEDF Signaling	EGFR_vs_NC 14day	0.573	0.0575	-1.342	PPARG,RELA,PIK3R5,AKT3,PIK3CB
TGF-β Signaling	EGFR_vs_NC 0day	0.615	0.046	NaN	SMAD9,AMH,TLX2,INHBA
G Beta Gamma Signaling	EGFR_vs_NC 0day	0.604	0.0455	1	PRKACB,GNA15,PRKCE,EGFR
G Beta Gamma Signaling	EGFR_vs_NC 7day	0.52	0.0682	0.447	PRKCH,GNG3,GNB1L,DNM2,PRKAR1A,PRKCA
G Beta Gamma Signaling	EGFR_vs_NC 14day	0.329	0.0455	-1	GNAS,CAV1,AKT3,GNG3
Ephrin A Signaling	EGFR_vs_NC 0day	0.603	0.05	NaN	ROCK1,EPHA4,FRS2
Ephrin A Signaling	EGFR_vs_NC 7day	0.426	0.0667	NaN	EFNA2,PIK3R4,EPHA2,ATM
Synaptic Long Term Depression	EGFR_vs_NC 0day	0.601	0.0408	-0.816	PLCD1,PAFAH1B2,PLA2G4A,GNA15,PRKCE,GRIA3
Embryonic Stem Cell Differentiation into Cardiac Lineages	EGFR_vs_NC 0day	0.596	0.1	NaN	MESP1
Embryonic Stem Cell Differentiation into Cardiac Lineages	EGFR_vs_NC 7day	0.386	0.1	NaN	MESP1
Oncostatin M Signaling	EGFR_vs_NC 0day	0.59	0.0588	NaN	TIMP3,EPAS1
Oncostatin M Signaling	EGFR_vs_NC 7day	0.276	0.0588	NaN	JAK2,MAP2K1
Inhibition of Angiogenesis by TSP1	EGFR_vs_NC 0day	0.59	0.0588	NaN	MAPK10,KDR
Induction of Apoptosis by HIV1	EGFR_vs_NC 0day	0.59	0.0492	NaN	BBC3,MAPK10,MAP3K5
Fc Epsilon RI Signaling	EGFR_vs_NC 0day	0.586	0.042	1	PLA2G4A,MAPK10,PRKCE,CSF2,FRS2
Fc Epsilon RI Signaling	EGFR_vs_NC 14day	0.286	0.042	-1	SYK,PIK3R5,AKT3,PIK3CB,IL4
autophagy	EGFR_vs_NC 0day	0.577	0.0484	NaN	VPS41,MAP1LC3A,ATG16L1
Coagulation System	EGFR_vs_NC 0day	0.573	0.0571	NaN	PROS1,THBD
MIF-mediated Glucocorticoid Regulation	EGFR_vs_NC 0day	0.573	0.0571	NaN	PLA2G4A,PTGS2
IL-17A Signaling in Fibroblasts	EGFR_vs_NC 0day	0.573	0.0571	NaN	CXCL5,IL6
IL-17A Signaling in Fibroblasts	EGFR_vs_NC 7day	0.569	0.0857	NaN	TRAF3IP2,JUN,CXCL5
Factors Promoting Cardiogenesis in Vertebrates	EGFR_vs_NC 0day	0.562	0.0435	NaN	SMAD9,TGFBR3,PRKCE,DKK1
IL-1 Signaling	EGFR_vs_NC 0day	0.562	0.0435	0	PRKACB,IL1A,GNA15,MAPK10
IL-1 Signaling	EGFR_vs_NC 7day	0.705	0.0761	-2.236	JUN,ADCY4,GNG3,IL1R1,GNB1L,PRKAR1A,IRAK2
IL-1 Signaling	EGFR_vs_NC 14day	0.514	0.0543	-2	RELA,GNAS,GNG3,TAB1,IRAK1
Assembly of RNA Polymerase I Complex	EGFR_vs_NC 0day	0.56	0.0909	NaN	POLR1B
Assembly of RNA Polymerase I Complex	EGFR_vs_NC 7day	0.355	0.0909	NaN	TBP
Assembly of RNA Polymerase I Complex	EGFR_vs_NC 14day	0.442	0.0909	NaN	TAF1B
UDP-N-acetyl-D-galactosamine Biosynthesis II	EGFR_vs_NC 0day	0.56	0.0909	NaN	GNPDA1
UDP-N-acetyl-D-galactosamine Biosynthesis II	EGFR_vs_NC 7day	0.355	0.0909	NaN	PGM3
UDP-N-acetyl-D-galactosamine Biosynthesis II	EGFR_vs_NC 14day	1.16	0.182	NaN	GNPNAT1,PGM3
Renin-Angiotensin Signaling	EGFR_vs_NC 0day	0.559	0.041	1.342	PRKACB,SHC2,MAPK10,PRKCE,FRS2
Renin-Angiotensin Signaling	EGFR_vs_NC 7day	0.746	0.0738	-1.667	JUN,ADCY4,PRKCH,JAK2,PIK3R4,MAP2K1,PRKAR1A,ATM,PRKCA
Interferon Signaling	EGFR_vs_NC 0day	0.555	0.0556	NaN	IFITM3,IFITM2
Interferon Signaling	EGFR_vs_NC 7day	0.547	0.0833	NaN	PTPN2,JAK2,MED14
Interferon Signaling	EGFR_vs_NC 14day	0.373	0.0556	NaN	RELA,JAK1
Fcγ Receptor-mediated Phagocytosis in Macrophages and Monocytes	EGFR_vs_NC 0day	0.552	0.043	0	NAPEPLD,PRKCE,CSF2,VASP
Fcγ Receptor-mediated Phagocytosis in Macrophages and Monocytes	EGFR_vs_NC 7day	0.969	0.086	-1.414	RPS6KB1,EZR,ARPC2,RAB11A,PRKCH,TLN1,FCGR1A,PRKCA
Fcγ Receptor-mediated Phagocytosis in Macrophages and Monocytes	EGFR_vs_NC 14day	0.503	0.0538	-1.342	ARPC1B,SYK,AKT3,CRK,ACTG2
Death Receptor Signaling	EGFR_vs_NC 0day	0.552	0.043	1	ROCK1,CASP2,MAP3K5,HSPB1
Death Receptor Signaling	EGFR_vs_NC 14day	0.503	0.0538	-1.342	RELA,HSPB2,PARP2,ZC3HAV1,ACTG2
Cell Cycle: G1/S Checkpoint Regulation	EGFR_vs_NC 0day	0.552	0.0469	NaN	E2F6,RBL1,CDC25A
Cell Cycle: G1/S Checkpoint Regulation	EGFR_vs_NC 7day	0.374	0.0625	0	E2F6,GNL3,CDK2,ATM
Relaxin Signaling	EGFR_vs_NC 0day	0.545	0.039	NaN	PRKACB,PDE2A,NAPEPLD,GNA15,PDE12,FRS2
Relaxin Signaling	EGFR_vs_NC 7day	0.264	0.0519	-2.449	JUN,ADCY4,GNG3,PIK3R4,GNB1L,MAP2K1,PRKAR1A,ATM
CREB Signaling in Neurons	EGFR_vs_NC 0day	0.544	0.0378	0	PRKACB,PLCD1,GNA15,ATF4,PRKCE,FRS2,GRIA3
CREB Signaling in Neurons	EGFR_vs_NC 7day	0.792	0.0703	-1.134	GTF2B,POLR2C,ADCY4,TBP,PRKCH,GNG3,GNB1L,PIK3R4,MAP2K1,POLR2L,PRKCA,PRKAR1A,ATM
CREB Signaling in Neurons	EGFR_vs_NC 14day	0.337	0.0432	-1.134	GNAS,PIK3R5,GRIA2,PLCB3,ATF4,AKT3,PIK3CB,GNG3
Colorectal Cancer Metastasis Signaling	EGFR_vs_NC 0day	0.54	0.0363	0.333	PRKACB,IL6R,MAPK10,VEGFB,IL6,PTGS2,FRS2,PGF,EGFR
Colorectal Cancer Metastasis Signaling	EGFR_vs_NC 7day	0.286	0.0524	-2.714	ADCY4,TLR8,GNG3,JAK2,PIK3R4,PDGFC,JUN,GNB1L,MAP2K1,RALGDS,ATM,PRKAR1A,MMP19
Colorectal Cancer Metastasis Signaling	EGFR_vs_NC 14day	0.712	0.0524	-1.732	RELA,GNAS,RHOQ,JAK1,TLR1,DCC,PIK3R5,WNT4,AKT3,PIK3CB,GNG3,PDGFC,FNBP1
Gustation Pathway	EGFR_vs_NC 0day	0.533	0.04	NaN	PRKACB,PDE2A,NAPEPLD,P2RY6,PDE12
PPAR Signaling	EGFR_vs_NC 0day	0.532	0.0421	2	IL1A,IL1RN,IL1B,PTGS2
PPAR Signaling	EGFR_vs_NC 7day	0.436	0.0632	0.816	PPARG,IL18,JUN,IL1R1,PDGFC,MAP2K1
PPAR Signaling	EGFR_vs_NC 14day	0.482	0.0526	1.342	PPARG,RELA,PDGFC,TAB1,IL18RAP
BER pathway	EGFR_vs_NC 0day	0.529	0.0833	NaN	POLE
BER pathway	EGFR_vs_NC 7day	0.327	0.0833	NaN	PARP1
FXR/RXR Activation	EGFR_vs_NC 0day	0.525	0.0397	NaN	IL1A,IL1RN,ABCC2,MAPK10,IL1B
Antigen Presentation Pathway	EGFR_vs_NC 0day	0.523	0.0526	NaN	HLA-C,TAP2
Antigen Presentation Pathway	EGFR_vs_NC 14day	0.345	0.0526	NaN	HLA-DQA1,HLA-DRB5
Notch Signaling	EGFR_vs_NC 0day	0.523	0.0526	NaN	NOTCH2,NOTCH3
Notch Signaling	EGFR_vs_NC 14day	0.345	0.0526	NaN	NUMB,DLL3
3-phosphoinositide Degradation	EGFR_vs_NC 0day	0.523	0.0382	NaN	NUDT11,EYA4,NUDT4,ALPL,PTPN22,CDC25A
3-phosphoinositide Degradation	EGFR_vs_NC 14day	0.752	0.0573	NaN	PLPP6,PTPRJ,PPP1R12A,PTPRO,PPP1R7,EYA4,PPP2R5E,RASA1,RNGTT
Regulation of the Epithelial-Mesenchymal Transition Pathway	EGFR_vs_NC 0day	0.517	0.037	NaN	MET,NOTCH2,NOTCH3,TWIST2,FRS2,EGFR,FGF5
Regulation of the Epithelial-Mesenchymal Transition Pathway	EGFR_vs_NC 14day	0.865	0.0582	NaN	ETS1,RELA,JAK1,SNAI2,HGF,ZEB2,FGF12,PIK3R5,WNT4,AKT3,PIK3CB
Eicosanoid Signaling	EGFR_vs_NC 0day	0.516	0.0448	NaN	PAFAH1B2,PLA2G4A,PTGS2
Melanocyte Development and Pigmentation Signaling	EGFR_vs_NC 0day	0.514	0.0412	1	PRKACB,MITF,ATF4,FRS2
Melanocyte Development and Pigmentation Signaling	EGFR_vs_NC 7day	0.63	0.0722	-2.646	RPS6KB1,ADCY4,RPS6KA5,PIK3R4,MAP2K1,PRKAR1A,ATM
Melanocyte Development and Pigmentation Signaling	EGFR_vs_NC 14day	1.03	0.0722	-0.816	TYRP1,GNAS,PIK3R5,ATF4,RPS6KA4,PIK3CB,CRK
Type II Diabetes Mellitus Signaling	EGFR_vs_NC 0day	0.509	0.0391	1.342	PRKAB2,MAPK10,PRKCE,MAP3K5,FRS2
Type II Diabetes Mellitus Signaling	EGFR_vs_NC 14day	1.15	0.0703	-0.378	PPARG,RELA,SLC27A2,ADIPOQ,PIK3R5,AKT3,PIK3CB,ACSBG2,ADIPOR1
April Mediated Signaling	EGFR_vs_NC 0day	0.508	0.0513	NaN	MAPK10,NFATC2
April Mediated Signaling	EGFR_vs_NC 14day	0.692	0.0769	NaN	RELA,NFATC3,TRAF1
ErbB Signaling	EGFR_vs_NC 0day	0.504	0.0408	NaN	MAPK10,PRKCE,FRS2,EGFR
ErbB Signaling	EGFR_vs_NC 7day	0.615	0.0714	NaN	RPS6KB1,JUN,PRKCH,PIK3R4,MAP2K1,ATM,PRKCA
Xenobiotic Metabolism Signaling	EGFR_vs_NC 0day	0.5	0.0348	NaN	CHST1,IL1A,SMOX,ABCC2,NR1I3,IL1B,PRKCE,IL6,MAP3K5,FRS2
Xenobiotic Metabolism Signaling	EGFR_vs_NC 14day	0.322	0.0418	NaN	RELA,CHST5,PIK3R5,CHST3,PIK3CB,ALDH3B1,PPP2R5E,GSTO2,FMO4,MGST3,MAOA,CYP2C19
Choline Biosynthesis III	EGFR_vs_NC 0day	0.5	0.0769	NaN	NAPEPLD
Choline Biosynthesis III	EGFR_vs_NC 14day	0.386	0.0769	NaN	PCYT1A
CCR3 Signaling in Eosinophils	EGFR_vs_NC 0day	0.493	0.0385	NaN	ROCK1,PLA2G4A,PPP1R12B,PRKCE,FRS2
CCR3 Signaling in Eosinophils	EGFR_vs_NC 7day	0.447	0.0615	NaN	PPP1CB,PRKCH,GNG3,PIK3R4,GNB1L,MAP2K1,ATM,PRKCA
CCR3 Signaling in Eosinophils	EGFR_vs_NC 14day	0.58	0.0538	NaN	PPP1R12B,GNAS,PPP1R12A,PIK3R5,PLCB3,PIK3CB,GNG3
Thyroid Cancer Signaling	EGFR_vs_NC 0day	0.493	0.05	NaN	CXCL8,NGF
Thyroid Cancer Signaling	EGFR_vs_NC 14day	0.32	0.05	NaN	PPARG,CXCL12
Noradrenaline and Adrenaline Degradation	EGFR_vs_NC 0day	0.493	0.05	NaN	DHRS2,SMOX
Noradrenaline and Adrenaline Degradation	EGFR_vs_NC 14day	0.32	0.05	NaN	ALDH3B1,MAOA
Role of NFAT in Cardiac Hypertrophy	EGFR_vs_NC 0day	0.491	0.0363	NaN	PRKACB,PLCD1,MAPK10,PRKCE,IL6,FRS2,IL11
Role of NFAT in Cardiac Hypertrophy	EGFR_vs_NC 7day	0.267	0.0518	NaN	LIF,ADCY4,PRKCH,GNG3,PIK3R4,GNB1L,MAP2K1,PRKAR1A,ATM,PRKCA
Gα12/13 Signaling	EGFR_vs_NC 0day	0.486	0.0382	1.342	ROCK1,CDH4,MAPK10,MAP3K5,FRS2
Gα12/13 Signaling	EGFR_vs_NC 7day	0.286	0.0534	-1.89	JUN,CDH5,TBXA2R,PIK3R4,MAP2K1,MYL1,ATM
Gα12/13 Signaling	EGFR_vs_NC 14day	0.371	0.0458	-0.816	RELA,PIK3R5,AKT3,PIK3CB,RASA1,MYL1
Glioma Invasiveness Signaling	EGFR_vs_NC 0day	0.484	0.0429	NaN	TIMP3,TIMP1,FRS2
Glioma Invasiveness Signaling	EGFR_vs_NC 14day	0.515	0.0571	0	RHOQ,PIK3R5,PIK3CB,FNBP1
B Cell Activating Factor Signaling	EGFR_vs_NC 0day	0.479	0.0488	NaN	MAPK10,NFATC2
B Cell Activating Factor Signaling	EGFR_vs_NC 14day	0.65	0.0732	NaN	RELA,NFATC3,TRAF1
Mechanisms of Viral Exit from Host Cells	EGFR_vs_NC 0day	0.479	0.0488	NaN	PRKCE,SH3GL2
Mechanisms of Viral Exit from Host Cells	EGFR_vs_NC 7day	1.75	0.146	NaN	CHMP2A,CHMP4C,PRKCH,CHMP3,VPS4A,PRKCA
Mechanisms of Viral Exit from Host Cells	EGFR_vs_NC 14day	0.309	0.0488	NaN	CHMP2B,ACTG2
Phenylalanine Degradation IV (Mammalian, via Side Chain)	EGFR_vs_NC 0day	0.473	0.0714	NaN	SMOX
Phenylalanine Degradation IV (Mammalian, via Side Chain)	EGFR_vs_NC 14day	0.977	0.143	NaN	SLC27A2,MAOA
Virus Entry via Endocytic Pathways	EGFR_vs_NC 0day	0.469	0.0392	NaN	HLA-C,TFRC,PRKCE,FRS2
Virus Entry via Endocytic Pathways	EGFR_vs_NC 7day	1.09	0.0882	NaN	DNM1,AP2B1,PRKCH,PIK3R4,CXADR,DNM2,ITGA4,ATM,PRKCA
Virus Entry via Endocytic Pathways	EGFR_vs_NC 14day	0.945	0.0686	NaN	ITGB1,PIK3R5,CAV1,PIK3CB,ITGA1,ACTG2,ITGA4
Adipogenesis pathway	EGFR_vs_NC 0day	0.463	0.0373	NaN	EGR2,RUNX1T1,KAT2B,SMAD9,KAT6A
Adipogenesis pathway	EGFR_vs_NC 14day	0.35	0.0448	NaN	PPARG,DGKD,EGR2,DDIT3,FBXW7,PER2
Melatonin Signaling	EGFR_vs_NC 0day	0.463	0.0417	NaN	PRKACB,PLCD1,PRKCE
Melatonin Signaling	EGFR_vs_NC 7day	0.289	0.0556	0	PRKCH,MAP2K1,PRKAR1A,PRKCA
MSP-RON Signaling Pathway	EGFR_vs_NC 0day	0.463	0.0417	NaN	IL12A,CSF1,FRS2
MSP-RON Signaling Pathway	EGFR_vs_NC 7day	0.502	0.0694	NaN	ITGAM,CSF1,JAK2,PIK3R4,ATM
MSP-RON Signaling Pathway	EGFR_vs_NC 14day	0.796	0.0694	NaN	ITGAM,CSF1,PIK3R5,PIK3CB,ACTG2
Ephrin B Signaling	EGFR_vs_NC 0day	0.453	0.0411	NaN	ROCK1,GNA15,KALRN
Ephrin B Signaling	EGFR_vs_NC 14day	0.477	0.0548	NaN	EFNB2,GNAS,CXCL12,GNG3
GPCR-Mediated Integration of Enteroendocrine Signaling Exemplified by an L Cell	EGFR_vs_NC 0day	0.453	0.0411	NaN	PRKACB,PLCD1,GNA15
Chronic Myeloid Leukemia Signaling	EGFR_vs_NC 0day	0.453	0.0385	NaN	E2F6,MECOM,RBL1,FRS2
Chronic Myeloid Leukemia Signaling	EGFR_vs_NC 14day	0.627	0.0577	NaN	RELA,E2F6,PIK3R5,AKT3,PIK3CB,CRK
Pyrimidine Ribonucleotides Interconversion	EGFR_vs_NC 0day	0.452	0.0465	NaN	DDX3X,ENTPD7
Pyrimidine Ribonucleotides Interconversion	EGFR_vs_NC 7day	1.16	0.116	NaN	AK5,HNRNPA1,PCK1,AK7,NME6
Telomere Extension by Telomerase	EGFR_vs_NC 0day	0.449	0.0667	NaN	POT1
Telomere Extension by Telomerase	EGFR_vs_NC 7day	0.745	0.133	NaN	HNRNPA1,TINF2
Hypoxia Signaling in the Cardiovascular System	EGFR_vs_NC 0day	0.444	0.0405	NaN	UBE2G2,BIRC6,ATF4
Hypoxia Signaling in the Cardiovascular System	EGFR_vs_NC 7day	0.739	0.0811	0	JUN,COPS5,UBE2D1,UBE2E1,VHL,ATM
Hypoxia Signaling in the Cardiovascular System	EGFR_vs_NC 14day	1.55	0.0946	NaN	EDN1,UBE2K,ATF4,UBE2E3,UBE2Q2,UBE2E1,VHL
UVA-Induced MAPK Signaling	EGFR_vs_NC 0day	0.437	0.0377	1	PLCD1,MAPK10,FRS2,EGFR
UVA-Induced MAPK Signaling	EGFR_vs_NC 7day	0.513	0.066	-1.342	RPS6KB1,JUN,RPS6KA5,PIK3R4,ATM,PRKCA,PARP1
UVA-Induced MAPK Signaling	EGFR_vs_NC 14day	0.604	0.0566	-0.816	PARP2,PIK3R5,ZC3HAV1,PLCB3,RPS6KA4,PIK3CB
IGF-1 Signaling	EGFR_vs_NC 0day	0.437	0.0377	NaN	PRKACB,IGFBP4,IGFBP3,FRS2
IGF-1 Signaling	EGFR_vs_NC 7day	1.01	0.0849	-2.828	RPS6KB1,CSNK2A2,JUN,YWHAH,JAK2,PIK3R4,MAP2K1,PRKAR1A,ATM
IGF-1 Signaling	EGFR_vs_NC 14day	0.379	0.0472	-0.447	JAK1,PIK3R5,AKT3,PIK3CB,RASA1
Pyrimidine Ribonucleotides De Novo Biosynthesis	EGFR_vs_NC 0day	0.427	0.0444	NaN	DDX3X,ENTPD7
Pyrimidine Ribonucleotides De Novo Biosynthesis	EGFR_vs_NC 7day	1.09	0.111	NaN	AK5,HNRNPA1,PCK1,AK7,NME6
Methylglyoxal Degradation III	EGFR_vs_NC 0day	0.427	0.0625	NaN	AKR1B10
Methylglyoxal Degradation III	EGFR_vs_NC 7day	0.702	0.125	NaN	AKR7A3,FAM213B
Thrombin Signaling	EGFR_vs_NC 0day	0.427	0.0343	0.447	ROCK1,PLCD1,PPP1R12B,GNA15,PRKCE,FRS2,EGFR
Thrombin Signaling	EGFR_vs_NC 7day	0.591	0.0637	-1.265	RPS6KB1,ADCY4,TBP,PPP1CB,PRKCH,GNG3,GNB1L,PIK3R4,ARHGEF9,MAP2K1,MYL1,PRKCA,ATM
Thrombin Signaling	EGFR_vs_NC 14day	1.18	0.0637	-1.265	RELA,GNAS,ARHGEF15,PIK3R5,GNG3,MYL1,RHOQ,PPP1R12B,PPP1R12A,AKT3,PLCB3,PIK3CB,FNBP1
Non-Small Cell Lung Cancer Signaling	EGFR_vs_NC 0day	0.416	0.039	NaN	STK4,FRS2,EGFR
Non-Small Cell Lung Cancer Signaling	EGFR_vs_NC 7day	0.436	0.0649	-0.447	STK4,PIK3R4,MAP2K1,ATM,PRKCA
T Cell Receptor Signaling	EGFR_vs_NC 0day	0.414	0.0367	NaN	PAG1,NFATC2,FRS2,ITK
T Cell Receptor Signaling	EGFR_vs_NC 14day	0.836	0.0642	NaN	RELA,NFATC3,CD4,ZAP70,PIK3R5,PIK3CB,RASA1
RAN Signaling	EGFR_vs_NC 0day	0.407	0.0588	NaN	KPNA1
RAN Signaling	EGFR_vs_NC 14day	0.301	0.0588	NaN	RANGAP1
Amyotrophic Lateral Sclerosis Signaling	EGFR_vs_NC 0day	0.4	0.036	NaN	VEGFB,FRS2,PGF,GRIA3
Amyotrophic Lateral Sclerosis Signaling	EGFR_vs_NC 7day	0.457	0.0631	NaN	SOD1,RAB5B,PIK3R4,PDGFC,RNF19A,ATM,CAPN3
Amyotrophic Lateral Sclerosis Signaling	EGFR_vs_NC 14day	0.548	0.0541	NaN	NEFL,PIK3R5,GRIA2,AKT3,PIK3CB,PDGFC
Epithelial Adherens Junction Signaling	EGFR_vs_NC 0day	0.384	0.0342	NaN	MET,NOTCH2,NOTCH3,TGFBR3,EGFR
Epithelial Adherens Junction Signaling	EGFR_vs_NC 7day	0.467	0.0616	NaN	CTNNA2,ARPC2,NECTIN3,TUBG1,ACVR2B,TUBA3E,MYL1,NECTIN2,FGF1
Epithelial Adherens Junction Signaling	EGFR_vs_NC 14day	1.49	0.0753	NaN	TUBB1,CTNNA2,SNAI2,ARPC1B,HGF,SSX2IP,AKT3,CRK,ACTG2,MYL1,MYH1
Cell Cycle: G2/M DNA Damage Checkpoint Regulation	EGFR_vs_NC 0day	0.382	0.0408	NaN	KAT2B,TRIP12
Cell Cycle: G2/M DNA Damage Checkpoint Regulation	EGFR_vs_NC 7day	0.97	0.102	1	MDM4,YWHAH,TOP2A,PLK1,ATM
Cell Cycle: G2/M DNA Damage Checkpoint Regulation	EGFR_vs_NC 14day	0.231	0.0408	NaN	CCNB3,BORA
Signaling by Rho Family GTPases	EGFR_vs_NC 0day	0.373	0.0323	-1.134	ROCK1,PPP1R12B,CDH4,GNA15,MAPK10,PIP5KL1,CDC42EP2,FRS2
Signaling by Rho Family GTPases	EGFR_vs_NC 7day	0.393	0.0565	-2.887	GNG3,PIK3R4,MYL1,JUN,ARFIP2,CDH5,EZR,ARPC2,GFAP,GNB1L,ARHGEF9,MAP2K1,ITGA4,ATM
Signaling by Rho Family GTPases	EGFR_vs_NC 14day	1.66	0.0685	-1	ITGB1,RELA,GNAS,ARPC1B,DIAPH3,ARHGEF15,PIK3R5,GNG3,MYL1,WIPF1,RHOQ,PPP1R12B,PPP1R12A,PIK3CB,ACTG2,FNBP1,ITGA4
Phagosome Maturation	EGFR_vs_NC 0day	0.373	0.0338	NaN	HLA-C,VPS41,LPO,DYNC2H1,EEA1
Phagosome Maturation	EGFR_vs_NC 7day	0.629	0.0676	NaN	LPO,CTSS,TUBG1,VPS37B,DYNC2H1,TUBA3E,RAB5B,GOSR2,ATP6V0A1,DYNLRB1
Phagosome Maturation	EGFR_vs_NC 14day	0.859	0.0608	NaN	ATP6V0A4,TUBB1,DYNC1LI1,DYNC1LI2,VPS37B,DYNC2H1,TPO,DYNLT1,HLA-DRB5
TNFR1 Signaling	EGFR_vs_NC 0day	0.372	0.04	NaN	CASP2,TNFAIP3
DNA damage-induced 14-3-3σ Signaling	EGFR_vs_NC 0day	0.37	0.0526	NaN	HUS1
DNA damage-induced 14-3-3σ Signaling	EGFR_vs_NC 7day	1.14	0.158	NaN	HUS1,CDK2,ATM
DNA damage-induced 14-3-3σ Signaling	EGFR_vs_NC 14day	0.758	0.105	NaN	CCNB3,AKT3
Growth Hormone Signaling	EGFR_vs_NC 0day	0.366	0.0361	NaN	IGFBP3,PRKCE,FRS2
Growth Hormone Signaling	EGFR_vs_NC 7day	1.19	0.0964	-1.414	RPS6KB1,CEBPA,PRKCH,RPS6KA5,JAK2,PIK3R4,ATM,PRKCA
Growth Hormone Signaling	EGFR_vs_NC 14day	0.372	0.0482	-1	PIK3R5,IGFALS,RPS6KA4,PIK3CB
Prolactin Signaling	EGFR_vs_NC 0day	0.366	0.0361	NaN	SP1,PRKCE,FRS2
Prolactin Signaling	EGFR_vs_NC 7day	0.865	0.0843	-1.134	JUN,PRKCH,JAK2,PIK3R4,MAP2K1,ATM,PRKCA
Amyloid Processing	EGFR_vs_NC 0day	0.362	0.0392	NaN	PRKACB,PRKCE
Amyloid Processing	EGFR_vs_NC 7day	0.306	0.0588	NaN	CSNK2A2,PRKAR1A,CAPN3
HIF1α Signaling	EGFR_vs_NC 0day	0.353	0.0339	NaN	MAPK10,VEGFB,FRS2,PGF
HIF1α Signaling	EGFR_vs_NC 7day	0.806	0.0763	NaN	JUN,MAPK4,COPS5,PIK3R4,NAA10,PDGFC,VHL,ATM,MMP19
HIF1α Signaling	EGFR_vs_NC 14day	0.479	0.0508	NaN	EDN1,PIK3R5,AKT3,PIK3CB,PDGFC,VHL
Docosahexaenoic Acid (DHA) Signaling	EGFR_vs_NC 0day	0.352	0.0385	NaN	IL1B,FRS2
Docosahexaenoic Acid (DHA) Signaling	EGFR_vs_NC 14day	0.463	0.0577	NaN	PIK3R5,AKT3,PIK3CB
PTEN Signaling	EGFR_vs_NC 0day	0.347	0.0336	-2	TGFBR3,KDR,FOXG1,EGFR
PTEN Signaling	EGFR_vs_NC 14day	0.469	0.0504	0.816	ITGB1,RELA,PIK3R5,AKT3,PIK3CB,ITGA4
Leptin Signaling in Obesity	EGFR_vs_NC 0day	0.344	0.0349	NaN	PRKACB,PLCD1,FRS2
Leptin Signaling in Obesity	EGFR_vs_NC 7day	0.547	0.0698	-2	ADCY4,JAK2,PIK3R4,MAP2K1,PRKAR1A,ATM
Leptin Signaling in Obesity	EGFR_vs_NC 14day	0.346	0.0465	NaN	PIK3R5,PLCB3,AKT3,PIK3CB
FcγRIIB Signaling in B Lymphocytes	EGFR_vs_NC 0day	0.343	0.0377	NaN	MAPK10,FRS2
FcγRIIB Signaling in B Lymphocytes	EGFR_vs_NC 14day	0.794	0.0755	-1	CD79B,SYK,PIK3R5,PIK3CB
CD27 Signaling in Lymphocytes	EGFR_vs_NC 0day	0.343	0.0377	NaN	MAPK10,MAP3K5
Methionine Degradation I (to Homocysteine)	EGFR_vs_NC 0day	0.338	0.0476	NaN	MAT2A
Methionine Degradation I (to Homocysteine)	EGFR_vs_NC 7day	0.529	0.0952	NaN	PRMT8,PRMT5
Methionine Degradation I (to Homocysteine)	EGFR_vs_NC 14day	0.24	0.0476	NaN	PRMT8
HIPPO signaling	EGFR_vs_NC 0day	0.337	0.0345	NaN	ITCH,STK4,LATS1
cAMP-mediated signaling	EGFR_vs_NC 0day	0.334	0.0314	1.342	PRKACB,AKAP13,PDE2A,NAPEPLD,PDE12,AKAP9,ATF4
Melanoma Signaling	EGFR_vs_NC 0day	0.325	0.0364	NaN	MITF,FRS2
Melanoma Signaling	EGFR_vs_NC 7day	0.263	0.0545	NaN	PIK3R4,MAP2K1,ATM
Melanoma Signaling	EGFR_vs_NC 14day	0.423	0.0545	NaN	PIK3R5,AKT3,PIK3CB
Fatty Acid α-oxidation	EGFR_vs_NC 0day	0.324	0.0455	NaN	PTGS2
Fatty Acid α-oxidation	EGFR_vs_NC 14day	0.228	0.0455	NaN	ALDH3B1
Regulation of Actin-based Motility by Rho	EGFR_vs_NC 0day	0.316	0.0333	NaN	ROCK1,PPP1R12B,PIP5KL1
Regulation of Actin-based Motility by Rho	EGFR_vs_NC 14day	2.51	0.111	-0.632	ITGB1,WIPF1,PPP1R12B,RHOQ,ARPC1B,PPP1R12A,ACTG2,FNBP1,MYL1,ITGA4
TCA Cycle II (Eukaryotic)	EGFR_vs_NC 0day	0.31	0.0435	NaN	SDHD
Putrescine Degradation III	EGFR_vs_NC 0day	0.31	0.0435	NaN	SMOX
Putrescine Degradation III	EGFR_vs_NC 14day	0.632	0.087	NaN	ALDH3B1,MAOA
Glioblastoma Multiforme Signaling	EGFR_vs_NC 0day	0.309	0.0312	0	PLCD1,TSC1,E2F6,FRS2,EGFR
Glioblastoma Multiforme Signaling	EGFR_vs_NC 14day	0.72	0.0562	-0.707	E2F6,RHOQ,PIK3R5,WNT4,PLCB3,AKT3,PIK3CB,PDGFC,FNBP1
Chondroitin Sulfate Biosynthesis	EGFR_vs_NC 0day	0.308	0.0351	NaN	CHST1,XYLT1
Reelin Signaling in Neurons	EGFR_vs_NC 0day	0.303	0.0326	NaN	PAFAH1B2,MAPK10,FRS2
Reelin Signaling in Neurons	EGFR_vs_NC 7day	0.285	0.0543	NaN	MAPK8IP3,PIK3R4,ARHGEF9,ITGA4,ATM
Reelin Signaling in Neurons	EGFR_vs_NC 14day	1.13	0.0761	NaN	ITGB1,ARHGEF15,PIK3R5,PIK3CB,ITGA1,PAFAH1B1,ITGA4
IL-22 Signaling	EGFR_vs_NC 0day	0.297	0.0417	NaN	MAPK10
IL-22 Signaling	EGFR_vs_NC 14day	0.605	0.0833	NaN	JAK1,AKT3
Glutathione Redox Reactions I	EGFR_vs_NC 0day	0.297	0.0417	NaN	CLIC2
Glutathione Redox Reactions I	EGFR_vs_NC 7day	0.451	0.0833	NaN	GPX5,MGST3
Glutathione Redox Reactions I	EGFR_vs_NC 14day	0.205	0.0417	NaN	MGST3
CDP-diacylglycerol Biosynthesis I	EGFR_vs_NC 0day	0.297	0.0417	NaN	LPCAT1
CDP-diacylglycerol Biosynthesis I	EGFR_vs_NC 14day	0.605	0.0833	NaN	AGPAT5,LPCAT2
Estrogen Receptor Signaling	EGFR_vs_NC 0day	0.296	0.0312	NaN	KAT2B,TRRAP,MED13L,GTF2A1
Estrogen Receptor Signaling	EGFR_vs_NC 7day	1.82	0.102	NaN	GTF2B,POLR2C,H3F3A/H3F3B,TAF4,MED20,TBP,GTF2F1,PCK1,MAP2K1,CARM1,MED14,POLR2L,G6PC3
Dermatan Sulfate Biosynthesis	EGFR_vs_NC 0day	0.292	0.0339	NaN	CHST1,XYLT1
ERK/MAPK Signaling	EGFR_vs_NC 0day	0.289	0.0302	0	PRKACB,PLA2G4A,ATF4,PRKCE,FRS2,HSPB1
ERK/MAPK Signaling	EGFR_vs_NC 7day	0.479	0.0603	-1.508	PPARG,H3F3A/H3F3B,YWHAH,PPP1CB,TLN1,RPS6KA5,PIK3R4,MAP2K1,PRKAR1A,ITGA4,ATM,PRKCA
ERK/MAPK Signaling	EGFR_vs_NC 14day	1.25	0.0653	0.277	PPARG,ITGB1,ETS1,HSPB2,PIK3R5,CRK,PPP1R12A,PPP1R7,ATF4,RPS6KA4,PIK3CB,PPP2R5E,ITGA4
CXCR4 Signaling	EGFR_vs_NC 0day	0.285	0.0303	1	ROCK1,GNA15,MAPK10,PRKCE,FRS2
CXCR4 Signaling	EGFR_vs_NC 7day	0.459	0.0606	-0.707	JUN,ADCY4,PRKCH,GNG3,PIK3R4,GNB1L,MAP2K1,MYL1,ATM,PRKCA
CXCR4 Signaling	EGFR_vs_NC 14day	1.48	0.0727	-0.905	RHOQ,GNAS,CD4,PIK3R5,CXCL12,PLCB3,AKT3,PIK3CB,CRK,GNG3,FNBP1,MYL1
PI3K Signaling in B Lymphocytes	EGFR_vs_NC 0day	0.285	0.0308	-1	PLCD1,ATF3,NFATC2,ATF4
PI3K Signaling in B Lymphocytes	EGFR_vs_NC 14day	1.45	0.0769	-1.897	RELA,ATF3,CD79B,NFATC3,SYK,PLCB3,ATF4,AKT3,PIK3CB,IL4
Bupropion Degradation	EGFR_vs_NC 0day	0.285	0.04	NaN	CYP2U1
Bupropion Degradation	EGFR_vs_NC 7day	0.429	0.08	NaN	CYP3A7,CYP2C9
Bupropion Degradation	EGFR_vs_NC 14day	0.579	0.08	NaN	CYP2A6 (includes others),CYP2C19
Tryptophan Degradation X (Mammalian, via Tryptamine)	EGFR_vs_NC 0day	0.285	0.04	NaN	SMOX
Tryptophan Degradation X (Mammalian, via Tryptamine)	EGFR_vs_NC 14day	0.579	0.08	NaN	ALDH3B1,MAOA
Molecular Mechanisms of Cancer	EGFR_vs_NC 0day	0.281	0.0293	NaN	PRKACB,E2F6,BBC3,GNA15,SMAD9,MAPK10,PRKCE,MAP3K5,RBL1,FRS2,CDC25A
Molecular Mechanisms of Cancer	EGFR_vs_NC 14day	0.925	0.0532	NaN	ITGB1,RELA,JAK1,GNAS,ARHGEF15,PIK3R5,CRK,E2F6,ZBTB17,CDKN2D,CTNNA2,RHOQ,WNT4,PLCB3,AKT3,PIK3CB,RASA1,FNBP1,TAB1,ITGA4
Cellular Effects of Sildenafil (Viagra)	EGFR_vs_NC 0day	0.28	0.0305	NaN	PRKACB,PLCD1,PDE2A,PPP1R12B
Cellular Effects of Sildenafil (Viagra)	EGFR_vs_NC 14day	0.57	0.0534	NaN	PPP1R12B,GNAS,PPP1R12A,PLCB3,ACTG2,MYL1,MYH1
Cdc42 Signaling	EGFR_vs_NC 0day	0.276	0.0299	0	PPP1R12B,HLA-C,MAPK10,CDC42EP2,ITK
Cdc42 Signaling	EGFR_vs_NC 14day	1.14	0.0659	0	ITGB1,WIPF1,PPP1R12B,ARPC1B,PPP1R12A,DIAPH3,HLA-DQA1,RASA1,HLA-DRB5,MYL1,ITGA4
CD28 Signaling in T Helper Cells	EGFR_vs_NC 0day	0.275	0.0303	2	MAPK10,NFATC2,FRS2,ITK
CD28 Signaling in T Helper Cells	EGFR_vs_NC 14day	2.18	0.0909	-1.897	RELA,ARPC1B,NFATC3,CD4,SYK,ZAP70,PIK3R5,HLA-DQA1,CD86,AKT3,PIK3CB,HLA-DRB5
p70S6K Signaling	EGFR_vs_NC 0day	0.275	0.0303	1	PLCD1,PRKCE,FRS2,EGFR
p70S6K Signaling	EGFR_vs_NC 7day	0.279	0.053	-0.816	RPS6KB1,YWHAH,PRKCH,PIK3R4,MAP2K1,ATM,PRKCA
p70S6K Signaling	EGFR_vs_NC 14day	1.08	0.0682	-1	JAK1,CD79B,SYK,PIK3R5,PLCB3,AKT3,PIK3CB,PPP2R5E,IL4
G-Protein Coupled Receptor Signaling	EGFR_vs_NC 0day	0.275	0.0293	NaN	PRKACB,PDE2A,NAPEPLD,GNA15,PDE12,ATF4,PRKCE,FRS2
Phosphatidylglycerol Biosynthesis II (Non-plastidic)	EGFR_vs_NC 0day	0.273	0.0385	NaN	LPCAT1
Phosphatidylglycerol Biosynthesis II (Non-plastidic)	EGFR_vs_NC 7day	0.408	0.0769	NaN	AGPAT5,PGS1
Phosphatidylglycerol Biosynthesis II (Non-plastidic)	EGFR_vs_NC 14day	0.555	0.0769	NaN	AGPAT5,LPCAT2
Breast Cancer Regulation by Stathmin1	EGFR_vs_NC 0day	0.273	0.0296	NaN	PRKACB,ROCK1,E2F6,PRKCE,UHMK1,FRS2
Breast Cancer Regulation by Stathmin1	EGFR_vs_NC 7day	0.983	0.0739	NaN	ADCY4,TUBG1,PPP1CB,GNG3,PIK3R4,E2F6,PRKCH,TUBA3E,GNB1L,ARHGEF9,MAP2K1,CDK2,ATM,PRKAR1A,PRKCA
Breast Cancer Regulation by Stathmin1	EGFR_vs_NC 14day	0.722	0.0542	NaN	TUBB1,E2F6,GNAS,PPP1R12A,PPP1R7,ARHGEF15,PIK3R5,PLCB3,PIK3CB,GNG3,PPP2R5E
Tec Kinase Signaling	EGFR_vs_NC 0day	0.264	0.0294	2	GNA15,MAPK10,PRKCE,FRS2,ITK
Tec Kinase Signaling	EGFR_vs_NC 14day	1.39	0.0706	-1.508	ITGB1,STAT4,RELA,RHOQ,JAK1,GNAS,PIK3R5,PIK3CB,ACTG2,GNG3,FNBP1,ITGA4
Activation of IRF by Cytosolic Pattern Recognition Receptors	EGFR_vs_NC 0day	0.263	0.0317	NaN	MAPK10,IL6
Activation of IRF by Cytosolic Pattern Recognition Receptors	EGFR_vs_NC 14day	0.973	0.0794	-2.236	IFNA16,RELA,IRF7,IRF3,IFNA10
Acetone Degradation I (to Methylglyoxal)	EGFR_vs_NC 0day	0.263	0.037	NaN	CYP2U1
Acetone Degradation I (to Methylglyoxal)	EGFR_vs_NC 7day	0.793	0.111	NaN	CYP3A7,FAM213B,CYP2C9
Acetone Degradation I (to Methylglyoxal)	EGFR_vs_NC 14day	0.532	0.0741	NaN	CYP2A6 (includes others),CYP2C19
CTLA4 Signaling in Cytotoxic T Lymphocytes	EGFR_vs_NC 0day	0.262	0.0303	NaN	HLA-C,FRS2,PTPN22
CTLA4 Signaling in Cytotoxic T Lymphocytes	EGFR_vs_NC 14day	0.996	0.0707	NaN	SYK,ZAP70,PIK3R5,CD86,AKT3,PIK3CB,PPP2R5E
CDK5 Signaling	EGFR_vs_NC 0day	0.262	0.0303	NaN	PRKACB,MAPK10,NGF
CDK5 Signaling	EGFR_vs_NC 14day	0.442	0.0505	0	ITGB1,GNAS,PPP1R12A,PPP1R7,PPP2R5E
Mitochondrial Dysfunction	EGFR_vs_NC 0day	0.259	0.0292	NaN	GPD2,GLRX2,MAPK10,SDHD,ATP5E
IL-15 Production	EGFR_vs_NC 0day	0.252	0.0357	NaN	IL6
IL-15 Production	EGFR_vs_NC 7day	0.369	0.0714	NaN	LTK,JAK2
IL-15 Production	EGFR_vs_NC 14day	1.62	0.143	NaN	RELA,JAK1,LTK,IRF3
RhoGDI Signaling	EGFR_vs_NC 0day	0.251	0.0289	2	ROCK1,PPP1R12B,CDH4,GNA15,PIP5KL1
RhoGDI Signaling	EGFR_vs_NC 7day	0.735	0.0694	2.53	ARHGAP6,CDH5,WASF2,EZR,ARPC2,GNG3,GNB1L,ARHGEF9,MYL1,ITGA4,ARHGAP8/PRR5-ARHGAP8,PRKCA
RhoGDI Signaling	EGFR_vs_NC 14day	2.01	0.0809	1.387	ITGB1,ARHGAP6,GNAS,ARPC1B,ARHGEF15,GNG3,MYL1,RHOQ,PPP1R12B,PPP1R12A,ACTG2,FNBP1,ARHGAP8/PRR5-ARHGAP8,ITGA4
Thrombopoietin Signaling	EGFR_vs_NC 0day	0.25	0.0308	NaN	PRKCE,FRS2
Thrombopoietin Signaling	EGFR_vs_NC 7day	1.3	0.108	-1.134	JUN,PRKCH,JAK2,PIK3R4,MAP2K1,ATM,PRKCA
Pyridoxal 5'-phosphate Salvage Pathway	EGFR_vs_NC 0day	0.25	0.0308	NaN	PRKCE,DYRK1A
Pyridoxal 5'-phosphate Salvage Pathway	EGFR_vs_NC 7day	0.612	0.0769	NaN	CDK18,PLK1,PRKCH,MAP2K1,CDK2
Calcium-induced T Lymphocyte Apoptosis	EGFR_vs_NC 0day	0.243	0.0303	NaN	NFATC2,PRKCE
Calcium-induced T Lymphocyte Apoptosis	EGFR_vs_NC 14day	0.569	0.0606	-2	CD4,ZAP70,HLA-DQA1,HLA-DRB5
Mitotic Roles of Polo-Like Kinase	EGFR_vs_NC 0day	0.243	0.0303	NaN	PLK2,CDC25A
Mitotic Roles of Polo-Like Kinase	EGFR_vs_NC 7day	2.18	0.136	-2.646	SMC3,CDC20,PLK5,ANAPC5,PLK1,ANAPC11,CDC26,KIF11,SMC1A
Mitotic Roles of Polo-Like Kinase	EGFR_vs_NC 14day	0.569	0.0606	NaN	CCNB3,PPP2R5E,ANAPC11,RAD21
Lymphotoxin β Receptor Signaling	EGFR_vs_NC 0day	0.237	0.0299	NaN	CXCL1,FRS2
Lymphotoxin β Receptor Signaling	EGFR_vs_NC 14day	0.889	0.0746	-1	RELA,PIK3R5,AKT3,PIK3CB,TRAF1
SAPK/JNK Signaling	EGFR_vs_NC 0day	0.236	0.0288	NaN	MAPK10,MAP3K5,FRS2
SAPK/JNK Signaling	EGFR_vs_NC 14day	0.396	0.0481	-0.447	NFATC3,PIK3R5,PIK3CB,CRK,TAB1
TNFR2 Signaling	EGFR_vs_NC 0day	0.233	0.0333	NaN	TNFAIP3
TNFR2 Signaling	EGFR_vs_NC 7day	0.334	0.0667	NaN	JUN,TRAF1
TNFR2 Signaling	EGFR_vs_NC 14day	0.471	0.0667	NaN	RELA,TRAF1
Superpathway of Melatonin Degradation	EGFR_vs_NC 0day	0.231	0.0294	NaN	SMOX,CYP2U1
Superpathway of Melatonin Degradation	EGFR_vs_NC 14day	0.289	0.0441	NaN	CYP2A6 (includes others),MAOA,CYP2C19
EGF Signaling	EGFR_vs_NC 0day	0.231	0.0294	NaN	FRS2,EGFR
EGF Signaling	EGFR_vs_NC 7day	1.22	0.103	-1.89	RPS6KB1,CSNK2A2,JUN,PIK3R4,MAP2K1,ATM,PRKCA
EGF Signaling	EGFR_vs_NC 14day	0.87	0.0735	-0.447	JAK1,PIK3R5,AKT3,PIK3CB,RASA1
CCR5 Signaling in Macrophages	EGFR_vs_NC 0day	0.225	0.029	NaN	MAPK10,PRKCE
CCR5 Signaling in Macrophages	EGFR_vs_NC 7day	0.547	0.0725	NaN	JUN,PRKCH,GNG3,GNB1L,PRKCA
CCR5 Signaling in Macrophages	EGFR_vs_NC 14day	0.281	0.0435	NaN	GNAS,CD4,GNG3
Agrin Interactions at Neuromuscular Junction	EGFR_vs_NC 0day	0.225	0.029	NaN	MAPK10,EGFR
Agrin Interactions at Neuromuscular Junction	EGFR_vs_NC 14day	1.7	0.101	-1.89	ITGB1,GABPB1,ERBB4,ITGA1,ACTG2,AGRN,ITGA4
ErbB2-ErbB3 Signaling	EGFR_vs_NC 0day	0.225	0.029	NaN	SP1,FRS2
ErbB2-ErbB3 Signaling	EGFR_vs_NC 7day	0.319	0.058	NaN	JUN,PIK3R4,MAP2K1,ATM
Glutathione-mediated Detoxification	EGFR_vs_NC 0day	0.224	0.0323	NaN	ANPEP
Glutathione-mediated Detoxification	EGFR_vs_NC 14day	0.453	0.0645	NaN	GSTO2,MGST3
Cytotoxic T Lymphocyte-mediated Apoptosis of Target Cells	EGFR_vs_NC 0day	0.216	0.0312	NaN	HLA-C
Fatty Acid β-oxidation I	EGFR_vs_NC 0day	0.216	0.0312	NaN	AUH
Fatty Acid β-oxidation I	EGFR_vs_NC 14day	1.43	0.125	NaN	SLC27A2,ACSBG2,HSD17B4,HADHA
Circadian Rhythm Signaling	EGFR_vs_NC 0day	0.208	0.0303	NaN	ATF4
Circadian Rhythm Signaling	EGFR_vs_NC 14day	0.843	0.0909	NaN	NR1D1,ATF4,PER2
Retinoate Biosynthesis I	EGFR_vs_NC 0day	0.2	0.0294	NaN	AKR1B10
Natural Killer Cell Signaling	EGFR_vs_NC 14day	0.443	0.0492	NaN	SYK,ZAP70,PIK3R5,NCR3,AKT3,PIK3CB
Neuregulin Signaling	EGFR_vs_NC 7day	0.32	0.0568	0	RPS6KB1,PRKCH,MAP2K1,ITGA4,PRKCA
Neuregulin Signaling	EGFR_vs_NC 14day	0.561	0.0568	NaN	ITGB1,ERBB4,AKT3,CRK,ITGA4
Actin Cytoskeleton Signaling	EGFR_vs_NC 7day	0.89	0.0705	-2.496	WASF2,TRIO,PPP1CB,TLN1,PIK3R4,PDGFC,GIT1,MYL1,FGF1,DIAPH2,EZR,ARPC2,TMSB10/TMSB4X,MAP2K1,ITGA4,ATM
Actin Cytoskeleton Signaling	EGFR_vs_NC 14day	1.69	0.0705	-0.277	ITGB1,ARPC1B,DIAPH3,PIK3R5,CRK,PDGFC,SSH1,GIT1,MYL1,PPP1R12B,PPP1R12A,FGF12,PIK3CB,ACTG2,ITGA4,MYH1
p53 Signaling	EGFR_vs_NC 7day	0.457	0.0631	0	MDM4,JUN,GNL3,SERPINB5,PIK3R4,CDK2,ATM
p53 Signaling	EGFR_vs_NC 14day	0.548	0.0541	1	SNAI2,CCNK,PIK3R5,AKT3,PIK3CB,ST13
Ceramide Signaling	EGFR_vs_NC 7day	0.689	0.0753	-0.816	S1PR2,JUN,S1PR5,PIK3R4,MAP2K1,ENPP7,ATM
Ceramide Signaling	EGFR_vs_NC 14day	0.776	0.0645	-0.816	RELA,S1PR5,PIK3R5,AKT3,PIK3CB,PPP2R5E
Tight Junction Signaling	EGFR_vs_NC 7day	0.61	0.0659	NaN	CSTF1,JUN,JAM3,NECTIN3,VAPA,MARK2,CEBPA,GOSR2,MYL1,PRKAR1A,NECTIN2
Tight Junction Signaling	EGFR_vs_NC 14day	0.455	0.0479	NaN	RELA,CSTF1,CGN,AKT3,ACTG2,PPP2R5E,MYL1,MYH1
TR/RXR Activation	EGFR_vs_NC 14day	1.01	0.0714	NaN	KLF9,TSHB,PIK3R5,NCOA6,AKT3,PIK3CB,THRA
Erythropoietin Signaling	EGFR_vs_NC 7day	1.24	0.0988	NaN	RPS6KB1,JUN,PRKCH,JAK2,PIK3R4,MAP2K1,ATM,PRKCA
Erythropoietin Signaling	EGFR_vs_NC 14day	0.391	0.0494	NaN	RELA,PIK3R5,AKT3,PIK3CB
α-Adrenergic Signaling	EGFR_vs_NC 7day	0.79	0.0805	0.447	ADCY4,PRKCH,GNG3,GNB1L,MAP2K1,PRKAR1A,PRKCA
Caveolar-mediated Endocytosis Signaling	EGFR_vs_NC 7day	0.797	0.0845	NaN	ITGAM,COPE,RAB5B,DNM2,ITGA4,PRKCA
Caveolar-mediated Endocytosis Signaling	EGFR_vs_NC 14day	2.14	0.113	NaN	ITGAE,ITGB1,ITGAM,CAV1,ITGA1,ACTG2,ITGA7,ITGA4
IL-12 Signaling and Production in Macrophages	EGFR_vs_NC 7day	0.316	0.0548	NaN	PPARG,IL18,JUN,PRKCH,PIK3R4,MAP2K1,ATM,PRKCA
IL-12 Signaling and Production in Macrophages	EGFR_vs_NC 14day	1.85	0.0822	NaN	APOL1,PPARG,IFNA16,STAT4,RELA,APOA1,LPA,PIK3R5,AKT3,PIK3CB,IFNA10,IL4
Role of RIG1-like Receptors in Antiviral Innate Immunity	EGFR_vs_NC 14day	1.52	0.114	-2.236	IFNA16,RELA,IRF7,IRF3,IFNA10
Role of NFAT in Regulation of the Immune Response	EGFR_vs_NC 14day	2.11	0.0806	-2.138	RELA,GNAS,CD79B,NFATC3,CD4,HLA-DQA1,PIK3R5,GNG3,SYK,ZAP70,CD86,AKT3,PLCB3,PIK3CB,HLA-DRB5
NF-κB Activation by Viruses	EGFR_vs_NC 7day	0.533	0.069	-0.816	TBP,PRKCH,PIK3R4,ITGA4,ATM,PRKCA
NF-κB Activation by Viruses	EGFR_vs_NC 14day	1.64	0.092	-1.414	ITGB1,RELA,CD4,PIK3R5,AKT3,PIK3CB,ITGA1,ITGA4
IL-3 Signaling	EGFR_vs_NC 7day	0.865	0.0843	-1.134	JUN,PRKCH,JAK2,PIK3R4,MAP2K1,ATM,PRKCA
IL-3 Signaling	EGFR_vs_NC 14day	0.372	0.0482	-1	JAK1,PIK3R5,AKT3,PIK3CB
fMLP Signaling in Neutrophils	EGFR_vs_NC 7day	0.519	0.065	-0.816	ARPC2,PRKCH,GNG3,PIK3R4,GNB1L,MAP2K1,ATM,PRKCA
fMLP Signaling in Neutrophils	EGFR_vs_NC 14day	0.923	0.065	-0.378	RELA,GNAS,ARPC1B,NFATC3,PIK3R5,PLCB3,PIK3CB,GNG3
IL-9 Signaling	EGFR_vs_NC 7day	0.385	0.0667	NaN	CISH,PIK3R4,ATM
IL-9 Signaling	EGFR_vs_NC 14day	0.983	0.0889	-1	RELA,JAK1,PIK3R5,PIK3CB
Angiopoietin Signaling	EGFR_vs_NC 14day	1.04	0.0769	0	RELA,PIK3R5,AKT3,PIK3CB,CRK,RASA1
CNTF Signaling	EGFR_vs_NC 7day	0.976	0.0952	-2.449	RPS6KB1,RPS6KA5,JAK2,PIK3R4,MAP2K1,ATM
CNTF Signaling	EGFR_vs_NC 14day	0.973	0.0794	-1.342	LIFR,JAK1,PIK3R5,RPS6KA4,PIK3CB
iCOS-iCOSL Signaling in T Helper Cells	EGFR_vs_NC 14day	1.24	0.0732	-1.667	RELA,NFATC3,CD4,ZAP70,PIK3R5,HLA-DQA1,AKT3,PIK3CB,HLA-DRB5
Cell Cycle Regulation by BTG Family Proteins	EGFR_vs_NC 7day	0.263	0.0571	NaN	E2F6,CDK2
Cell Cycle Regulation by BTG Family Proteins	EGFR_vs_NC 14day	0.387	0.0571	NaN	E2F6,PPP2R5E
FLT3 Signaling in Hematopoietic Progenitor Cells	EGFR_vs_NC 7day	0.348	0.0588	-2.236	RPS6KB1,RPS6KA5,PIK3R4,MAP2K1,ATM
FLT3 Signaling in Hematopoietic Progenitor Cells	EGFR_vs_NC 14day	0.906	0.0706	-1.633	STAT4,PIK3R5,ATF4,AKT3,RPS6KA4,PIK3CB
Human Embryonic Stem Cell Pluripotency	EGFR_vs_NC 7day	0.338	0.0559	NaN	S1PR2,S1PR5,ZIC3,FGFRL1,PIK3R4,PDGFC,LEFTY2,ATM
Human Embryonic Stem Cell Pluripotency	EGFR_vs_NC 14day	0.672	0.0559	NaN	GNAS,S1PR5,ZIC3,PIK3R5,WNT4,AKT3,PIK3CB,PDGFC
Antiproliferative Role of Somatostatin Receptor 2	EGFR_vs_NC 7day	0.721	0.08	-2	SSTR2,GNG3,PIK3R4,GNB1L,MAP2K1,ATM
Antiproliferative Role of Somatostatin Receptor 2	EGFR_vs_NC 14day	0.236	0.04	NaN	PIK3R5,PIK3CB,GNG3
Germ Cell-Sertoli Cell Junction Signaling	EGFR_vs_NC 14day	0.412	0.0462	NaN	ITGB1,TUBB1,CTNNA2,RHOQ,PIK3R5,PIK3CB,ACTG2,FNBP1
Role of NANOG in Mammalian Embryonic Stem Cell Pluripotency	EGFR_vs_NC 14day	0.443	0.0492	-1.342	LIFR,JAK1,PIK3R5,WNT4,AKT3,PIK3CB
Prostate Cancer Signaling	EGFR_vs_NC 14day	0.732	0.0625	NaN	RELA,SRD5A1,PIK3R5,ATF4,AKT3,PIK3CB
Renal Cell Carcinoma Signaling	EGFR_vs_NC 7day	0.368	0.0602	-2	JUN,PIK3R4,MAP2K1,VHL,ATM
Renal Cell Carcinoma Signaling	EGFR_vs_NC 14day	1.32	0.0843	-0.816	ETS1,HGF,PIK3R5,AKT3,PIK3CB,CRK,VHL
Small Cell Lung Cancer Signaling	EGFR_vs_NC 14day	0.599	0.0588	NaN	RELA,PIK3R5,AKT3,PIK3CB,TRAF1
Endometrial Cancer Signaling	EGFR_vs_NC 7day	0.374	0.0625	NaN	CTNNA2,PIK3R4,MAP2K1,ATM
Endometrial Cancer Signaling	EGFR_vs_NC 14day	0.598	0.0625	NaN	CTNNA2,PIK3R5,AKT3,PIK3CB
Primary Immunodeficiency Signaling	EGFR_vs_NC 14day	0.523	0.0625	NaN	RFXAP,CD4,ZAP70
Allograft Rejection Signaling	EGFR_vs_NC 14day	0.363	0.0476	NaN	HLA-DQA1,CD86,HLA-DRB5,IL4
Autoimmune Thyroid Disease Signaling	EGFR_vs_NC 14day	1.41	0.106	NaN	HLA-DQA1,CD86,TPO,HLA-DRB5,IL4
Acute Myeloid Leukemia Signaling	EGFR_vs_NC 7day	0.458	0.0645	-1.342	RPS6KB1,CEBPA,PIK3R4,MAP2K1,IDH1,ATM
Acute Myeloid Leukemia Signaling	EGFR_vs_NC 14day	0.291	0.043	-1	RELA,PIK3R5,AKT3,PIK3CB
Production of Nitric Oxide and Reactive Oxygen Species in Macrophages	EGFR_vs_NC 14day	1.95	0.0773	-1.069	RELA,JAK1,LPA,PIK3R5,NCF4,APOL1,APOA1,RHOQ,PPP1R12A,PPP1R7,AKT3,PIK3CB,PPP2R5E,FNBP1,IL4
Myc Mediated Apoptosis Signaling	EGFR_vs_NC 14day	0.273	0.0429	NaN	PIK3R5,AKT3,PIK3CB
Sphingosine-1-phosphate Signaling	EGFR_vs_NC 14day	0.895	0.064	-0.707	RHOQ,S1PR5,PIK3R5,PLCB3,AKT3,PIK3CB,PDGFC,FNBP1
FAK Signaling	EGFR_vs_NC 7day	0.602	0.0707	NaN	HMMR,TLN1,PIK3R4,MAP2K1,ITGA4,ATM,CAPN3
FAK Signaling	EGFR_vs_NC 14day	0.996	0.0707	NaN	ITGB1,PIK3R5,AKT3,PIK3CB,CRK,ACTG2,ITGA4
EIF2 Signaling	EGFR_vs_NC 7day	6.89	0.145	-2.84	RPL24,EIF2AK4,RPL36A,RPS23,RPL39,PPP1CB,RPL26,PIK3R4,RPS4X,RPL7,RPS28,RPS20,RPS13,EIF3D,RPS12,MAP2K1,ATM,RPS19,RPL7L1,TRIB3,RPS21,EIF2S2,EIF3G,EIF3F,RPL8,RPS26,HNRNPA1,EIF3I,RPL6,RPS15A,RPSA,RPLP0
EIF2 Signaling	EGFR_vs_NC 14day	0.974	0.0588	0.632	ATF3,DDIT3,RPL34,EIF4A3,RPL22L1,RPS23,PIK3R5,ATF4,RPL7L1,AKT3,PIK3CB,TRIB3,ACTG2
Retinoic acid Mediated Apoptosis Signaling	EGFR_vs_NC 14day	0.63	0.0645	-2	IFNA16,PARP2,ZC3HAV1,IFNA10
PAK Signaling	EGFR_vs_NC 7day	0.575	0.0693	-1.134	PIK3R4,PDGFC,MAP2K1,GIT1,MYL1,ITGA4,ATM
PAK Signaling	EGFR_vs_NC 14day	0.961	0.0693	-0.378	ITGB1,PIK3R5,PIK3CB,PDGFC,GIT1,MYL1,ITGA4
Rac Signaling	EGFR_vs_NC 7day	0.589	0.0684	-2.121	RPS6KB1,ARFIP2,JUN,ARPC2,PIK3R4,MAP2K1,ITGA4,ATM
Rac Signaling	EGFR_vs_NC 14day	0.488	0.0513	-0.816	ITGB1,RELA,ARPC1B,PIK3R5,PIK3CB,ITGA4
Regulation of eIF4 and p70S6K Signaling	EGFR_vs_NC 7day	4.22	0.134	-2.236	RPS6KB1,RPS19,RPS23,RPS21,PIK3R4,RPS4X,EIF2S2,RPS28,EIF3G,EIF3F,RPS20,RPS26,RPS13,EIF3D,EIF3I,RPS15A,RPS12,MAP2K1,ITGA4,ATM,RPSA
Regulation of eIF4 and p70S6K Signaling	EGFR_vs_NC 14day	0.536	0.051	0	ITGB1,EIF4A3,RPS23,PIK3R5,AKT3,PIK3CB,PPP2R5E,ITGA4
PKCθ Signaling in T Lymphocytes	EGFR_vs_NC 14day	1.07	0.0677	-1.667	RELA,NFATC3,CD4,ZAP70,PIK3R5,HLA-DQA1,CD86,PIK3CB,HLA-DRB5
Role of PI3K/AKT Signaling in the Pathogenesis of Influenza	EGFR_vs_NC 14day	1.87	0.101	-1.89	IFNA16,RELA,PIK3R5,AKT3,PIK3CB,CRK,IRF3,IFNA10
OX40 Signaling Pathway	EGFR_vs_NC 14day	0.306	0.044	NaN	RELA,CD4,HLA-DQA1,HLA-DRB5
Cyclins and Cell Cycle Regulation	EGFR_vs_NC 14day	0.422	0.0513	0	E2F6,CDKN2D,CCNB3,PPP2R5E
Cell Cycle Control of Chromosomal Replication	EGFR_vs_NC 7day	2.4	0.175	NaN	MCM5,MCM3,MCM6,POLA1,TOP2A,MCM4,CDK2
Cell Cycle Control of Chromosomal Replication	EGFR_vs_NC 14day	0.67	0.075	NaN	MCM6,CDC45,RPA2
Assembly of RNA Polymerase II Complex	EGFR_vs_NC 7day	1.37	0.12	NaN	GTF2B,POLR2C,TAF4,TBP,GTF2F1,POLR2L
Role of JAK1 and JAK3 in γc Cytokine Signaling	EGFR_vs_NC 14day	0.814	0.0704	NaN	JAK1,SYK,PIK3R5,PIK3CB,IL4
Paxillin Signaling	EGFR_vs_NC 7day	0.275	0.0531	-1.342	ARFIP2,ITGAM,TLN1,PIK3R4,ITGA4,ATM
Paxillin Signaling	EGFR_vs_NC 14day	1.82	0.0885	0	ITGAE,ITGB1,ITGAM,PIK3R5,PIK3CB,CRK,ITGA1,ACTG2,ITGA7,ITGA4
Sertoli Cell-Sertoli Cell Junction Signaling	EGFR_vs_NC 7day	0.358	0.0562	NaN	CTNNA2,JUN,JAM3,NECTIN3,TUBG1,TUBA3E,MAP2K1,PRKAR1A,ITGA4,NECTIN2
Mouse Embryonic Stem Cell Pluripotency	EGFR_vs_NC 14day	0.604	0.0566	-1.633	LIFR,JAK1,PIK3R5,AKT3,PIK3CB,TAB1
Transcriptional Regulatory Network in Embryonic Stem Cells	EGFR_vs_NC 7day	0.467	0.075	NaN	RIF1,ZIC3,ZFHX3
Transcriptional Regulatory Network in Embryonic Stem Cells	EGFR_vs_NC 14day	1.13	0.1	NaN	ZIC3,SKIL,HOXB1,SMARCAD1
nNOS Signaling in Neurons	EGFR_vs_NC 7day	0.356	0.0638	NaN	PRKCH,PRKCA,CAPN3
ErbB4 Signaling	EGFR_vs_NC 7day	0.777	0.0833	-0.447	YAP1,PRKCH,PIK3R4,MAP2K1,ATM,PRKCA
ErbB4 Signaling	EGFR_vs_NC 14day	0.258	0.0417	NaN	ERBB4,PIK3R5,PIK3CB
GDNF Family Ligand-Receptor Interactions	EGFR_vs_NC 7day	0.254	0.0526	-2	JUN,PIK3R4,MAP2K1,ATM
Dopamine Degradation	EGFR_vs_NC 14day	0.373	0.0556	NaN	ALDH3B1,MAOA
Heparan Sulfate Biosynthesis (Late Stages)	EGFR_vs_NC 14day	0.236	0.04	NaN	CHST5,CHST3,GLCE
Estrogen Biosynthesis	EGFR_vs_NC 14day	1.16	0.103	NaN	HSD17B7,CYP2A6 (includes others),HSD17B4,CYP2C19
Dermatan Sulfate Biosynthesis (Late Stages)	EGFR_vs_NC 14day	0.257	0.0435	NaN	CHST5,CHST3
Nicotine Degradation II	EGFR_vs_NC 14day	0.334	0.0476	NaN	CYP2A6 (includes others),FMO4,CYP2C19
Triacylglycerol Biosynthesis	EGFR_vs_NC 7day	0.37	0.0652	NaN	AGPAT5,PLPPR4,DGAT2L6
Triacylglycerol Biosynthesis	EGFR_vs_NC 14day	0.957	0.087	NaN	PLPP4,AGPAT5,LPCAT2,DGAT2L6
Salvage Pathways of Pyrimidine Ribonucleotides	EGFR_vs_NC 7day	2.93	0.137	NaN	CDK18,APOBEC1,UPP1,PLK1,PCK1,CDA,NME6,AK5,UPP2,PRKCH,AK7,MAP2K1,CDK2
Chondroitin Sulfate Biosynthesis (Late Stages)	EGFR_vs_NC 14day	0.231	0.0408	NaN	CHST5,CHST3
Gαi Signaling	EGFR_vs_NC 7day	0.371	0.0583	1	HTR1B,ADCY4,TBXA2R,GNG3,GNB1L,RALGDS,PRKAR1A
Gαs Signaling	EGFR_vs_NC 7day	0.479	0.0642	-2.236	ADCY4,RYR2,GNG3,GNB1L,MAP2K1,MC4R,PRKAR1A
Gαs Signaling	EGFR_vs_NC 14day	0.356	0.0459	NaN	CNGB1,GNAS,ATF4,GNG3,MC4R
Regulation of Cellular Mechanics by Calpain Protease	EGFR_vs_NC 7day	0.769	0.0877	NaN	EZR,TLN1,CDK2,ITGA4,CAPN3
Regulation of Cellular Mechanics by Calpain Protease	EGFR_vs_NC 14day	0.399	0.0526	NaN	ITGB1,CNGB1,ITGA4
Remodeling of Epithelial Adherens Junctions	EGFR_vs_NC 7day	1.19	0.101	-2	DNM1,CTNNA2,ARPC2,TUBG1,TUBA3E,RAB5B,DNM2
Remodeling of Epithelial Adherens Junctions	EGFR_vs_NC 14day	1.24	0.087	NaN	TUBB1,CTNNA2,ARPC1B,HGF,CBLL1,ACTG2
Role of p14/p19ARF in Tumor Suppression	EGFR_vs_NC 7day	0.415	0.0698	NaN	TTF1,PIK3R4,ATM
Role of p14/p19ARF in Tumor Suppression	EGFR_vs_NC 14day	0.287	0.0465	NaN	PIK3R5,PIK3CB
Oxidative Phosphorylation	EGFR_vs_NC 7day	0.305	0.055	NaN	NDUFB4,NDUFS8,UQCRH,SURF1,COX7A2L,NDUFB8
PI3K/AKT Signaling	EGFR_vs_NC 14day	0.633	0.056	-1.134	ITGB1,RELA,JAK1,AKT3,PIK3CB,PPP2R5E,ITGA4
IL-2 Signaling	EGFR_vs_NC 7day	0.63	0.0781	NaN	CSNK2A2,JUN,PIK3R4,MAP2K1,ATM
IL-2 Signaling	EGFR_vs_NC 14day	0.951	0.0781	-1.342	JAK1,SYK,PIK3R5,AKT3,PIK3CB
JAK/Stat Signaling	EGFR_vs_NC 7day	0.59	0.0723	-2.449	JUN,CISH,JAK2,PIK3R4,MAP2K1,ATM
JAK/Stat Signaling	EGFR_vs_NC 14day	1.32	0.0843	-1.134	STAT4,RELA,JAK1,PIAS2,PIK3R5,AKT3,PIK3CB
IL-4 Signaling	EGFR_vs_NC 7day	0.311	0.0562	NaN	RPS6KB1,JAK2,PIK3R4,ATM,FCER2
IL-4 Signaling	EGFR_vs_NC 14day	1.59	0.0899	NaN	JAK1,NFATC3,PIK3R5,HLA-DQA1,AKT3,PIK3CB,HLA-DRB5,IL4
B Cell Receptor Signaling	EGFR_vs_NC 14day	0.458	0.0474	-1	ETS1,RELA,CD79B,NFATC3,SYK,PIK3R5,ATF4,AKT3,PIK3CB
Serotonin Receptor Signaling	EGFR_vs_NC 7day	0.415	0.0698	NaN	HTR1B,ADCY4,QDPR
Serotonin Receptor Signaling	EGFR_vs_NC 14day	0.287	0.0465	NaN	SLC18A1,MAOA
Insulin Receptor Signaling	EGFR_vs_NC 7day	0.353	0.0567	-2.121	RPS6KB1,RPTOR,PPP1CB,JAK2,PIK3R4,MAP2K1,PRKAR1A,ATM
Insulin Receptor Signaling	EGFR_vs_NC 14day	0.694	0.0567	-0.707	RHOQ,JAK1,PPP1R12A,PPP1R7,PIK3R5,AKT3,PIK3CB,CRK
Chemokine Signaling	EGFR_vs_NC 7day	0.299	0.0563	0	JUN,PPP1CB,MAP2K1,PRKCA
Chemokine Signaling	EGFR_vs_NC 14day	0.502	0.0563	1	PPP1R12B,PPP1R12A,CXCL12,PLCB3
Integrin Signaling	EGFR_vs_NC 7day	0.339	0.0548	-2.333	ARF5,ITGAM,TSPAN1,ARPC2,PPP1CB,TLN1,PIK3R4,MAP2K1,GIT1,ITGA4,ATM,CAPN3
Integrin Signaling	EGFR_vs_NC 14day	3.29	0.0913	-2	ITGB1,ARPC1B,PIK3R5,CRK,GIT1,ITGAE,WIPF1,ITGAM,RHOQ,PPP1R12B,PPP1R12A,TSPAN1,CAV1,AKT3,PIK3CB,ITGA1,ACTG2,ITGA7,FNBP1,ITGA4
Dopamine Receptor Signaling	EGFR_vs_NC 7day	0.246	0.0519	NaN	ADCY4,PPP1CB,PRKAR1A,QDPR
Dopamine Receptor Signaling	EGFR_vs_NC 14day	0.713	0.0649	NaN	PPP1R12A,PPP1R7,SLC18A1,PPP2R5E,MAOA
PDGF Signaling	EGFR_vs_NC 7day	1.03	0.0889	-1.414	CSNK2A2,JUN,JAK2,PIK3R4,PDGFC,MAP2K1,ATM,PRKCA
PDGF Signaling	EGFR_vs_NC 14day	1.17	0.0778	0.378	JAK1,PIK3R5,CAV1,PIK3CB,CRK,PDGFC,RASA1
Phagosome Formation	EGFR_vs_NC 7day	0.519	0.065	NaN	TLR8,PRKCH,PIK3R4,FCGR1A,ITGA4,ATM,PRKCA,FCER2
Phagosome Formation	EGFR_vs_NC 14day	1.24	0.0732	NaN	ITGB1,RHOQ,SYK,TLR1,PIK3R5,PLCB3,PIK3CB,FNBP1,ITGA4
Calcium Signaling	EGFR_vs_NC 14day	0.542	0.0503	-1.342	TRPV6,NFATC3,GRIA2,TNNI3,CHRNA7,ATF4,CHRNA5,MYL1,MYH1
GM-CSF Signaling	EGFR_vs_NC 7day	0.489	0.0685	-2.236	CISH,JAK2,PIK3R4,MAP2K1,ATM
GM-CSF Signaling	EGFR_vs_NC 14day	0.477	0.0548	0	ETS1,PIK3R5,AKT3,PIK3CB
Complement System	EGFR_vs_NC 7day	0.525	0.0811	NaN	ITGAM,C4BPA,C2
Airway Inflammation in Asthma	EGFR_vs_NC 14day	0.823	0.25	NaN	IL4
Maturity Onset Diabetes of Young (MODY) Signaling	EGFR_vs_NC 7day	0.529	0.0952	NaN	FOXA2,GAPDH
Polyamine Regulation in Colon Cancer	EGFR_vs_NC 14day	1.26	0.136	NaN	PPARG,AZIN1,OAZ2
Role of Oct4 in Mammalian Embryonic Stem Cell Pluripotency	EGFR_vs_NC 14day	0.257	0.0435	NaN	HOXB1,WWP2
Cleavage and Polyadenylation of Pre-mRNA	EGFR_vs_NC 7day	0.327	0.0833	NaN	CSTF1
Cleavage and Polyadenylation of Pre-mRNA	EGFR_vs_NC 14day	1.09	0.167	NaN	PAPOLA,CSTF1
G Protein Signaling Mediated by Tubby	EGFR_vs_NC 7day	0.643	0.0938	NaN	GNG3,JAK2,GNB1L
G Protein Signaling Mediated by Tubby	EGFR_vs_NC 14day	0.872	0.0938	NaN	GNAS,PLCB3,GNG3
Pathogenesis of Multiple Sclerosis	EGFR_vs_NC 7day	0.421	0.111	NaN	CXCL11
Granzyme B Signaling	EGFR_vs_NC 7day	0.702	0.125	NaN	NUMA1,PARP1
B Cell Development	EGFR_vs_NC 14day	1.3	0.114	NaN	CD79B,HLA-DQA1,CD86,HLA-DRB5
TWEAK Signaling	EGFR_vs_NC 14day	0.387	0.0571	NaN	RELA,TRAF1
Nur77 Signaling in T Lymphocytes	EGFR_vs_NC 14day	0.376	0.0508	NaN	HLA-DQA1,CD86,HLA-DRB5
Role of Lipids/Lipid Rafts in the Pathogenesis of Influenza	EGFR_vs_NC 14day	0.632	0.087	NaN	IFNA16,IFNA10
DNA Double-Strand Break Repair by Homologous Recombination	EGFR_vs_NC 7day	0.793	0.143	NaN	POLA1,ATM
Assembly of RNA Polymerase III Complex	EGFR_vs_NC 7day	0.846	0.154	NaN	GTF3C5,TBP
Assembly of RNA Polymerase III Complex	EGFR_vs_NC 14day	0.386	0.0769	NaN	GTF3C2
DNA Double-Strand Break Repair by Non-Homologous End Joining	EGFR_vs_NC 7day	1.49	0.214	NaN	XRCC4,ATM,PARP1
DNA Double-Strand Break Repair by Non-Homologous End Joining	EGFR_vs_NC 14day	0.362	0.0714	NaN	XRCC4
Spliceosomal Cycle	EGFR_vs_NC 7day	0.997	0.5	NaN	U2AF2
Role of JAK1, JAK2 and TYK2 in Interferon Signaling	EGFR_vs_NC 7day	0.451	0.0833	NaN	PTPN2,JAK2
Role of JAK1, JAK2 and TYK2 in Interferon Signaling	EGFR_vs_NC 14day	1.16	0.125	NaN	RELA,JAK1,TSHB
iNOS Signaling	EGFR_vs_NC 7day	0.385	0.0667	NaN	JUN,JAK2,IRAK2
iNOS Signaling	EGFR_vs_NC 14day	0.983	0.0889	-2	RELA,JAK1,TAB1,IRAK1
nNOS Signaling in Skeletal Muscle Cells	EGFR_vs_NC 7day	0.745	0.133	NaN	RYR2,CAPN3
nNOS Signaling in Skeletal Muscle Cells	EGFR_vs_NC 14day	0.34	0.0667	NaN	DMD
GADD45 Signaling	EGFR_vs_NC 7day	0.59	0.105	NaN	CDK2,ATM
L-carnitine Biosynthesis	EGFR_vs_NC 7day	0.833	0.333	NaN	BBOX1
NAD Biosynthesis from 2-amino-3-carboxymuconate Semialdehyde	EGFR_vs_NC 14day	0.605	0.143	NaN	NMNAT1
Fatty Acid Activation	EGFR_vs_NC 14day	1.03	0.154	NaN	SLC27A2,ACSBG2
Glucose and Glucose-1-phosphate Degradation	EGFR_vs_NC 7day	0.386	0.1	NaN	PGM3
Glucose and Glucose-1-phosphate Degradation	EGFR_vs_NC 14day	0.475	0.1	NaN	PGM3
NAD biosynthesis II (from tryptophan)	EGFR_vs_NC 7day	0.261	0.0667	NaN	TDO2
NAD biosynthesis II (from tryptophan)	EGFR_vs_NC 14day	0.34	0.0667	NaN	NMNAT1
UDP-D-xylose and UDP-D-glucuronate Biosynthesis	EGFR_vs_NC 14day	1.11	0.5	NaN	UGDH
Glutaryl-CoA Degradation	EGFR_vs_NC 14day	0.926	0.133	NaN	HSD17B4,HADHA
Androgen Biosynthesis	EGFR_vs_NC 14day	0.362	0.0714	NaN	SRD5A1
Proline Biosynthesis II (from Arginine)	EGFR_vs_NC 7day	0.565	0.167	NaN	OAT
Superpathway of Citrulline Metabolism	EGFR_vs_NC 7day	0.281	0.0714	NaN	OAT
Pentose Phosphate Pathway (Oxidative Branch)	EGFR_vs_NC 14day	0.823	0.25	NaN	PGD
Ketogenesis	EGFR_vs_NC 14day	0.475	0.1	NaN	HADHA
PRPP Biosynthesis I	EGFR_vs_NC 7day	0.719	0.25	NaN	PRPS2
Sucrose Degradation V (Mammalian)	EGFR_vs_NC 7day	0.421	0.111	NaN	ALDOA
NADH Repair	EGFR_vs_NC 7day	0.833	0.333	NaN	GAPDH
γ-linolenate Biosynthesis II (Animals)	EGFR_vs_NC 14day	1.55	0.176	NaN	SLC27A2,ACSBG2,CYB5R3
Phosphatidylethanolamine Biosynthesis II	EGFR_vs_NC 7day	0.421	0.111	NaN	PCYT2
Pyrimidine Deoxyribonucleotides De Novo Biosynthesis I	EGFR_vs_NC 7day	2.25	0.217	NaN	DUT,AK5,PCK1,AK7,NME6
Pyrimidine Deoxyribonucleotides De Novo Biosynthesis I	EGFR_vs_NC 14day	0.216	0.0435	NaN	AK5
Guanine and Guanosine Salvage I	EGFR_vs_NC 7day	0.997	0.5	NaN	HPRT1
Heme Biosynthesis from Uroporphyrinogen-III I	EGFR_vs_NC 7day	0.719	0.25	NaN	UROD
Lipoate Biosynthesis and Incorporation II	EGFR_vs_NC 7day	0.997	0.5	NaN	LIPT1
Lipoate Biosynthesis and Incorporation II	EGFR_vs_NC 14day	1.11	0.5	NaN	LIPT1
Oleate Biosynthesis II (Animals)	EGFR_vs_NC 14day	0.386	0.0769	NaN	SCD5
Arginine Degradation VI (Arginase 2 Pathway)	EGFR_vs_NC 7day	0.565	0.167	NaN	OAT
Thioredoxin Pathway	EGFR_vs_NC 7day	0.509	0.143	NaN	TXNRD1
Alanine Degradation III	EGFR_vs_NC 7day	0.997	0.5	NaN	GPT2
Alanine Degradation III	EGFR_vs_NC 14day	1.11	0.5	NaN	GPT2
Glycogen Degradation III	EGFR_vs_NC 7day	0.281	0.0714	NaN	PGM3
Glycogen Degradation III	EGFR_vs_NC 14day	0.362	0.0714	NaN	PGM3
1D-myo-inositol Hexakisphosphate Biosynthesis II (Mammalian)	EGFR_vs_NC 7day	0.197	0.0526	NaN	IPMK
1D-myo-inositol Hexakisphosphate Biosynthesis II (Mammalian)	EGFR_vs_NC 14day	0.268	0.0526	NaN	ITPKB
Phosphatidylcholine Biosynthesis I	EGFR_vs_NC 14day	0.605	0.143	NaN	PCYT1A
tRNA Charging	EGFR_vs_NC 7day	1.31	0.128	NaN	IARS2,YARS,HARS,SARS,IARS
tRNA Charging	EGFR_vs_NC 14day	0.333	0.0513	NaN	WARS2,FARSB
1,25-dihydroxyvitamin D3 Biosynthesis	EGFR_vs_NC 14day	0.939	0.333	NaN	CYP2R1
Calcium Transport I	EGFR_vs_NC 7day	0.386	0.1	NaN	ATP2A2
Urate Biosynthesis/Inosine 5'-phosphate Degradation	EGFR_vs_NC 7day	0.281	0.0714	NaN	IMPDH1
NAD Salvage Pathway III	EGFR_vs_NC 14day	0.605	0.143	NaN	NMNAT1
Glutathione Biosynthesis	EGFR_vs_NC 14day	0.939	0.333	NaN	GSS
Dermatan Sulfate Degradation (Metazoa)	EGFR_vs_NC 7day	0.243	0.0625	NaN	FGFRL1
Pentose Phosphate Pathway	EGFR_vs_NC 14day	0.475	0.1	NaN	PGD
Taurine Biosynthesis	EGFR_vs_NC 7day	0.997	0.5	NaN	CSAD
Taurine Biosynthesis	EGFR_vs_NC 14day	1.11	0.5	NaN	CSAD
Glycogen Degradation II	EGFR_vs_NC 7day	0.327	0.0833	NaN	PGM3
Glycogen Degradation II	EGFR_vs_NC 14day	0.413	0.0833	NaN	PGM3
Citrulline Biosynthesis	EGFR_vs_NC 7day	0.461	0.125	NaN	OAT
Selenocysteine Biosynthesis II (Archaea and Eukaryotes)	EGFR_vs_NC 7day	1.46	0.333	NaN	SARS,SEPSECS
Inositol Pyrophosphates Biosynthesis	EGFR_vs_NC 7day	1.22	0.25	NaN	IPMK,PPIP5K2
Flavin Biosynthesis IV (Mammalian)	EGFR_vs_NC 14day	1.11	0.5	NaN	RFK
Mevalonate Pathway I	EGFR_vs_NC 14day	0.386	0.0769	NaN	HADHA
Alanine Biosynthesis II	EGFR_vs_NC 7day	0.997	0.5	NaN	GPT2
Alanine Biosynthesis II	EGFR_vs_NC 14day	1.11	0.5	NaN	GPT2
Ascorbate Recycling (Cytosolic)	EGFR_vs_NC 14day	0.823	0.25	NaN	GSTO2
Superpathway of D-myo-inositol (1,4,5)-trisphosphate Metabolism	EGFR_vs_NC 14day	0.205	0.0417	NaN	ITPKB
Purine Nucleotides Degradation II (Aerobic)	EGFR_vs_NC 14day	0.254	0.05	NaN	ADAL
α-tocopherol Degradation	EGFR_vs_NC 7day	0.633	0.2	NaN	CYP4A11
Mitochondrial L-carnitine Shuttle Pathway	EGFR_vs_NC 14day	0.836	0.118	NaN	SLC27A2,ACSBG2
Superoxide Radicals Degradation	EGFR_vs_NC 7day	0.461	0.125	NaN	SOD1
Superoxide Radicals Degradation	EGFR_vs_NC 14day	0.556	0.125	NaN	TYRP1
D-myo-inositol (1,3,4)-trisphosphate Biosynthesis	EGFR_vs_NC 7day	0.197	0.0526	NaN	IPMK
D-myo-inositol (1,3,4)-trisphosphate Biosynthesis	EGFR_vs_NC 14day	0.268	0.0526	NaN	ITPKB
UDP-N-acetyl-D-glucosamine Biosynthesis II	EGFR_vs_NC 7day	0.565	0.167	NaN	PGM3
UDP-N-acetyl-D-glucosamine Biosynthesis II	EGFR_vs_NC 14day	1.67	0.333	NaN	GNPNAT1,PGM3
Adenine and Adenosine Salvage III	EGFR_vs_NC 7day	0.509	0.143	NaN	HPRT1
Adenine and Adenosine Salvage III	EGFR_vs_NC 14day	0.605	0.143	NaN	ADAL
Colanic Acid Building Blocks Biosynthesis	EGFR_vs_NC 14day	0.362	0.0714	NaN	UGDH
Heme Biosynthesis II	EGFR_vs_NC 7day	0.421	0.111	NaN	UROD
Tryptophan Degradation to 2-amino-3-carboxymuconate Semialdehyde	EGFR_vs_NC 7day	0.461	0.125	NaN	TDO2
Sulfate Activation for Sulfonation	EGFR_vs_NC 7day	0.997	0.5	NaN	PAPSS2
Purine Ribonucleosides Degradation to Ribose-1-phosphate	EGFR_vs_NC 14day	0.556	0.125	NaN	ADAL
Tryptophan Degradation III (Eukaryotic)	EGFR_vs_NC 14day	0.605	0.0833	NaN	HSD17B4,HADHA
Ketolysis	EGFR_vs_NC 14day	1.32	0.222	NaN	OXCT1,HADHA
Purine Nucleotides De Novo Biosynthesis II	EGFR_vs_NC 7day	0.968	0.182	NaN	ADSS,IMPDH1
Glycolysis I	EGFR_vs_NC 7day	0.829	0.115	NaN	PGAM1,ALDOA,GAPDH
Gluconeogenesis I	EGFR_vs_NC 7day	0.829	0.115	NaN	PGAM1,ALDOA,GAPDH
Thyroid Hormone Biosynthesis	EGFR_vs_NC 14day	0.939	0.333	NaN	TPO
Histamine Degradation	EGFR_vs_NC 14day	0.268	0.0526	NaN	ALDH3B1
Dolichyl-diphosphooligosaccharide Biosynthesis	EGFR_vs_NC 7day	0.355	0.0909	NaN	ALG5
Salvage Pathways of Pyrimidine Deoxyribonucleotides	EGFR_vs_NC 7day	0.461	0.125	NaN	CDA
Adenosine Nucleotides Degradation II	EGFR_vs_NC 14day	0.301	0.0588	NaN	ADAL
Lipoate Salvage and Modification	EGFR_vs_NC 7day	1.29	1	NaN	LIPT1
Lipoate Salvage and Modification	EGFR_vs_NC 14day	1.4	1	NaN	LIPT1
Stearate Biosynthesis I (Animals)	EGFR_vs_NC 14day	0.309	0.0488	NaN	SLC27A2,ACSBG2
Methylglyoxal Degradation VI	EGFR_vs_NC 7day	1.29	1	NaN	LDHD
Cardiolipin Biosynthesis II	EGFR_vs_NC 7day	0.997	0.5	NaN	PGS1
Arginine Degradation I (Arginase Pathway)	EGFR_vs_NC 7day	0.719	0.25	NaN	OAT
1D-myo-inositol Hexakisphosphate Biosynthesis V (from Ins(1,3,4)P3)	EGFR_vs_NC 7day	0.833	0.333	NaN	IPMK
Rapoport-Luebering Glycolytic Shunt	EGFR_vs_NC 7day	0.565	0.167	NaN	PGAM1
NAD Biosynthesis III	EGFR_vs_NC 14day	0.664	0.167	NaN	NMNAT1
Glucocorticoid Biosynthesis	EGFR_vs_NC 7day	0.327	0.0833	NaN	CYP21A2
GDP-glucose Biosynthesis	EGFR_vs_NC 7day	0.421	0.111	NaN	PGM3
GDP-glucose Biosynthesis	EGFR_vs_NC 14day	0.513	0.111	NaN	PGM3
Sphingomyelin Metabolism	EGFR_vs_NC 7day	0.461	0.125	NaN	ENPP7
Mineralocorticoid Biosynthesis	EGFR_vs_NC 7day	0.355	0.0909	NaN	CYP21A2
dTMP De Novo Biosynthesis	EGFR_vs_NC 14day	0.734	0.2	NaN	DHFR
Oxidative Ethanol Degradation III	EGFR_vs_NC 14day	0.24	0.0476	NaN	ALDH3B1
Ethanol Degradation IV	EGFR_vs_NC 14day	0.579	0.08	NaN	TYRP1,ALDH3B1
Phenylalanine Degradation I (Aerobic)	EGFR_vs_NC 7day	0.719	0.25	NaN	QDPR
Glutamate Degradation III (via 4-aminobutyrate)	EGFR_vs_NC 7day	0.633	0.2	NaN	GAD1
Superpathway of Geranylgeranyldiphosphate Biosynthesis I (via Mevalonate)	EGFR_vs_NC 14day	0.301	0.0588	NaN	HADHA
Glutamate Dependent Acid Resistance	EGFR_vs_NC 7day	0.997	0.5	NaN	GAD1
Vitamin-C Transport	EGFR_vs_NC 7day	0.243	0.0625	NaN	TXNRD1
Vitamin-C Transport	EGFR_vs_NC 14day	0.32	0.0625	NaN	GSTO2
Nucleotide Excision Repair Pathway	EGFR_vs_NC 7day	0.569	0.0857	NaN	POLR2C,POLR2L,RAD23B
GABA Receptor Signaling	EGFR_vs_NC 7day	0.547	0.0725	NaN	DNM1,GABRG1,AP2B1,GAD1,ADCY4
