# Supplementary material for: Genome‐Wide CRISPR‐Cas9 Screening Identifies NF‐κB/E2F6 Responsible for EGFRvIII‐Associated Temozolomide Resistance in Glioblastoma
Source: Adv Sci (Weinh). 2019 Jul 24;6(17):1900782. doi: 10.1002/advs.201900782 (PMC6724471; doi:10.1002/advs.201900782)
Supplement: Supplementary file 5 — Supplementary [file ADVS-6-1900782-s005.xlsx]

## Sheet: A-1
The original data for Figure 1b: The differential sgRNAs between day 7 and day 0 (U87 EGFRvIII cells treated with DMSO or temozolomide)
ID	Entry	DMSO Log FC	DMSO significance	TMZ Log FC	TMZ significance	Druggable like
18	ABAT	2.00504	+	-0.0871768		+
22	ABCB7	0.0171082		-2.18169	+
29	ABR	-4.59111	+	-2.17864	+
93	ACVR2B	0.569003		-1.72977	+	+
142	PARP1	-0.164591		-1.98274	+	+
159	ADSS	-0.30579		-2.49339	+
163	AP2B1	-0.553607		-1.8523	+
175	AGA	2.2859	+	2.71997	+
221	ALDH3B1	1.99313	+	0.385016		+
226	ALDOA	-0.686894		-1.57559	+	+
272	AMPD3	-2.31756	+	-0.378578		+
319	APOF	-1.46836	+	0.31913
350	APOH	-2.28296	+	-2.99107	+	+
354	KLK3	-2.17939	+	0.22285		+
378	ARF4	-1.45743	+	-1.17892
381	ARF5	-0.590396		-1.83475	+
395	ARHGAP6	-0.470758		-2.62868	+
398	ARHGDIG	-1.69036	+	-0.389025		+
412	STS	0.955198	+	0.656636		+
444	ASPH	0.976003	+	0.839079		+
467	ATF3	-2.43865	+	-1.95214	+	+
468	ATF4	-1.68949	+	-2.95658	+	+
472	ATM	-0.261538		-1.97779	+
479	ATP12A	-0.207618		-2.16565	+	+
489	ATP2A3	-2.07561	+	0.119007
522	ATP5J	-2.81864	+	-0.811821
528	ATP6V1C1	-2.42381	+	-1.02315
535	ATP6V0A1	-0.0472046		-2.30297	+
582	BBS1	-2.64311	+	-0.417825
687	KLF9	0.0748967		-2.58774	+
717	C2	-0.306013		-4.37569	+	+
722	C4BPA	0.178819		-2.36262	+
733	C8G	-1.63973	+	0.140565
753	LDLRAD4	-0.208331		-1.99703	+
766	CA7	1.14948	+	0.337836		+
767	CA8	-2.31342	+	-0.429802
778	CACNA1F	-0.0686343		-1.84744	+	+
786	CACNG1	0.250128		-1.71909	+	+
822	CAPG	1.60006	+	-0.416703
825	CAPN3	0.342459		-2.09489	+	+
857	CAV1	-2.04495	+	-2.47565	+	+
865	CBFB	0.0555942		1.17885	+
874	CBR3	-0.287922		-2.20477	+	+
902	CCNH	1.97362	+	1.93878	+
914	CD2	-0.27208		-2.32825	+	+
920	CD4	-2.81084	+	-1.92193	+	+
942	CD86	-1.72	+	0.225459		+
943	TNFRSF8	-1.89742	+	0.556835		+
960	CD44	-1.44725	+	0.265304		+
969	CD69	2.38365	+	1.45531	+	+
978	CDA	-0.102969		-2.3259	+	+
983	CDK1	-1.33819	+	-1.29772		+
984	CDK11B	-0.8261		-2.53608	+	+
999	CDH1	1.14427	+	0.324837		+
1002	CDH4	-1.66381	+	-0.756701
1003	CDH5	0.0795544		-2.44843	+	+
1022	CDK7	-1.96908	+	-2.38617	+	+
1032	CDKN2D	-4.31812	+	-2.45077	+
1050	CEBPA	-0.232132		-2.59963	+
1060	CENPC1	-0.7303		-2.22291	+
1069	CETN2	-2.06626	+	-1.88894	+
1111	CHEK1	-1.37551	+	-1.82971	+	+
1139	CHRNA7	-2.21564	+	-1.94686	+	+
1140	CHRNB1	-0.82246		-2.69054	+	+
1143	CHRNB4	-2.05489	+	0.148316		+
1154	CISH	-0.150609		2.32308	+
1176	AP3S1	1.91006	+	2.2787	+
1203	CLN5	2.0036	+	0.299767
1236	CCR7	-1.52004	+	0.103738		+
1244	ABCC2	-0.331376		-1.9685	+	+
1258	CNGB1	2.15546	+	1.8216	+
1289	COL5A1	1.58783	+	-0.406213
1290	COL5A2	-0.0610404		-2.34253	+
1291	COL6A1	-1.83284	+	-1.87611	+	+
1301	COL11A1	-1.50849	+	-1.98325	+
1384	CRAT	-0.144464		-2.53275	+	+
1393	CRHBP	2.18147	+	2.11935	+	+
1398	CRK	1.75133	+	0.100461		+
1435	CSF1	-0.112688		-2.93994	+	+
1441	CSF3R	-1.81372	+	-0.631335		+
1462	VCAN	0.192365		-2.17342	+
1475	CSTA	0.520449		-1.78528	+
1477	CSTF1	0.107236		-2.35757	+
1479	CSTF3	-1.43139	+	-0.90397
1496	CTNNA2	0.253099		1.50572	+
1520	CTSS	-0.0755615		-2.55373	+	+
1523	CUX1	0.0998929		-2.0334	+
1548	CYP2A6	-1.20398	+	0.70706		+
1551	CYP3A7	0.184628		-1.81085	+	+
1557	CYP2C19	-2.04144	+	0.168533
1559	CYP2C9	0.113372		-2.50397	+
1579	CYP4A11	-0.213143		-2.92664	+
1589	CYP21A2	-0.254155		-1.93635	+	+
1601	DAB2	-0.053265		-2.57682	+
1607	DGKB	-2.21235	+	0.375394		+
1649	DDIT3	-1.91317	+	0.136271
1657	DMXL1	-0.154566		-1.55875	+
1659	DHX8	-1.45482	+	-1.14474		+
1669	DEFA4	-2.03382	+	-0.536705
1719	DHFR	-2.30438	+	-0.244214		+
1727	CYB5R3	-1.96067	+	-1.93084	+	+
1737	DLAT	-1.75425	+	-1.79582	+
1783	DYNC1LI2	1.69794	+	-1.05219
1793	DOCK1	2.53092	+	2.39741	+
1854	DUT	-0.93022		-2.15384	+	+
1876	E2F6	-0.340826		-2.29863	+
1893	ECM1	-1.87131	+	-0.100831
1933	EEF1B2	-2.6825	+	-0.634344
1943	EFNA2	-0.172598		1.19848	+
1947	EFNB1	1.43188	+	1.91443	+
1955	MEGF9	0.125667		1.95563	+
1959	EGR2	-2.49718	+	-2.2313	+
1964	EIF1AX	1.26785	+	0.201829
1965	EIF2S1	-2.33351	+	-0.696875
1975	EIF4B	-4.39959	+	-2.59574	+
1983	EIF5	-2.1187	+	-0.657735
1992	SERPINB1	-0.0524744		-2.19024	+	+
2001	ELF5	1.45679	+	-0.327555
2006	ELN	-0.067063		-2.63161	+
2023	ENO1	-1.8337	+	0.344122		+
2030	SLC29A1	-0.39697		-2.51342	+
2054	STX2	1.19823	+	1.01117
2077	ERF	-2.1298	+	0.611172		+
2079	ERH	-1.25246	+	-1.64862	+
2120	ETV6	-0.167442		-1.82232	+
2178	FANCE	1.32248	+	0.700005
2193	FARSA	-1.16034		-1.92083	+	+
2208	FCER2	-0.645955		-2.40381	+	+
2209	FCGR1A	-0.218237		-2.58011	+	+
2219	FCN1	-2.54083	+	-0.528709		+
2244	FGB	-0.611876		-2.16615	+	+
2250	FGF5	2.18974	+	2.24679	+
2256	FGF11	-2.0515	+	0.227731
2257	FGF12	-1.66816	+	-1.49506
2274	FHL2	-0.00117052		-2.39295	+
2300	FOXL1	-0.00403363		-2.10013	+
2308	FOXO1	-1.54036	+	-1.76646	+	+
2309	FOXO3	-2.68181	+	-0.401752
2314	FLII	-1.87449	+	-0.327889
2339	FNTA	-1.98388	+	-1.91547	+	+
2350	FOLR2	-0.277317		-1.9547	+	+
2355	FOSL2	-2.84526	+	0.090466		+
2512	FTL	-0.19146		-2.1839	+
2515	ADAM2	-2.00254	+	0.780577
2520	GAST	-2.13435	+	-0.34658		+
2530	FUT8	-1.29721	+	0.699814		+
2547	XRCC6	-2.6361	+	-4.41176	+
2553	GABPB1	0.195698		-2.48268	+
2557	GABRA4	-1.87688	+	-0.673237		+
2565	GABRG1	0.101987		-1.57948	+	+
2571	GAD1	0.097034		-2.11504	+	+
2581	GALC	2.65405	+	2.83414	+	+
2583	B4GALNT1	-1.2231	+	-1.35214
2590	GALNT2	-2.50344	+	-0.237917
2596	GAP43	0.986538	+	0.484298		+
2597	GAPDH	-0.82967		-1.60558	+	+
2629	GBA	1.87622	+	1.66631	+	+
2633	GBP1	-0.446799		-1.6034	+
2636	GBX1	0.019883		-2.01235	+
2642	GCGR	-2.21998	+	-0.215623		+
2661	GDF9	-0.0317881		-1.55067	+
2662	GDF10	2.11669	+	2.19347	+
2670	GFAP	-0.13846		-2.54769	+
2678	GGT1	-1.92456	+	-1.9847	+	+
2706	GJB2	-1.12922		-2.91596	+
2735	GLI1	-2.03795	+	-0.156602		+
2767	GNA11	-2.35841	+	0.138199		+
2778	GNAS	-1.8083	+	-2.14435	+
2785	GNG3	0.167063		1.75702	+
2791	GNG11	-2.2083	+	-2.86589	+
2810	SFN	-1.50655	+	-1.3332
2811	GP1BA	1.61846	+	2.37253	+	+
2814	GP5	-0.124621		-1.96926	+
2828	GPR4	0.340727		1.05029	+
2831	NPBWR1	-1.98314	+	0.234862		+
2835	GPR12	-2.08536	+	0.0421003
2847	MCHR1	0.0399117		-2.44281	+	+
2856	GPR33	2.01809	+	2.13274	+
2874	GPS2	1.77206	+	1.49702	+
2880	GPX5	0.114539		-2.08791	+	+
2885	GRB2	-1.49139	+	-1.13103		+
2940	GSTA3	2.44678	+	2.26078	+
2961	GTF2E2	-2.23499	+	-1.08231
2962	GTF2F1	-0.244065		-2.60224	+
2963	GTF2F2	-2.60646	+	-0.307527		+
2969	GTF2I	-1.63191	+	-0.296377
3015	H2AFZ	-1.89896	+	-2.57751	+	+
3024	HIST1H1A	-0.0426084		2.26119	+	+
3030	HADHA	1.85479	+	1.96936	+
3078	CFHR1	-0.267112		-2.20989	+
3081	HGD	-2.39093	+	-2.79959	+	+
3082	HGF	-1.9081	+	-2.36593	+	+
3087	HHEX	0.162922		-1.96817	+
3093	UBE2K	1.79395	+	1.49442	+
3096	HIVEP1	1.31847	+	-0.979915
3110	MNX1	1.13745	+	1.03383
3133	HLA-E	-2.28575	+	0.045502
3149	HMGB3	-2.12387	+	-2.29515	+
3161	HMMR	-0.783078		-3.21986	+	+
3170	FOXA2	0.966693	+	-2.44318	+
3177	SLC29A2	-1.63749	+	0.33883
3182	HNRNPAB	-1.46905	+	0.249314
3183	HNRNPC	-1.12475		-1.6236	+
3192	HNRNPU	-0.248424		-2.76778	+
3200	HOXA3	1.57701	+	1.89547	+
3203	HOXA6	2.47929	+	1.74653	+
3211	HOXB1	-2.21231	+	0.519834
3218	HOXB8	2.10661	+	1.64923	+
3235	HOXD9	-0.407719		-1.94963	+
3238	HOXD12	-0.660991		-2.01878	+
3251	HPRT1	0.126082		-2.38871	+	+
3293	HSD17B3	-2.16765	+	-0.237786		+
3305	HSPA1L	1.74088	+	1.66773	+
3309	HSPA5	-1.81208	+	-0.370821		+
3316	HSPB2	-2.16223	+	0.397292
3351	HTR1B	-0.0973424		1.58535	+	+
3383	ICAM1	-2.48807	+	-2.76298	+	+
3416	IDE	-2.07812	+	-0.639593		+
3417	IDH1	0.175474		-2.34095	+	+
3479	IGF1	1.84585	+	-0.181015		+
3543	IGLL1	0.243126		-1.52896	+	+
3554	IL1R1	-0.357797		-2.12178	+	+
3556	IL1RAP	1.78196	+	2.34169	+	+
3562	IL3	-2.15416	+	-1.91339	+
3565	IL4	-1.82052	+	0.169182		+
3598	IL13RA2	2.115	+	1.50001	+	+
3601	IL15RA	-1.95037	+	-1.90485	+	+
3606	IL18	-0.637503		-2.89028	+	+
3619	INCENP	-2.33326	+	-2.43185	+
3627	CXCL10	2.15008	+	0.0309675		+
3656	IRAK2	-0.00335537		-2.37573	+	+
3665	IRF7	0.0314842		-1.927	+
3675	ITGA3	1.1093	+	-0.108946		+
3676	ITGA4	-0.134531		-2.37826	+	+
3684	ITGAM	-0.0692611		-2.22069	+	+
3688	ITGB1	1.83464	+	-0.45409		+
3692	EIF6	-1.2002	+	-4.54387	+
3699	ITIH3	0.231877		-2.54926	+
3717	JAK2	0.446482		-1.89873	+	+
3730	KAL1	-0.114888		-2.44525	+
3748	KCNC3	-1.72436	+	0.0693839
3781	KCNN2	1.96446	+	1.82398	+
3796	KIF2A	-0.555206		-2.23611	+
3823	KLRC3	-1.97553	+	-0.422543		+
3832	KIF11	-0.273659		-2.71501	+	+
3837	KPNB1	-1.41461	+	-2.80788	+	+
3852	KRT5	0.0230156		-1.82319	+
3861	KRT14	-0.4987		-2.33552	+
3872	KRT17	-2.52859	+	-0.343066		+
3890	KRT84	-2.12952	+	0.264561
3910	LAMA4	-0.425558		-2.52959	+
3921	RPSA	-0.00121438		-2.93467	+
3975	LHX1	-1.87443	+	-0.35163
3976	LIF	-0.838232		-2.74569	+	+
3993	LLGL2	-1.7083	+	-0.482799
4057	LTF	-0.415497		-2.74559	+	+
4058	LTK	0.0947084		-1.90401	+	+
4064	CD180	-1.97104	+	0.171835
4128	MAOA	-2.55843	+	-0.0132792		+
4133	MAP2	0.734034		2.61561	+
4134	MAP4	-0.107916		-1.9701	+	+
4137	MAPT	-1.63493	+	-2.00637	+	+
4158	MC2R	-2.12101	+	0.494133		+
4160	MC4R	0.00467532		-1.95393	+	+
4193	MDM2	-1.84397	+	-1.72139	+	+
4209	MEF2D	-1.36069	+	0.451888
4324	MMP15	-1.82233	+	0.11159		+
4327	MMP19	-0.61769		-2.12574	+	+
4336	MOBP	0.280827		-1.58795	+
4350	MPG	-0.0531573		-1.54902	+	+
4359	MPZ	0.571033		-1.5803	+
4363	ABCC1	1.75329	+	1.91909	+	+
4435	CITED1	-0.478016		-1.85512	+
4489	MT1A	-0.329962		-1.85687	+
4580	MTX1	-2.14143	+	-0.199758
4589	MUC7	1.91118	+	1.47128	+
4594	MUT	-0.0851567		-2.16163	+	+
4603	MYBL1	0.408583		-1.54311	+
4610	MYCL	-1.76908	+	-2.40652	+
4632	MYL1	-0.130814		-2.21137	+
4638	MYLK	2.13294	+	2.962	+	+
4641	MYO1C	0.368224		-2.00177	+
4659	PPP1R12A	-1.39534	+	-0.833512
4665	NAB2	-0.149459		-2.18918	+
4669	NAGLU	1.80337	+	1.62727	+	+
4685	NCAM2	-0.324956		-2.08544	+	+
4694	NDUFA1	-1.89883	+	0.541965		+
4710	NDUFB4	0.201493		-2.32807	+
4728	NDUFS8	0.315555		-2.6009	+
4771	NF2	0.99351	+	0.638906		+
4775	NFATC3	2.08163	+	-0.21356
4800	NFYA	-1.29732	+	-0.769444
4825	NKX6-1	1.29771	+	-0.420257
4869	NPM1	-1.2572	+	-1.16897		+
4884	NPTX1	0.651128		1.78239	+
4899	NRF1	-1.39957	+	-3.23586	+
4914	NTRK1	1.54514	+	-0.255144		+
4920	ROR2	2.15825	+	-0.0221877
4921	DDR2	-2.27782	+	0.114855		+
4942	OAT	-0.452061		-2.26054	+	+
4947	OAZ2	-2.52992	+	-2.51553	+
4967	OGDH	1.51426	+	-0.798004
5019	OXCT1	-2.56275	+	-2.54833	+
5042	PABPC3	0.109991		-1.62427	+
5052	PRDX1	-3.66856	+	-3.2335	+	+
5073	PARN	-0.0456478		-2.56982	+	+
5075	PAX1	1.74655	+	1.60233	+
5093	PCBP1	-0.44196		-2.78875	+
5095	PCCA	-0.104254		-1.83235	+
5097	PCDH1	2.00675	+	2.17182	+
5105	PCK1	-0.541142		-2.48453	+	+
5129	CDK18	-0.418926		-2.12952	+	+
5164	PDK2	1.98987	+	2.00051	+	+
5187	PER1	1.47345	+	-0.0754171
5190	PEX6	1.94305	+	1.71607	+
5226	PGD	1.92789	+	1.68978	+	+
5229	PGGT1B	-2.53129	+	-0.779323		+
5238	PGM3	-0.171916		-3.24635	+
5245	PHB	-1.13651		-2.89295	+	+
5283	PIGH	0.152584		-1.83017	+	+
5310	PKD1	-1.41808	+	-3.23072	+
5331	PLCB3	1.40767	+	0.0854819
5350	PLN	-0.951351		-2.71539	+	+
5367	PMCH	0.148095		2.00822	+	+
5375	PMP2	-1.15219		-1.71558	+
5422	POLA1	-0.712641		1.59446	+	+
5423	POLB	-1.56494	+	-0.182852		+
5426	POLE	-2.15633	+	-2.81053	+
5427	POLE2	-1.24918	+	-1.24567
5433	POLR2D	-1.75216	+	-1.16249
5438	POLR2I	-1.19073	+	-0.911834
5439	POLR2J	-3.02663	+	-1.63714	+
5440	POLR2K	-1.04152		-2.21377	+
5442	POLRMT	1.7064	+	1.35311	+
5451	POU2F1	0.592325		-3.14181	+
5463	POU6F1	-0.119942		-2.44636	+
5468	PPARG	0.142721		-1.55199	+	+
5473	PPBP	2.13057	+	2.43638	+
5475	PPEF1	-0.0360256		-1.91701	+
5500	PPP1CB	-0.681329		-1.66035	+
5514	PPP1R10	-1.21084	+	-1.07985
5518	PPP2R1A	1.38675	+	-1.49617
5533	PPP3CC	-1.69965	+	0.346777		+
5557	PRIM1	1.04977	+	1.77327	+	+
5562	PRKAA1	-2.47926	+	-1.94439	+	+
5564	PRKAB1	-2.03047	+	-2.50777	+	+
5573	PRKAR1A	-0.248769		-1.94076	+	+
5578	PRKCA	-0.295524		2.19088	+	+
5583	PRKCH	0.397129		2.11838	+	+
5584	PRKCI	-2.20572	+	-0.137234		+
5596	MAPK4	0.530237		-2.18877	+
5604	MAP2K1	-0.270011		-2.28987	+	+
5657	PRTN3	-0.0617938		-2.10711	+	+
5683	PSMA2	-2.45898	+	-0.361001		+
5684	PSMA3	-2.78534	+	-0.614105		+
5686	PSMA5	-1.19372	+	-1.47083		+
5687	PSMA6	-0.612732		-2.00008	+	+
5689	PSMB1	-1.2854	+	-1.73471	+	+
5691	PSMB3	-1.10133		-1.88869	+
5692	PSMB4	-1.67176	+	-2.37274	+
5695	PSMB7	-1.18716	+	-1.28942
5697	PYY	-0.0984111		-1.98864	+	+
5701	PSMC2	-1.24977	+	-3.08197	+
5707	PSMD1	-1.21882	+	-0.991154		+
5709	PSMD3	-1.18135	+	-0.868174
5710	PSMD4	-0.670373		-2.73662	+
5713	PSMD7	-1.58188	+	-1.0928
5718	PSMD12	-1.29389	+	-1.9994	+
5719	PSMD13	-2.2605	+	0.00220436
5728	PTEN	-2.07685	+	0.36731		+
5730	PTGDS	1.66208	+	-0.0539574		+
5757	PTMA	1.65476	+	1.35017	+	+
5771	PTPN2	0.0373499		-1.94234	+
5795	PTPRJ	0.422153		-1.7503	+	+
5806	PTX3	-2.57024	+	-3.15926	+
5824	PEX19	-2.38933	+	-2.48934	+
5833	PCYT2	-0.0192518		-4.23251	+	+
5860	QDPR	0.295783		-1.82342	+	+
5869	RAB5B	-0.392544		-2.71075	+
5876	RABGGTB	1.62352	+	-0.81081
5885	RAD21	-2.13207	+	-2.41675	+
5887	RAD23B	-0.224213		-3.07624	+
5893	RAD52	-2.41627	+	-4.31952	+
5898	RALA	-2.25895	+	-0.289342
5901	RAN	-1.46893	+	-0.960001
5962	RDX	-2.05258	+	0.737128
5970	RELA	-2.53113	+	-2.13875	+	+
5981	RFC1	-1.75059	+	-0.842881
5994	RFXAP	-2.40211	+	-3.07307	+
6004	RGS16	0.264688		-2.26186	+	+
6006	RHCE	0.310198		-1.86357	+
6009	RHEB	-0.0309953		1.57141	+
6035	RNASE1	-2.03995	+	0.493482		+
6041	RNASEL	-1.73245	+	0.423102		+
6102	RP2	-1.65399	+	-1.74857	+
6118	RPA2	1.69499	+	-0.288334
6119	RPA3	-1.28077	+	-1.8041	+
6122	RPL3	-1.5185	+	-2.23227	+
6125	RPL5	-1.32855	+	-1.44623
6128	RPL6	-0.706436		-2.92544	+
6135	RPL11	-1.23689	+	-1.39546
6137	RPL13	-2.42884	+	-2.79246	+
6144	RPL21	-3.79218	+	-1.08219
6147	RPL23A	-1.23649	+	-0.910966
6161	RPL32	-1.55531	+	-1.40216
6173	RPL36A	-0.15614		-2.27618	+
6187	RPS2	-1.19482	+	-0.863019
6196	RPS6KA2	-2.20944	+	-0.0838822
6198	RPS6KB1	0.0471953		-2.30509	+	+
6206	RPS12	0.123529		-2.42838	+	+
6207	RPS13	-0.280996		-2.47316	+
6227	RPS21	-0.388006		-1.77704	+
6228	RPS23	-0.817751		-1.92838	+
6230	RPS25	-2.43325	+	-2.99468	+
6240	RRM1	-1.32493	+	-1.41046		+
6262	RYR2	0.168345		-1.84961	+	+
6276	S100A5	-0.381262		-2.57655	+
6294	SAFB	2.24855	+	2.47264	+
6296	ACSM3	-0.034753		-2.78406	+
6302	TSPAN31	-1.05676		-2.42959	+
6314	ATXN7	-0.59207		-2.46911	+
6329	SCN4A	3.03253	+	2.28585	+	+
6369	CCL24	-2.13475	+	-1.5277	+
6373	CXCL11	0.242093		-2.23131	+
6387	CXCL12	-1.78678	+	-1.67964	+	+
6388	SDF2	-0.475478		-2.60715	+
6399	TRAPPC2	-0.353637		-2.07028	+
6403	SELP	-2.53767	+	0.160755		+
6404	SELPLG	0.0177076		-4.22681	+	+
6421	SFPQ	-0.925666		-3.12533	+
6426	SRSF1	-4.95317	+	-0.245967
6429	SRSF4	0.152505		-1.95266	+
6433	SFSWAP	-0.696995		-2.90841	+
6443	SGCB	-0.869066		-5.04004	+
6444	SGCD	-0.769691		-2.12531	+
6477	SIAH1	-2.52846	+	-0.00291637		+
6478	SIAH2	-0.176857		-1.89092	+
6523	SLC5A1	-0.00820709		-1.79068	+	+
6524	SLC5A2	1.39268	+	-0.574649		+
6569	SLC34A1	1.79316	+	1.81631	+
6596	HLTF	-1.50972	+	-0.11736		+
6604	SMARCD3	-1.3978	+	-2.25092	+
6605	SMARCE1	0.38824		-2.61132	+
6621	SNAPC4	-0.502305		-2.60135	+
6626	SNRPA	-0.277933		-2.83207	+
6632	SNRPD1	-1.48161	+	-2.39708	+
6636	SNRPF	-1.63628	+	-1.83896	+
6660	SOX5	0.264503		-1.86214	+	+
6666	SOX12	-0.487928		-1.89409	+
6683	SPAST	0.523155		-1.82094	+
6715	SRD5A1	-1.67114	+	0.0618873		+
6725	SRMS	0.154264		-2.28951	+
6729	SRP54	-1.02478		-1.67095	+
6733	SRPK2	-2.22115	+	-0.060201
6736	SRY	-2.0062	+	-2.9409	+
6752	SSTR2	-0.202685		-2.1654	+	+
6767	ST13	-3.77522	+	-1.88014	+	+
6772	STAT1	-2.73712	+	-0.48045		+
6775	STAT4	-2.40888	+	-0.479813
6811	STX5	-2.72535	+	-1.93827	+
6874	TAF4	-0.42784		-2.40771	+
6881	TAF10	-2.39343	+	-0.180243
6886	TAL1	-1.9635	+	-0.134995
6902	TBCA	1.08122	+	0.886926
6904	TBCD	-0.565925		-2.99842	+
6905	TBCE	-2.40725	+	0.061009
6907	TBL1X	-0.409462		-2.16623	+
6910	TBX5	-1.97846	+	-1.95081	+
6915	TBXA2R	-0.161479		-2.4488	+	+
6924	TCEB3	-2.07848	+	-2.12428	+
6949	TCOF1	-0.786703		-2.73323	+
6999	TDO2	-0.241522		-2.26163	+
7024	TFCP2	-2.10179	+	0.165081
7029	TFDP2	-0.342172		-2.80853	+
7041	TGFB1I1	-2.22572	+	-2.41967	+
7044	LEFTY2	0.331699		-1.64232	+
7067	THRA	0.0723177		-2.26298	+	+
7080	NKX2-1	2.16511	+	0.0135247
7089	TLE2	-2.57791	+	-0.262067
7094	TLN1	0.128349		-2.05721	+	+
7096	TLR1	-1.86258	+	0.228702
7105	TSPAN6	1.72386	+	1.89188	+
7109	TRAPPC10	1.36643	+	1.20654	+
7110	TMF1	1.62299	+	1.84722	+	+
7139	TNNT2	-1.77045	+	-2.03902	+	+
7148	TNXB	2.12862	+	2.06966	+
7153	TOP2A	-0.7822		-1.72168	+	+
7156	TOP3A	-3.72593	+	-2.22477	+	+
7167	TPI1	-1.74841	+	-0.92635		+
7169	TPM2	2.68721	+	3.13833	+
7173	TPO	-2.38107	+	0.19655		+
7182	NR2C2	-1.72424	+	0.0955654		+
7185	TRAF1	0.316649		-1.99462	+	+
7187	TRAF3	-1.81975	+	0.411838
7204	TRIO	0.336678		-2.21506	+	+
7262	PHLDA2	0.943795	+	0.584073
7265	TTC1	1.38346	+	1.58393	+
7287	TULP1	1.96575	+	1.79384	+
7295	TXN	-1.0754		-3.87539	+	+
7296	TXNRD1	0.0539129		-2.15534	+	+
7307	U2AF1	-1.2914	+	-1.67436	+
7318	UBA7	0.267693		-2.45125	+
7324	UBE2E1	-0.209385		-2.32018	+
7329	UBE2I	-1.3967	+	-3.72337	+	+
7363	UGT2B4	2.50088	+	-0.0162248
7373	COL14A1	-1.87856	+	-0.130839
7375	USP4	2.53322	+	1.97577	+
7378	UPP1	-0.19942		-2.08736	+	+
7389	UROD	-0.286938		-2.25419	+	+
7415	VCP	-1.4608	+	-1.50001		+
7425	VGF	-0.301098		-2.27803	+
7428	VHL	-0.185916		-2.01977	+	+
7430	EZR	-0.224309		-2.25269	+	+
7504	XK	-0.321548		-2.20692	+
7533	YWHAH	-0.0638465		1.8352	+	+
7541	ZBTB14	-0.265524		-1.61965	+
7547	ZIC3	-0.0909258		2.54149	+
7549	ZNF2	-0.322619		-2.33965	+
7554	ZNF8	-0.297565		-2.47257	+
7565	ZNF17	2.00398	+	2.0589	+
7569	ZNF182	-0.0657787		-2.46136	+
7621	ZNF70	2.03381	+	-0.141442
7673	ZNF222	-2.01432	+	-0.12243
7678	ZNF124	-2.27556	+	-0.244177
7692	ZNF133	-0.242474		-2.40938	+
7695	ZNF136	0.547534		-1.84636	+
7718	ZNF165	0.705929		-1.96722	+
7775	ZNF232	0.39755		-1.69695	+
7789	ZXDA	-2.26278	+	0.175279
7791	ZYX	-1.76937	+	0.0355799
7795	MEMO1	-1.89705	+	0.345465
7809	BSND	0.0147268		-2.17905	+
7873	MANF	-2.46002	+	-2.83772	+	+
7913	DEK	-0.0798156		1.91428	+	+
8034	SLC25A16	-1.83143	+	0.233399
8048	CSRP3	2.08781	+	2.23678	+
8079	MLF2	0.504753		1.17062	+
8087	FXR1	-0.0514972		-1.86583	+
8110	DPF3	-1.91875	+	0.0586562
8131	NPRL3	0.158177		-2.45478	+
8178	ELL	-2.68544	+	-0.952931
8224	SYN3	-2.26935	+	-0.532868
8243	SMC1A	-0.574975		-2.9268	+
8317	CDC7	-2.67628	+	-0.9409		+
8318	CDC45	-3.32796	+	-2.93873	+
8336	HIST1H2AM	-0.153211		-2.34919	+
8349	HIST2H2BE	-0.448108		-3.10557	+
8356	HIST1H3J	2.1218	+	0.0511353		+
8444	DYRK3	1.51903	+	0.43764		+
8459	TPST2	-2.15204	+	-0.609296		+
8479	HIRIP3	-0.842584		-4.52903	+
8481	OFD1	-1.92104	+	-2.03051	+
8496	PPFIBP1	-1.82956	+	-0.330019		+
8518	IKBKAP	-2.31223	+	-1.01811		+
8548	BLZF1	2.26849	+	2.05416	+	+
8559	PRPF18	0.30817		-2.21748	+
8565	YARS	-0.92574		-1.76523	+	+
8613	PPAP2B	2.27099	+	2.49877	+
8653	DDX3Y	-2.1784	+	-0.498423		+
8655	DYNLL1	-1.86221	+	-2.51933	+
8665	EIF3F	-0.48577		-1.57123	+
8666	EIF3G	-0.795381		-1.61831	+
8669	EIF3J	1.17893	+	-1.62709	+
8674	VAMP4	0.0596141		-1.99036	+
8689	KRT36	-1.669	+	-1.6712	+
8703	B4GALT3	-2.36346	+	-2.34567	+
8711	TNK1	-2.18604	+	-2.10237	+
8726	EED	-0.207322		-2.25487	+
8728	ADAM19	0.17683		-1.89871	+
8732	RNGTT	0.108863		-1.81995	+	+
8735	MYH13	-1.46855	+	-0.192966
8744	TNFSF9	0.591464		-1.83639	+
8766	RAB11A	0.231292		-2.22953	+
8780	RIOK3	-0.0295701		-2.02575	+
8787	RGS9	-0.591335		-2.49922	+
8796	SCEL	-2.30384	+	0.00177121
8807	IL18RAP	-2.12631	+	-1.96366	+	+
8812	CCNK	-1.8447	+	0.24272
8821	INPP4B	-2.20893	+	-0.609188
8841	HDAC3	-2.69824	+	-0.813389		+
8851	CDK5R1	2.42406	+	-0.0889642		+
8852	AKAP4	-0.392177		2.35354	+
8872	CDC123	-1.13397		-2.81638	+
8896	BUD31	-0.650515		-2.26167	+
8924	HERC2	-0.654758		-2.87733	+
8938	BAIAP3	1.71595	+	1.90146	+
8989	TRPA1	-0.847616		-2.96745	+	+
9023	CH25H	-1.83195	+	-0.0453956		+
9025	RNF8	-0.863889		-1.57497	+
9037	SEMA5A	0.0333888		-2.53691	+
9092	SART1	-0.531442		-2.55881	+
9097	USP14	1.00999	+	0.656525
9111	NMI	-2.37555	+	-0.701358
9123	SLC16A3	-1.85311	+	0.218672		+
9128	PRPF4	-0.701999		-2.70453	+
9143	SYNGR3	-1.8472	+	-1.89549	+
9144	SYNGR2	-0.364179		1.33486	+
9150	CTDP1	-1.39522	+	-1.67481	+	+
9153	SLC28A2	-2.24545	+	0.102407
9154	SLC28A1	-0.261489		-2.33747	+
9167	COX7A2L	-0.0340997		-1.5861	+
9188	DDX21	-2.71538	+	-2.51332	+
9197	SLC33A1	-0.499609		-2.17374	+
9209	LRRFIP2	-0.474874		-2.70519	+
9212	AURKB	-0.33358		-1.60396	+	+
9218	VAPA	0.126362		-2.04588	+
9220	TIAF1	-2.30278	+	0.0152478
9232	PTTG1	-3.12766	+	-0.635134
9252	RPS6KA5	0.0521679		-1.62572	+
9265	CYTH3	1.19835	+	0.130007		+
9267	CYTH1	-1.40349	+	-4.63633	+
9270	ITGB1BP1	-0.670656		-2.18947	+
9271	PIWIL1	-1.6376	+	-1.54611	+
9277	WDR46	-0.550597		-2.86763	+
9282	MED14	-0.64723		-1.57684	+	+
9289	GPR56	0.111455		-2.68745	+
9294	S1PR2	-0.0652959		-1.71383	+	+
9342	SNAP29	-0.399814		-2.2084	+
9349	RPL23	-1.2303	+	-1.51544
9358	ITGBL1	2.0207	+	2.19204	+
9368	SLC9A3R1	1.90137	+	0.0797477
9370	ADIPOQ	-1.77262	+	0.16983		+
9457	FHL5	-1.82004	+	0.721226
9466	IL27RA	-0.0106361		-2.18389	+	+
9476	NAPSA	-2.49933	+	0.176171		+
9486	CHST10	2.1054	+	1.36374	+
9487	PIGL	-0.297132		-3.24306	+	+
9489	PGS1	-0.419933		-2.81026	+
9496	TBX4	-0.0594275		-1.87293	+
9497	SLC4A7	-1.3021	+	-0.061158
9498	SLC4A8	2.0757	+	-0.520375
9508	ADAMTS3	-0.0228457		-2.15954	+
9538	EI24	-1.063		-2.77852	+
9543	IGDCC3	2.31539	+	0.244214		+
9572	NR1D1	-0.189199		-2.37784	+	+
9581	PREPL	-1.68653	+	0.314076		+
9589	WTAP	2.21087	+	0.204461		+
9675	TTI1	-0.748861		-2.22948	+
9684	LRRC14	0.975658	+	1.10609	+
9692	KIAA0391	1.82013	+	0.0235059
9693	RAPGEF2	2.07831	+	-0.0757969
9712	USP6NL	-2.39989	+	-0.161845
9730	VPRBP	-1.38342	+	-1.22659
9731	CEP104	-2.41931	+	-0.249886
9733	SART3	-1.15837		-2.76505	+
9734	HDAC9	-1.92964	+	0.357623		+
9739	SETD1A	2.17248	+	1.07797	+	+
9741	LAPTM4A	-0.367534		-2.66668	+
9743	ARHGAP32	2.43534	+	0.296864
9747	FAM115A	-2.60428	+	-0.22784
9757	KMT2B	-2.03886	+	-0.129686		+
9770	RASSF2	-0.0838119		-1.98909	+
9775	EIF4A3	-3.09559	+	-3.32533	+
9786	KIAA0586	-0.279993		-2.58956	+
9804	TOMM20	-0.345844		-2.68128	+
9806	SPOCK2	0.558338		-2.33138	+
9836	LCMT2	1.58885	+	-0.037186
9847	C2CD5	0.421819		-1.87058	+
9858	PPP1R26	-3.6977	+	-0.169618
9861	PSMD6	2.04497	+	1.37638	+
9874	TLK1	0.0438016		1.79067	+
9877	ZC3H11A	1.3988	+	-0.416352
9879	DDX46	-0.820154		-1.82367	+	+
9890	LPPR4	0.401018		-2.09847	+
9896	FIG4	-2.08393	+	0.184813		+
9897	KIAA0196	0.131803		-1.92895	+
9911	TMCC2	-0.531995		-2.45547	+
9918	NCAPD2	1.66656	+	2.23682	+
9940	DLEC1	0.0354813		-2.30879	+
9942	XYLB	-1.64748	+	-2.68827	+	+
9976	CLEC2B	1.93284	+	0.138153
9986	RCE1	-0.294204		-1.9525	+	+
10000	AKT3	-1.74927	+	-1.64581	+	+
10051	SMC4	-2.09564	+	-2.31924	+
10059	DNM1L	2.47638	+	1.47176	+	+
10075	HUWE1	-0.89037		-2.70267	+
10081	PDCD7	-0.0810076		2.02564	+
10087	COL4A3BP	1.59383	+	0.159082
10098	TSPAN5	2.02271	+	-0.171169
10103	TSPAN1	0.128239		-2.1272	+
10106	CTDSP2	1.86526	+	2.30465	+	+
10109	ARPC2	-0.362286		-1.56246	+
10120	ACTR1B	-1.86788	+	-2.02045	+
10124	ARL4A	0.179104		-2.24218	+
10129	FRY	2.1543	+	1.74663	+
10142	AKAP9	-0.615751		-1.74553	+
10148	EBI3	-2.0045	+	-2.28339	+	+
10157	AASS	0.977059	+	0.216696
10169	SERF2	-2.36321	+	-0.405564
10190	TXNDC9	-0.0711655		-1.66837	+
10193	RNF41	-1.19201	+	-3.42398	+
10201	NME6	-0.692527		-2.67285	+	+
10213	PSMD14	-1.58534	+	-1.66088	+
10214	SSX3	-0.00446443		-1.91939	+
10225	CD96	0.0871222		-2.2649	+
10244	RABEPK	0.24001		-2.18907	+
10254	STAM2	-1.19146	+	-0.127436
10285	SMNDC1	-2.08056	+	-0.260927
10298	PAK4	-1.90025	+	-2.01965	+	+
10307	APBB3	0.340909		-2.52866	+
10308	ZNF267	2.00847	+	0.207194
10311	DSCR3	-2.3353	+	0.264481
10326	SIRPB1	-1.61336	+	0.0993885
10342	TFG	-2.10656	+	0.444106
10376	TUBA1B	-2.99586	+	-3.2488	+
10413	YAP1	0.255202		-2.10392	+	+
10424	PGRMC2	-1.52583	+	0.316935		+
10432	RBM14	1.78941	+	1.45189	+
10447	FAM3C	-3.94264	+	-0.814361
10467	ZNHIT1	-2.30885	+	-2.29605	+
10475	TRIM38	0.133727		-1.54009	+
10492	SYNCRIP	2.2086	+	-3.45349	+
10498	CARM1	0.099347		-2.28105	+	+
10516	FBLN5	1.26378	+	-0.392998
10541	ANP32B	-2.41505	+	-0.838145
10568	SLC34A2	0.26098		-1.85565	+	+
10576	CCT2	-1.25245	+	-2.82341	+
10579	TACC2	-1.7424	+	0.135795
10621	POLR3F	-2.23025	+	-1.87881	+
10622	POLR3G	0.186465		-2.32348	+
10625	IVNS1ABP	-1.71195	+	-1.80718	+	+
10638	SPHAR	-1.38019	+	0.363564
10656	KHDRBS3	1.60125	+	1.52619	+
10661	KLF1	2.07419	+	-0.138088
10675	CSPG5	-0.514318		-2.75695	+
10691	GMEB1	-1.8589	+	-1.81655	+
10693	CCT6B	0.0643409		2.15698	+
10732	TCFL5	2.40796	+	0.172028
10739	RFPL2	-4.29583	+	0.492283
10752	CHL1	-0.334387		-2.22021	+
10758	TRAF3IP2	0.0822006		-2.13347	+
10762	NUP50	-1.68708	+	0.996513
10763	NES	-2.84301	+	0.0611134		+
10777	ARPP21	-0.0179834		-2.1653	+
10808	HSPH1	0.330712		-2.11635	+
10813	UTP14A	-0.502331		-2.87574	+
10849	CD3EAP	-0.250121		-1.84913	+
10856	RUVBL2	-2.59675	+	-1.16855		+
10884	MRPS30	-1.91384	+	-2.16455	+
10902	BRD8	-2.60031	+	-2.85033	+
10914	PAPOLA	1.69849	+	1.67943	+	+
10921	RNPS1	-0.695715		-1.6426	+
10926	DBF4	1.87399	+	-0.0126297
10927	SPIN1	0.944423	+	0.97287
10945	KDELR1	-2.15312	+	0.593045		+
10970	CKAP4	0.240166		-1.85016	+
10972	TMED10	1.76911	+	-0.605179
10983	CCNI	-2.1743	+	-2.27403	+
10990	LILRB5	-1.94546	+	-1.57935	+	+
11006	LILRB4	2.45415	+	1.87944	+	+
11010	GLIPR1	-1.18874	+	-0.799866		+
11034	DSTN	0.05863		-1.77198	+
11066	SNRNP35	-0.115617		-2.52499	+
11076	TPPP	0.190757		-2.24858	+
11099	PTPN21	0.0114665		-2.90066	+
11122	PTPRT	-1.9355	+	-0.658509
11127	KIF3A	0.339367		-1.54887	+
11128	POLR3A	-1.45237	+	-1.65784	+	+
11147	HHLA3	-0.164131		1.34451	+
11151	CORO1A	-1.90661	+	-1.9858	+
11157	LSM6	-0.589		-2.87404	+
11166	SOX21	-2.23992	+	-0.566975
11168	PSIP1	-1.96147	+	-3.88308	+
11180	WDR6	-0.241304		-2.67392	+
11196	SEC23IP	2.33482	+	-0.412604
11201	POLI	-2.3364	+	-0.172364		+
11221	DUSP10	0.138502		-2.3964	+	+
11232	POLG2	-2.37637	+	-2.5409	+
11235	PDCD10	-1.82337	+	-2.32223	+
11243	PMF1	-0.297558		-2.75246	+
11252	PACSIN2	-0.516103		-1.9258	+
11258	DCTN3	0.101091		-2.73055	+
11269	DDX19B	0.0467529		-2.83046	+	+
11275	KLHL2	-1.69545	+	-2.40435	+
11280	SCN11A	0.156254		-2.51787	+	+
11281	POU6F2	1.04271	+	-1.44041
11319	ECD	-0.919491		-3.3127	+
11331	PHB2	-1.4249	+	-2.33876	+	+
11340	EXOSC8	-1.34361	+	-1.28086
22827	PUF60	-1.73903	+	-1.24179
22839	DLGAP4	-2.01552	+	-2.07374	+
22848	AAK1	-1.53694	+	-1.72405	+
22854	NTNG1	2.09506	+	1.95836	+
22878	TRAPPC8	-1.18075	+	-1.25164
22882	ZHX2	2.38447	+	1.70663	+
22888	UBOX5	2.0632	+	-0.00292856
22891	ZNF365	2.53591	+	0.305481
22899	ARHGEF15	-2.74154	+	-0.193996
22920	KIFAP3	2.15947	+	1.6331	+
22977	AKR7A3	0.0461324		-2.09397	+	+
22979	EFR3B	-1.95448	+	0.254232
22980	TCF25	-1.86646	+	-1.05182
22994	AZI1	-2.27408	+	-0.492751
23011	RAB21	0.386158		-2.22	+
23047	PDS5B	-2.12462	+	0.182523
23048	FNBP1	-2.10317	+	-0.539845
23052	ENDOD1	1.72225	+	0.604525		+
23054	NCOA6	-1.78748	+	0.166645		+
23065	EMC1	-1.97677	+	0.0938406
23067	SETD1B	-2.00024	+	0.0309729		+
23089	PEG10	1.64632	+	-0.367864
23093	TTLL5	-2.11575	+	-2.59204	+
23120	ATP10B	-1.68017	+	0.257861		+
23149	FCHO1	-0.0445519		-2.68548	+
23155	CLCC1	0.475604		-1.76376	+
23160	WDR43	-3.2098	+	-0.827616
23162	MAPK8IP3	-0.216102		1.93129	+
23167	EFR3A	-0.203058		-2.56097	+
23168	RTF1	-1.42478	+	-1.31385
23190	UBXN4	-0.256962		-1.84061	+
23191	CYFIP1	-1.89168	+	-0.374696
23195	MDN1	-2.17797	+	-2.64594	+	+
23229	ARHGEF9	0.493139		-2.22871	+
23235	SIK2	-1.93147	+	0.344125
23241	PACS2	1.07215	+	1.34474	+
23253	ANKRD12	0.302142		-1.61383	+
23271	CAMSAP2	-0.348042		-1.82366	+
23295	MGRN1	0.548736		-1.56665	+
23329	TBC1D30	-0.0110039		-2.24749	+
23331	TTC28	0.0493091		-1.53789	+
23345	SYNE1	1.70983	+	0.952288
23349	KIAA1045	2.26778	+	1.5351	+
23351	KHNYN	-0.0348906		-2.00264	+
23353	SUN1	0.116082		-2.69787	+
23383	MAU2	-0.621147		-2.26291	+
23397	NCAPH	-2.33823	+	-2.36268	+
23404	EXOSC2	-0.567871		-2.73267	+
23405	DICER1	-0.518031		-2.55005	+	+
23415	KCNH4	-0.00551237		-2.23827	+
23417	MLYCD	-1.95216	+	0.218221
23423	TMED3	-0.183198		1.62406	+
23446	SLC44A1	1.76815	+	2.20953	+
23476	BRD4	-2.61255	+	-0.905043		+
23479	ISCU	-4.47759	+	-3.15362	+
23493	HEY2	1.70498	+	0.0169567
23509	POFUT1	-2.59919	+	-2.62837	+
23518	R3HDM1	-2.11001	+	0.0888604
23529	CLCF1	-2.41246	+	-0.252234		+
23533	PIK3R5	1.70105	+	1.69693	+
23536	ADAT1	-2.18309	+	-0.221505
23580	CDC42EP4	-2.2407	+	0.324987
23586	DDX58	-0.158566		-2.30419	+	+
23604	DAPK2	-0.649296		-2.37098	+
23612	PHLDA3	-1.61938	+	-0.273159
23619	ZIM2	0.031935		-2.22579	+
23644	EDC4	-2.1358	+	-0.758788
23647	ARFIP2	0.208634		1.96316	+
23673	STX12	-1.90063	+	-1.68022	+
23767	FLRT3	0.539164		-2.16794	+
24144	TFIP11	-1.94416	+	-2.19444	+
25798	BRI3	-2.126	+	-0.336774
25807	RHBDD3	-1.72387	+	-0.285909
25818	KLK5	-1.81253	+	-1.58671	+	+
25831	HECTD1	-1.56984	+	-1.75298	+
25875	LETMD1	-1.99681	+	0.462885
25885	POLR1A	-3.14522	+	-2.96767	+	+
25893	TRIM58	0.321944		-1.80624	+
25897	RNF19A	-0.24018		1.64676	+
25901	CCDC28A	-1.61691	+	0.250699
25904	CNOT10	-2.4083	+	-2.57693	+
25921	ZDHHC5	0.0560509		-1.95966	+
25940	FAM98A	0.150974		-2.23998	+
25945	PVRL3	0.216896		2.16591	+
25983	NGDN	-2.25195	+	-2.27464	+
25984	KRT23	-2.06543	+	-3.09001	+
26017	FAM32A	-0.242753		-2.2088	+
26033	ATRNL1	-2.23506	+	-0.154919
26047	CNTNAP2	0.390671		-2.38213	+
26054	SENP6	1.80081	+	1.89761	+
26057	ANKRD17	-2.21014	+	0.102819
26086	GPSM1	-1.4316	+	-1.54913	+
26100	WIPI2	-0.142554		-2.51022	+
26115	TANC2	-1.00636		-2.26029	+
26118	WSB1	-1.54716	+	-1.53104	+
26146	TRAF3IP1	-2.20361	+	-0.77132
26148	C10orf12	0.144792		-2.47577	+
26156	RSL1D1	-2.5393	+	-0.781093
26228	STAP1	2.15944	+	2.18174	+
26246	OR2L2	-1.80939	+	-2.11902	+
26260	FBXO25	-2.18138	+	-4.75739	+
26270	FBXO6	-1.87226	+	0.072849
26289	AK5	0.30556		-1.52577	+	+
26468	LHX6	1.78051	+	1.96098	+
26469	PTPN18	2.006	+	2.62674	+
26496	OR10A3	-1.48872	+	-1.42111
26531	OR11A1	-1.72062	+	-1.99399	+
26576	SRPK3	-2.19454	+	-0.481194
26610	ELP4	-1.89812	+	-2.41953	+
27036	SIGLEC7	0.165595		-1.73798	+	+
27039	PKD2L2	-2.48503	+	-2.33709	+
27063	ANKRD1	-0.140829		-1.79763	+
27068	PPA2	-0.597706		-2.60966	+
27087	B3GAT1	0.113029		2.06429	+
27101	CACYBP	0.0204018		-2.06837	+
27148	STK36	-1.67507	+	0.502173
27153	ZNF777	-0.242515		-2.28939	+
27158	NDOR1	-2.47405	+	0.271021
27178	IL37	-4.0229	+	0.170577
27181	SIGLEC8	-0.305639		-2.12639	+
27229	TUBGCP4	-2.41691	+	-0.75413		+
27235	COQ2	2.44391	+	2.49851	+
27283	TINAG	-2.00855	+	-0.0762343
27289	RND1	-1.88733	+	0.281299
27297	CRCP	-1.70185	+	-3.89805	+	+
27333	GOLIM4	0.0719535		-3.02772	+
27339	PRPF19	-2.81103	+	-2.84867	+
27345	KCNMB4	-1.70731	+	-0.494036		+
27429	HTRA2	-2.19069	+	-1.77264	+
28964	GIT1	-0.197405		-2.57733	+
28973	MRPS18B	-1.66543	+	-0.273286
29080	CCDC59	-1.0359		-2.39272	+
29094	LGALSL	-1.80319	+	-1.88792	+
29106	SCG3	-0.439847		-2.15598	+
29114	TAGLN3	-1.46972	+	-1.4275
29115	SAP30BP	1.98439	+	-0.189348
29761	USP25	0.336888		-2.31944	+
29801	ZDHHC8	-0.140252		-2.43892	+
29803	REPIN1	2.23338	+	0.0679676
29850	TRPM5	0.203939		-2.05374	+	+
29880	ALG5	-0.684229		-3.35425	+
29888	STRN4	-0.061509		-2.03716	+
29922	NME7	-1.95143	+	-0.0157294		+
29942	PURG	-1.97323	+	0.449549
29945	ANAPC4	-1.01909		-1.82063	+
29954	POMT2	0.23056		-1.73176	+
29959	NRBP1	-1.73845	+	-1.87583	+	+
29969	MDFIC	1.49255	+	1.83762	+
30834	ZNRD1	-0.86586		-1.7174	+
50613	UBQLN3	1.50402	+	-0.214611
50618	ITSN2	2.60058	+	2.59631	+	+
50801	KCNK4	0.145699		-2.03377	+
50846	DHH	-0.468017		-2.80566	+
50859	SPOCK3	-2.3763	+	-2.26121	+
50861	STMN3	-2.55743	+	-2.44676	+
51005	AMDHD2	1.80221	+	2.16265	+	+
51009	DERL2	-2.09463	+	-0.158936
51012	SLMO2	1.6144	+	1.21794	+
51014	TMED7	1.00052	+	0.303559
51016	EMC9	-2.51951	+	-1.9791	+
51020	HDDC2	0.525307		-1.62259	+
51027	BOLA1	0.137164		-1.94714	+
51046	ST8SIA3	1.98819	+	2.05568	+
51057	WDPCP	-0.246654		-2.42233	+
51081	MRPS7	-1.59161	+	-2.17655	+
51087	YBX2	0.129098		-1.59872	+
51095	TRNT1	-0.545217		-2.53357	+
51116	MRPS2	-1.20635	+	-0.706412
51119	SBDS	-1.18955	+	-0.7706
51132	RLIM	0.029861		-2.00957	+
51133	KCTD3	-0.326398		-2.72259	+
51143	DYNC1LI1	-2.57053	+	-2.58578	+
51157	ZNF580	0.108464		-2.38193	+
51161	C3orf18	-0.746579		-2.61953	+
51182	HSPA14	-1.83388	+	-2.24451	+
51193	ZNF639	2.26622	+	1.77759	+
51224	TCEB3B	0.0644085		2.07925	+
51246	SHISA5	-2.49725	+	-0.483202
51253	MRPL37	-1.89338	+	-1.88908	+
51282	SCAND1	-2.1242	+	-0.0178855
51291	GMIP	-0.303722		-2.31716	+
51311	TLR8	-0.0188149		-1.88019	+	+
51319	RSRC1	-0.140226		-3.01662	+
51367	POP5	-0.800919		-2.17918	+
51371	POMP	-0.65334		-2.84424	+
51372	TMA7	-0.49451		-3.26668	+
51380	CSAD	-0.967807		-2.20435	+	+
51388	NIP7	-3.21626	+	-2.13724	+
51393	TRPV2	-0.162841		-2.24048	+	+
51397	COMMD10	-2.62366	+	0.0929107
51421	AMOTL2	2.30329	+	2.19069	+
51430	SUCO	-2.22504	+	0.155655
51450	PRRX2	-0.133104		-3.42945	+
51474	LIMA1	-0.0875756		-2.22467	+
51478	HSD17B7	1.76604	+	2.30777	+
51504	TRMT112	-2.56316	+	1.6451	+
51528	JKAMP	0.171109		1.59227	+
51529	ANAPC11	-0.50729		-2.42764	+
51533	PHF7	2.15684	+	0.185416
51537	MTFP1	0.181469		-2.15655	+
51554	ACKR4	0.0994429		-1.80945	+
51585	PCF11	-1.31284	+	-1.76712	+
51601	LIPT1	0.0633475		-3.04832	+
51602	NOP58	-0.541333		-1.5335	+
51603	METTL13	-0.054146		-2.45791	+
51617	HMP19	-0.279678		-2.12858	+
51652	CHMP3	-0.440124		-2.70526	+
51693	TRAPPC2L	-1.90482	+	-1.82299	+
51705	EMCN	2.26137	+	-0.105744
51728	POLR3K	-1.23491	+	-1.41238
51747	LUC7L3	-0.595312		-2.51478	+
53335	BCL11A	-0.114957		-1.98332	+
53637	S1PR5	0.515808		-1.6114	+	+
53834	FGFRL1	-0.56646		-2.1221	+	+
53836	GPR87	0.172631		-2.0325	+	+
54065	SMIM11	2.53801	+	0.475246
54165	DCUN1D1	2.75387	+	-0.0698729
54328	GPR173	-1.73495	+	0.0814815
54439	RBM27	-1.99764	+	-1.95224	+
54460	MRPS21	-0.388082		-2.4692	+
54497	HEATR5B	-2.28662	+	-0.431665
54531	MIER2	-0.0227289		-2.01001	+
54542	RC3H2	-0.414514		-2.16578	+
54556	ING3	-0.530155		-2.33118	+
54558	SPATA6	-0.282159		-1.80789	+
54584	GNB1L	0.116689		-2.46063	+
54586	EQTN	-0.427896		1.28191	+
54606	DDX56	-1.56409	+	-2.80373	+	+
54620	CXXC11	-1.82075	+	-0.430554
54662	TBC1D13	-0.624295		-2.1461	+
54704	PDP1	1.64463	+	2.15689	+
54716	SLC6A20	-2.48353	+	-4.62919	+
54737	MPHOSPH8	0.332589		-2.19741	+
54753	ZNF853	1.03439	+	0.980777
54788	DNAJB12	2.1374	+	0.167601
54819	ZCCHC10	-1.14203		-2.59022	+
54821	ERCC6L	-2.84721	+	-0.572047
54823	SWT1	0.261827		-2.91045	+
54832	VPS13C	-0.100788		-2.22682	+
54855	FAM46C	-1.93971	+	-2.40435	+
54873	PALMD	-1.95251	+	-0.0676565
54883	CWC25	-2.82417	+	-0.969907
54897	CASZ1	-2.48966	+	0.342784
54898	ELOVL2	-2.79648	+	-0.513339
54899	PXK	-2.37578	+	-0.0354567
54908	SPDL1	-0.466118		1.07466	+
54910	SEMA4C	0.568178		-1.53259	+
54929	TMEM161A	0.404263		-2.51242	+
54947	LPCAT2	-2.47354	+	-0.31668		+
54962	TIPIN	-2.6779	+	-0.0364087
54979	HRASLS2	-2.33924	+	-2.02026	+	+
55001	TTC22	-1.79569	+	-1.9066	+
55004	LAMTOR1	-0.900225		-2.59912	+
55014	STX17	-1.90486	+	0.186513
55052	MRPL20	0.212566		-2.26912	+
55054	ATG16L1	1.44711	+	-0.284696
55055	ZWILCH	-1.6404	+	-1.68414	+
55081	IFT57	2.10099	+	2.00203	+
55084	SOBP	-0.149951		-2.57226	+
55086	CXorf57	-1.96054	+	0.453093
55095	SAMD4B	-0.31198		-2.88062	+
55116	TMEM39B	1.91454	+	1.96375	+
55128	TRIM68	-1.18682	+	-0.210213
55129	ANO10	-0.169987		-1.90344	+
55139	ANKZF1	0.919909		-1.53036	+
55148	UBR7	-0.716814		-3.76989	+
55153	SDAD1	-0.707586		-3.36075	+
55156	ARMC1	-1.35567	+	-0.431056
55160	ARHGEF10L	1.48847	+	1.80641	+
55177	RMDN3	-0.479738		-3.10588	+
55183	RIF1	-0.613373		-2.7323	+
55220	KLHDC8A	-1.49107	+	0.520715
55240	STEAP3	0.106806		-1.82121	+	+
55267	C22orf26	-2.1094	+	0.136946
55268	ECHDC2	-0.169455		-1.96837	+
55274	PHF10	-0.334348		-2.48114	+
55286	C4orf19	-1.92635	+	-0.393094
55288	RHOT1	-2.89585	+	-0.243779
55308	DDX19A	1.56062	+	1.59451	+	+
55315	SLC29A3	1.90308	+	0.539865
55326	AGPAT5	-0.228671		-2.3387	+
55329	MNS1	-2.61411	+	-0.654548
55505	NOP10	-2.28285	+	-0.488146
55508	SLC35E3	-1.67082	+	0.704505
55534	MAML3	-1.91194	+	0.0473
55540	IL17RB	1.11907	+	0.479192		+
55599	RNPC3	-0.976675		-2.7478	+
55602	CDKN2AIP	-0.769829		-2.55495	+
55633	TBC1D22B	0.48595		2.2357	+
55666	NPLOC4	-2.47809	+	-2.46129	+
55670	PEX26	-0.485243		-2.60337	+
55697	VAC14	-2.46425	+	0.488342
55699	IARS2	-0.265271		-2.48134	+
55702	CCDC94	-0.402003		-2.81275	+
55719	FAM178A	0.0264598		-2.00062	+
55728	N4BP2	2.32195	+	2.08839	+
55737	VPS35	1.8827	+	-0.173869
55744	COA1	0.0472902		-2.77939	+
55777	MBD5	-2.20464	+	-0.403609
55805	LRP2BP	2.10189	+	2.2641	+
55809	TRERF1	-1.94009	+	-1.87083	+
55815	TSNAXIP1	1.56731	+	2.00315	+
55856	ACOT13	-0.416386		-2.40973	+
55858	TMEM165	0.030523		-2.1727	+
55860	ACTR10	-3.08057	+	-0.384654
55872	PBK	-0.402268		-2.48904	+
55884	WSB2	1.97374	+	1.77946	+
55898	UNC45A	0.34792		-1.76283	+
55904	KMT2E	-0.410574		-2.54634	+	+
55937	APOM	-2.01174	+	0.288551
55966	AJAP1	0.0662183		-2.05601	+
55974	SLC50A1	-2.37862	+	-2.62803	+
56034	PDGFC	-0.322096		1.4175	+	+
56132	PCDHB3	0.225493		-2.23277	+
56133	PCDHB2	-1.88257	+	-0.478123
56164	STK31	-2.54892	+	-2.19604	+
56245	C21orf62	0.204541		2.37503	+
56254	RNF20	1.58337	+	-0.942027
56255	TMX4	-1.93277	+	0.474105
56341	PRMT8	-0.160609		-2.36054	+
56413	LTB4R2	0.130631		-1.76698	+	+
56683	C21orf59	-2.38378	+	-0.831472
56829	ZC3HAV1	-1.84632	+	0.548097
56849	TCEAL7	-1.69028	+	2.27997	+
56901	NDUFA4L2	-1.75332	+	-2.40138	+
56907	SPIRE1	1.53529	+	1.98544	+
56917	MEIS3	-2.04561	+	0.200046
56947	MFF	2.26965	+	-0.0495821
56955	MEPE	0.00466176		-2.46595	+
56967	C14orf132	0.475272		-2.19639	+
56998	CTNNBIP1	-2.3308	+	-1.95051	+
57017	COQ9	-0.137903		-2.33811	+
57053	CHRNA10	0.1959		1.94687	+	+
57062	DDX24	-0.802295		-2.2165	+	+
57084	SLC17A6	-1.41267	+	-1.06792
57088	PLSCR4	-2.505	+	-0.197974
57091	CASS4	-1.21647	+	-0.908056
57111	RAB25	1.93121	+	2.0472	+
57149	LYRM1	1.83493	+	0.0162876
57176	VARS2	-1.94952	+	-0.0197885
57458	TMCC3	-2.08201	+	0.0579148
57497	LRFN2	-0.15868		-3.04123	+
57502	NLGN4X	-1.53962	+	-1.3149
57569	ARHGAP20	-1.4602	+	-1.50921
57582	KCNT1	1.62786	+	1.86064	+
57584	ARHGAP21	-2.40566	+	0.11689
57586	SYT13	-2.64558	+	-2.98452	+
57591	MKL1	-0.0497303		-2.02617	+
57594	HOMEZ	-1.80935	+	-0.245734
57615	ZNF492	-2.40911	+	-1.12387
57634	EP400	-2.65228	+	-0.193369
57639	CCDC146	2.64838	+	2.70202	+
57655	GRAMD1A	2.19777	+	0.0475721
57659	ZBTB4	0.225376		-1.86755	+
57710	KIAA1614	-1.65933	+	-1.42453
57715	SEMA4G	0.197383		-1.76427	+
57761	TRIB3	-0.112112		-2.06987	+
57799	RAB40C	-0.985954		-2.67423	+
57804	POLD4	-2.27159	+	0.0960134
57819	LSM2	-1.68114	+	-1.62629	+
57824	HMHB1	-2.67307	+	0.129861
57827	C6orf47	-0.226742		-2.23507	+
57828	CATSPERG	-2.19874	+	-1.85927	+
57835	SLC4A5	-2.1825	+	-0.565626
57864	SLC46A2	-1.56396	+	-1.65274	+
58157	NGB	0.389187		2.53592	+
58495	OVOL2	-2.10285	+	-0.00850406
58503	PROL1	-2.49652	+	-1.87878	+
58508	KMT2C	3.47652	+	1.32508	+	+
58513	EPS15L1	-0.144331		-2.26314	+	+
60528	ELAC2	-1.99325	+	0.0768354
60680	CELF5	1.66334	+	1.53194	+
63877	FAM204A	-2.60074	+	-0.205936
63894	VIPAS39	0.425815		-2.02664	+
63906	GPATCH3	-1.48031	+	0.622313
63908	NAPB	2.7673	+	2.92642	+
63939	FAM217B	-0.217406		-1.69678	+
63951	DMRTA1	0.034874		-1.69907	+
64063	PRSS22	-1.42254	+	-0.263629		+
64094	SMOC2	-1.88724	+	0.902094
64098	PARVG	0.138273		-2.29089	+
64105	CENPK	-0.831326		-2.50779	+
64146	PDF	2.74216	+	1.92079	+	+
64147	KIF9	0.0389875		-1.98676	+
64397	ZNF106	-2.78414	+	0.392824
64400	AKTIP	1.70612	+	0.918078
64403	CDH24	1.60099	+	2.04628	+
64407	RGS18	-2.17143	+	-0.0985983
64419	MTMR14	2.06467	+	-0.0221728
64579	NDST4	-0.330977		-1.62473	+	+
64699	TMPRSS3	-0.0979396		-1.95562	+
64710	NUCKS1	-2.33123	+	-1.7479	+
64744	SMAP2	1.41973	+	2.2502	+
64755	C16orf58	-1.60171	+	0.0126202
64756	ATPAF1	-2.69746	+	-1.36077
64763	ZNF574	-1.04369		-2.86023	+
64766	S100PBP	0.280295		1.06128	+
64783	RBM15	-2.3253	+	-1.58685	+
64802	NMNAT1	-2.05693	+	0.455936
64816	CYP3A43	-0.241697		-2.21605	+
64841	GNPNAT1	-2.41115	+	-0.368979		+
64854	USP46	-0.177328		-2.47399	+
64856	VWA1	0.141396		-1.89476	+
64901	RANBP17	-1.72448	+	0.0377666
64946	CENPH	-5.46912	+	-1.64969	+
64976	MRPL40	-0.567895		-2.13437	+
65080	MRPL44	2.48068	+	1.57188	+
65244	SPATS2	1.67855	+	-0.700675
65267	WNK3	2.35395	+	0.215888
65986	ZBTB10	0.588944		1.09527	+
65988	ZNF747	0.153512		-2.85943	+
65990	FAM173A	0.141103		-2.15294	+
65992	DDRGK1	1.95833	+	-0.0956889
65999	LRRC61	-1.60988	+	0.211371
66000	TMEM108	-2.45398	+	-0.44178
66037	BOLL	1.64111	+	1.64429	+
79004	CUEDC2	-2.18223	+	-2.25494	+
79018	GID4	-1.54464	+	-1.77275	+
79065	ATG9A	0.483787		-2.16281	+
79077	DCTPP1	-1.54577	+	0.381936		+
79086	SMIM7	-2.13085	+	0.855235
79097	TRIM48	0.27844		-2.05257	+
79109	MAPKAP1	0.307214		-2.20733	+	+
79133	NDUFAF5	2.19173	+	1.80075	+	+
79165	LENG1	-0.197619		-2.32815	+	+
79187	FSD1	-0.0667755		-2.03061	+
79295	OR5H6	0.101053		-2.50756	+
79324	OR51G1	1.34019	+	2.06792	+
79334	OR11H2	-1.45526	+	0.168079
79345	OR51B2	0.160153		-1.94354	+
79369	B3GNT4	-2.3798	+	-2.39991	+
79444	BIRC7	1.25472	+	0.0890359
79544	OR4K1	-0.0274427		-2.52164	+
79608	RIC3	-2.4863	+	-0.720345
79618	HMBOX1	1.15234	+	0.139774
79629	OCEL1	-1.82846	+	-1.88799	+
79639	TMEM53	1.39557	+	1.75571	+
79659	DYNC2H1	-0.57589		-2.17947	+
79664	NARG2	-0.0370766		-2.35274	+
79668	PARP8	-2.26328	+	-1.55469	+	+
79672	FN3KRP	-2.49095	+	-0.71208		+
79673	ZNF329	-1.80969	+	-2.0572	+
79705	LRRK1	2.09014	+	-0.130118
79712	GTDC1	-0.27018		-1.69128	+
79716	NPEPL1	-0.148632		-2.39907	+	+
79720	VPS37B	-0.197193		-2.06132	+
79752	ZFAND1	1.60237	+	1.70814	+
79772	MCTP1	-0.230994		-2.16513	+
79781	IQCA1	2.40707	+	2.92182	+
79783	C7orf10	0.943709	+	0.261311
79798	ARMC5	0.042387		-2.1801	+
79807	GSTCD	0.119573		-2.01858	+
79810	PTCD2	-0.263417		-4.01453	+
79818	ZNF552	0.0768861		-1.826	+
79843	FAM124B	-1.77701	+	-1.70386	+
79856	SNX22	0.449417		-2.71988	+
79871	RPAP2	-1.46706	+	-2.46258	+	+
79887	PLBD1	0.132845		-1.94338	+	+
79902	NUP85	2.2746	+	-0.298056
79912	PYROXD1	-0.648963		-2.29509	+
79919	C2orf54	1.78539	+	1.77089	+
79932	KIAA0319L	-0.663491		-2.77875	+
80019	UBTD1	-2.04952	+	0.437328
80024	SLC24A6	-2.25498	+	-0.565114
80031	SEMA6D	-0.397679		-1.65222	+
80108	ZFP2	-0.492364		-2.22016	+
80135	RPF1	1.42233	+	1.37572	+
80144	FRAS1	-1.69793	+	0.499427
80173	IFT74	0.227933		-2.34952	+
80184	CEP290	-1.66739	+	0.267787
80194	TMEM134	0.369218		-2.02487	+
80198	MUS81	-0.461353		-2.66242	+	+
80274	SCUBE1	-2.09853	+	-2.29666	+
80320	SP6	1.86875	+	0.227578
80343	SEL1L2	1.00056	+	0.622306
80346	REEP4	-2.59952	+	-0.753107
80777	CYB5B	1.59908	+	2.08154	+
80834	TAS1R2	0.0773879		-2.772	+	+
81027	TUBB1	-1.18412	+	0.317014		+
81033	KCNH6	-1.72546	+	-1.42116
81035	COLEC12	-0.849341		-2.35209	+	+
81533	ITFG1	2.41775	+	1.39952	+
81544	GDPD5	-0.236235		-2.31034	+
81570	CLPB	0.211915		-4.14413	+
81575	APOLD1	-2.02927	+	-2.16716	+
81616	ACSBG2	-1.65695	+	0.774786		+
81786	TRIM7	-2.02818	+	-1.95105	+
81831	NETO2	1.53235	+	-0.219644
81858	SHARPIN	1.72344	+	-0.155437		+
81871	KRTAP4-6	-2.65357	+	-0.369254
81876	RAB1B	-2.60286	+	-2.73218	+
81889	FAHD1	-0.0574725		-2.25809	+
81926	ABHD17A	-0.575476		-1.57341	+
81929	SEH1L	-0.129357		-2.33263	+
83446	CCDC70	1.89499	+	0.0336313
83448	PUS7L	0.0181564		-2.3716	+
83479	DDX59	-0.462804		-3.08631	+	+
83543	AIF1L	1.79272	+	-0.174686
83643	CCDC3	-1.76766	+	-1.79896	+
83658	DYNLRB1	-0.817198		-2.82845	+
83698	CALN1	-0.239831		-2.05151	+
83700	JAM3	0.166621		-1.74168	+	+
83852	SETDB2	-2.02964	+	-2.5904	+	+
83881	MIXL1	-1.77521	+	-0.0843519
83888	FGFBP2	-2.67689	+	-0.1374
83889	WDR87	-1.74664	+	-1.8956	+
83897	KRTAP3-2	-1.86538	+	-0.679613
83899	KRTAP9-2	-2.45087	+	-3.01399	+
83939	EIF2A	-2.24018	+	0.721098
83953	FCAMR	2.31983	+	2.35519	+	+
84124	ZNF394	2.07963	+	1.89735	+
84171	LOXL4	-1.88266	+	0.331207
84216	TMEM117	-1.54586	+	-2.07059	+
84223	IQCG	-2.63375	+	-0.206607
84232	MAF1	-1.83498	+	0.594667
84251	SGIP1	-0.705836		-1.95142	+
84268	RPAIN	-1.40532	+	-0.689852
84272	YIPF4	2.41092	+	2.62501	+
84298	LLPH	1.73737	+	1.36558	+
84304	NUDT22	2.14118	+	0.0678889
84309	NUDT16L1	-0.307228		-2.78252	+
84321	THOC3	1.60882	+	1.4498	+
84331	FAM195A	-2.10135	+	-1.05041
84343	HPS3	-1.50356	+	-1.49584
84365	MKI67IP	-1.02175		-1.58857	+
84437	MSANTD4	-2.03121	+	-2.0112	+
84456	L3MBTL3	-2.00858	+	0.10373
84498	FAM120B	2.34441	+	1.40038	+	+
84541	KBTBD8	-1.58801	+	0.654387
84627	ZNF469	-2.48458	+	-0.00793307
84628	NTNG2	-0.0482869		1.42481	+
84631	SLITRK2	2.13408	+	2.27222	+
84640	USP38	1.21395	+	0.923726
84656	GLYR1	-1.99258	+	-0.086674		+
84684	INSM2	-2.06962	+	0.404436
84706	GPT2	0.162469		-2.39326	+	+
84708	LNX1	-2.22266	+	0.00867184
84709	MGARP	0.545153		-1.88538	+
84759	PCGF1	-2.35893	+	-0.263544
84817	TXNDC17	1.78812	+	2.05954	+
84838	ZNF496	-0.23532		-2.09039	+
84861	KLHL22	-0.141067		-2.00982	+
84866	TMEM25	-2.29246	+	0.384743
84904	ARHGEF39	-1.81149	+	0.246859
84911	ZNF382	0.324401		-1.97231	+
84913	ATOH8	-1.97241	+	-0.770453
84916	CIRH1A	-0.770569		-3.19508	+
84922	FIZ1	2.18378	+	1.7452	+
84930	MASTL	2.59994	+	0.0437644
84937	ZNRF1	0.236436		-2.22408	+
84952	CGNL1	1.8471	+	0.0962736
84960	KIAA1984	-0.210938		-1.92788	+
84969	TOX2	-1.5314	+	0.631899
84970	C1orf94	0.0437767		-2.17422	+
85280	KRTAP9-4	-0.316509		-2.09535	+
85438	CABS1	1.34816	+	0.110118
85453	TSPYL5	-0.194568		-2.36817	+
85479	DNAJC5B	-0.673608		2.37894	+
89122	TRIM4	-3.81985	+	-1.72946	+
89795	NAV3	0.0960724		2.14112	+
89796	NAV1	-0.0702014		1.42968	+
89869	PLCZ1	-2.03401	+	0.551543
89894	TMEM116	-0.158916		-2.72756	+
89958	SAPCD2	0.525264		-1.72094	+
89970	RSPRY1	-0.387953		-2.04163	+
90070	LACRT	0.222577		-2.82524	+
90121	TSR2	-2.97675	+	-3.11822	+
90135	BTBD6	-0.339236		-2.76699	+
90338	ZNF160	-0.224911		-1.82592	+
90362	FAM110B	-0.0881919		-1.96412	+
90381	TICRR	-1.56994	+	-1.10121
90390	MED30	-1.35875	+	-0.970458		+
90441	ZNF622	-2.12871	+	-0.22414
90480	GADD45GIP1	-1.55031	+	0.274385
90525	SHF	-2.33585	+	-1.87992	+
90639	COX19	-1.91052	+	-1.46534
90665	TBL1Y	2.39972	+	-0.343092
91120	ZNF682	-0.00305887		-2.47063	+
91646	TDRD12	-1.56373	+	-1.81767	+	+
91750	LIN52	-0.160629		-2.10274	+
92270	ATP6AP1L	-2.13017	+	-0.210838
92285	ZNF585B	-0.784528		-1.85282	+
92369	SPSB4	0.151796		-1.82174	+
92579	G6PC3	-0.00852095		-2.06553	+	+
92675	DTD1	-2.56132	+	-0.811482		+
92714	ARRDC1	0.192843		-2.22543	+
92979	MARCH9	-2.43874	+	-2.80613	+
93134	ZNF561	-0.227963		-2.35705	+
93621	MRFAP1	-1.56192	+	-1.83852	+
94056	SYAP1	-2.41427	+	-0.663504
94086	HSPB9	-1.82147	+	0.272102
94104	PAXBP1	-2.12139	+	-2.62429	+
112401	BIRC8	0.341184		-2.17278	+
112464	PRKCDBP	-2.49339	+	-0.0431063
112483	SAT2	-1.6537	+	-1.37622		+
112714	TUBA3E	-0.284773		-4.71096	+
112950	MED8	-0.45274		-3.44038	+
113220	KIF12	-1.8542	+	-1.51999
113235	SLC46A1	-1.99591	+	-0.98976
113419	TEX261	-2.6607	+	0.00143564
113510	HELQ	0.963926	+	-1.47228		+
113746	ODF3	-1.68149	+	-0.00544887
113802	HENMT1	2.11049	+	2.88465	+	+
114786	XKR4	1.91803	+	1.8627	+
114787	GPRIN1	0.691604		-1.60104	+
114788	CSMD3	2.09977	+	2.5226	+
114882	OSBPL8	2.10293	+	1.49644	+
114898	C1QTNF2	-0.239186		-1.88969	+
114908	TMEM123	1.62084	+	2.16721	+	+
114960	TSGA13	2.24519	+	2.47229	+
115098	CCDC124	0.0117625		1.8628	+
115548	FCHO2	1.18595	+	-1.23638
115584	SLC5A11	-1.8977	+	-1.42833
115861	NXNL1	-1.54862	+	-0.41713
116071	BATF2	0.438616		-2.00919	+
116150	NUS1	-1.23269	+	-0.792037
116447	TOP1MT	0.503604		-2.16156	+	+
116984	ARAP2	0.318146		-2.02674	+
116987	AGAP1	1.65055	+	1.53435	+
116988	AGAP3	-0.31602		-1.54013	+
117144	CATSPER1	-2.87147	+	-1.95591	+
117196	MRGPRX4	0.356047		-2.18898	+
117531	TMC1	-2.19292	+	-0.942138
118461	C10orf71	1.45927	+	-0.682959
118672	PSTK	-2.51578	+	-0.572961		+
118881	COMTD1	-2.20662	+	0.208506
119391	GSTO2	-2.24743	+	0.0450114
119392	SFR1	2.70254	+	1.73535	+
119587	CPXM2	1.9748	+	2.07716	+
119774	OR52K2	0.713554		-1.68692	+
120071	GYLTL1B	1.89805	+	1.54124	+
120103	SLC36A4	-2.1436	+	-0.585877
120534	ARL14EP	0.2258		-2.7114	+
120775	OR2D3	-1.58721	+	-0.199945
121268	RHEBL1	0.345226		-2.01126	+
121506	ERP27	-1.20175	+	-1.46513
122481	AK7	0.136679		-1.54574	+	+
122616	C14orf79	-2.14607	+	-0.363118
122809	SOCS4	2.3781	+	0.0889893
123355	LRRC28	0.595167		1.10513	+
123775	C16orf46	-2.20873	+	0.0254578
124044	SPATA2L	-0.250809		1.67243	+
124245	ZC3H18	-2.42058	+	-2.37005	+
124274	GPR139	-0.512265		-2.12979	+
124401	ANKS3	0.204289		-1.92624	+
124460	SNX20	-0.242544		-2.34636	+
124641	OVCA2	-0.0362995		2.41391	+
124817	CNTD1	-1.72037	+	0.270469
124997	WDR81	1.13617	+	-0.0461323
126299	ZNF428	0.193599		-2.17701	+
126306	JSRP1	0.134135		1.30163	+
126393	HSPB6	-2.57954	+	-0.803852
126520	PLK5	0.306803		-1.63069	+
126767	AADACL3	-1.44072	+	0.0287888		+
127002	ATXN7L2	-0.250649		-1.86032	+
127003	C1orf194	-0.259541		-1.87267	+
127281	FAM213B	0.151053		-2.63242	+	+
127534	GJB4	-0.221782		-2.20817	+
127623	OR2B11	-2.40946	+	-2.33888	+
128218	TMEM125	-2.54684	+	0.0931002
128229	TSACC	-0.384421		1.47508	+
128866	CHMP4B	-1.89263	+	-1.10468		+
129684	CNTNAP5	0.316902		-2.0309	+
129868	TRIM43	-0.357744		-2.56454	+
130540	ALS2CR12	0.22797		-2.04936	+
130733	TMEM178A	-0.16983		-1.73357	+
130872	AHSA2	1.16481	+	1.07626	+
131076	CCDC58	-0.260353		-2.24642	+
131540	ZDHHC19	-2.23604	+	-0.0368164
131583	FAM43A	0.708303		-1.82119	+
132332	TMEM155	-0.364137		-2.60567	+
132612	ADAD1	-0.135536		-2.52581	+
132989	C4orf36	2.5061	+	-0.240586
133308	SLC9B2	1.93104	+	1.88772	+
133383	SETD9	-2.55552	+	-0.747953
133491	C5orf47	0.159587		-2.13025	+
133686	NADK2	-2.28507	+	-1.96065	+
133688	UGT3A1	-2.43416	+	-0.433022
133690	CAPSL	-2.12971	+	-1.94717	+
134492	NUDCD2	0.227775		1.75446	+
134728	IRAK1BP1	-0.110093		-2.37031	+
135656	DPCR1	0.630034		1.30556	+
137682	NDUFAF6	-2.49419	+	-0.183228
137902	PXDNL	0.955874	+	0.952261		+
137970	UNC5D	-1.88602	+	-2.04359	+	+
138065	RNF183	1.24449	+	0.970615
138240	C9orf57	-1.62989	+	-0.522296
139065	SLITRK4	-1.92289	+	-1.92608	+
139105	BEND2	-1.52214	+	-1.38699
140467	ZNF358	0.131452		-2.36757	+
140578	CHODL	-0.344619		-2.34876	+
140683	BPIFA2	-0.526624		-1.94258	+
140733	MACROD2	-0.314626		-2.13735	+	+
140825	NEURL2	-2.22084	+	-0.356027
142678	MIB2	-2.18439	+	-2.06749	+
143279	HECTD2	-3.56644	+	-1.90476	+
143884	CWF19L2	-1.19651	+	-0.500053
144125	OR2AG1	0.132539		-2.37521	+
144233	BCDIN3D	0.1132		-2.47532	+	+
144402	CPNE8	0.820295		-4.42293	+
144717	FAM109A	-0.161245		-2.33191	+
144809	FAM216B	-2.3998	+	0.138398
144983	HNRNPA1L2	0.0656532		-2.48093	+
145282	MIPOL1	-0.50282		-2.80567	+
145741	C2CD4A	-0.708763		-2.18161	+
145788	C15orf65	-2.22205	+	0.00161917
145957	NRG4	2.65899	+	0.163045
146760	RTN4RL1	2.30998	+	1.24975	+	+
147138	TMC8	1.68305	+	-0.105124
147841	SPC24	-0.708719		-1.61106	+
148223	C19orf25	-0.464455		-2.59196	+
148266	ZNF569	-0.184367		-1.70421	+
148811	PM20D1	-2.04872	+	0.269905		+
148932	MOB3C	-1.35828	+	-0.534798
149041	RC3H1	-0.567841		-2.48239	+
149840	C20orf196	-2.27368	+	-1.01881
149986	LSM14B	0.0701236		-2.23108	+
150737	TTC30B	1.73621	+	1.49838	+
150946	GAREML	-0.345881		-2.0861	+
151194	METTL21A	0.278867		2.12376	+
151313	FAHD2B	1.67744	+	1.47232	+
151393	RMDN2	1.9157	+	-2.3058	+
151531	UPP2	-0.863128		-2.92174	+	+
151648	SGOL1	-1.35118	+	-2.36002	+	+
151835	CPNE9	0.0209463		1.95141	+
151871	DPPA2	-2.73044	+	-0.481869
152007	GLIPR2	-1.86036	+	-1.80849	+
152206	CCDC13	-1.77038	+	-0.170315
153090	DAB2IP	-2.13481	+	0.161942
153218	SPINK13	2.55254	+	1.45001	+
153527	ZMAT2	-2.37264	+	-2.74081	+
153571	C5orf38	0.769837		-1.89273	+
153642	ARSK	-1.63201	+	0.401288
153733	CCDC112	-2.10758	+	-1.91374	+
154007	SNRNP48	-0.740637		-2.44615	+
154150	HDGFL1	0.52676		1.06977	+
154214	RNF217	-0.664255		-2.43108	+
154907	C7orf66	0.959897	+	0.404752
155038	GIMAP8	-2.07605	+	0.539221
155066	ATP6V0E2	-2.19251	+	-0.736729
157285	SGK223	2.09086	+	2.07466	+
157574	FBXO16	0.681077		-1.99441	+
157848	NKX6-3	-2.02864	+	0.336781
158234	TRMT10B	-0.294641		-2.47714	+
158434	LOC158434	-1.54051	+	-1.36378
158931	TCEAL6	-1.84259	+	0.609316
159013	CXorf38	-0.402984		-2.41251	+
161725	OTUD7A	-0.303499		-1.75208	+
161823	ADAL	-1.89897	+	-2.10928	+	+
162681	C18orf54	-0.429173		-3.46918	+
163175	LGI4	-2.74326	+	-0.659119		+
163223	ZNF676	-2.65435	+	-0.547109
163404	LPPR5	-1.76604	+	0.367505
163882	CNST	-0.608546		-2.85717	+
164312	LRRN4	2.08104	+	-0.0760668
164592	CCDC116	1.6164	+	-0.163109
165215	FAM171B	-0.0721488		-1.77595	+
165257	C1QL2	0.487567		-2.18551	+
166012	CHST13	2.18533	+	-0.391625
168400	DDX53	1.72177	+	2.35096	+	+
168433	RNF133	0.100709		-1.63571	+
168455	CCDC71L	-1.78985	+	-0.280978
169522	KCNV2	-0.054752		-2.69382	+
170626	XAGE3	-2.24239	+	-0.0812211
170679	PSORS1C1	0.0610801		-2.65057	+
170692	ADAMTS18	-1.67682	+	-1.21207
171558	PTCRA	-1.983	+	-0.482138		+
192134	B3GNT6	2.29918	+	2.27126	+
196403	DTX3	1.98478	+	1.85831	+
196415	C12orf77	-0.17073		-2.50959	+
196883	ADCY4	-0.0277543		-2.13242	+
196913	C14orf183	1.72652	+	2.4586	+
197257	LDHD	-0.288046		-1.99579	+
197342	EME2	-2.21152	+	-1.7509	+
199800	ADM5	-0.320258		-2.35626	+
199834	LCE4A	-1.89876	+	0.561115
200350	FOXD4L1	-2.96988	+	-2.74242	+
200765	TIGD1	1.78422	+	2.83092	+
200894	ARL13B	-0.0306963		-2.24313	+
200931	SLC51A	-1.90839	+	0.135242
201229	LYRM9	2.14391	+	0.00209042
201625	DNAH12	-0.341244		-2.35796	+
201627	DENND6A	-0.0132991		-2.01877	+
201965	RWDD4	-1.90189	+	0.902712
202309	GAPT	0.397568		-2.23017	+
202374	STK32A	-0.061124		1.34385	+
202915	TMEM184A	-0.0946294		2.61036	+
203074	PRSS55	4.25453	+	2.23158	+
203245	NAIF1	-1.40506	+	0.834008
205147	AMER3	-0.422331		-2.36987	+
219287	AMER2	-2.42543	+	-0.948174
219429	OR4C11	0.0903587		-1.72765	+
219437	OR5L1	-1.88383	+	-2.0776	+
219479	OR5R1	-2.13158	+	0.235356
219557	C7orf62	-1.95703	+	-1.6518	+
219854	TMEM218	-1.34512	+	-1.50684
219869	OR10G8	-1.63193	+	-1.5514	+
219873	OR10S1	-1.89762	+	-0.481462
219931	TPCN2	0.318311		-2.19051	+
219938	SPATA19	0.361603		-1.91372	+
219983	OR4D6	0.520724		-2.00286	+
221074	SLC39A12	0.251076		-1.87762	+
221395	GPR116	0.00117469		-2.85637	+
221443	OARD1	-0.180229		-3.9492	+	+
221914	GPC2	0.958888	+	0.316095		+
222537	HS3ST5	1.97467	+	-0.249777
222545	GPRC6A	-0.192827		-2.27374	+
222967	RSPH10B	-1.77477	+	-2.20372	+
223117	SEMA3D	1.58788	+	2.13498	+
246184	CDC26	-0.486362		-2.87175	+
246721	POLR2J2	-1.18559	+	-0.867367
253314	EIF4E1B	-0.283519		-2.21674	+
253430	IPMK	0.195407		-1.84844	+	+
253738	EBF3	0.276919		-2.43501	+
253832	ZDHHC20	-3.50135	+	-2.07353	+
254048	UBN2	1.05072	+	0.1695
254251	LCORL	-0.182173		-2.14719	+	+
254783	OR6C74	-1.9115	+	0.0793392
255027	MPV17L	-1.96747	+	-2.09673	+
255220	TXNDC8	1.58438	+	2.55594	+
255275	MYADML2	-0.127381		-2.28816	+
255758	TCTEX1D2	0.154015		-2.38094	+
256148	OR4S1	-2.0466	+	-0.270009
256586	LYSMD2	0.14425		-1.89518	+
256979	SUN3	-0.487062		-2.46722	+
257062	CATSPERD	-1.53233	+	-0.021444
259240	WFDC9	1.84903	+	1.78259	+
259308	FAM205A	1.81922	+	1.95041	+
261729	STEAP2	-2.19855	+	0.23676		+
266743	NPAS4	-1.92224	+	-2.15389	+
267012	DAOA	-1.76313	+	0.267849
282679	AQP11	-0.433712		-2.45772	+
282808	RAB40AL	2.24996	+	-0.291625
283130	SLC25A45	-0.586324		-2.29461	+
283238	SLC22A24	-0.179353		-2.31283	+
283518	KCNRG	2.1767	+	1.47483	+
283987	HID1	-0.603081		-2.561	+
283999	TMEM235	2.10811	+	2.64796	+
284069	FAM171A2	-1.9777	+	0.311379
284086	NEK8	-2.48461	+	-1.08396
284129	SLC26A11	2.27852	+	-0.374858
284346	ZNF575	1.58574	+	2.1251	+
284370	ZNF615	-0.0891126		-2.49482	+
284427	SLC25A41	-1.82082	+	-0.287856
284546	C1orf185	-2.10793	+	0.200824
284680	C1orf111	2.16626	+	-0.199283
285016	FAM150B	-0.417697		-2.18757	+
285203	EOGT	-0.762677		-2.37384	+	+
285237	C3orf38	-1.68773	+	-2.13958	+
285242	HTR3E	-1.82492	+	0.0180026		+
285367	RPUSD3	-2.17818	+	-0.225862
285588	EFCAB9	0.494222		-1.6157	+
285679	C5orf60	-1.75352	+	-1.81668	+
285782	CAGE1	-0.348085		-1.81406	+
285855	RPL7L1	-0.510944		1.75096	+
285966	FAM115C	0.028731		-2.60598	+
286148	DPY19L4	-0.290218		-2.25246	+
286257	C9orf142	-0.0614761		-2.68149	+
317749	DHRS4L2	-0.112613		2.13617	+	+
338675	OR5AP2	-2.03789	+	-0.451649
339488	TFAP2E	0.148363		-2.68955	+
339855	KY	1.76412	+	2.37414	+	+
339862	LOC339862	-0.0386994		2.54706	+
340069	FAM170A	-2.13288	+	-0.517905
340542	BEX5	0.0169125		-1.80768	+
340596	LHFPL1	-1.8009	+	-0.477314
340900	EBLN1	-0.180212		-1.68605	+
340990	OTOG	0.446567		-2.22083	+
341350	OVCH1	2.53141	+	1.706	+	+
341947	COX8C	-2.34629	+	-2.06035	+
342538	NACA2	1.91342	+	2.40718	+
343171	OR2W3	-1.68632	+	-1.42182
343450	KCNT2	-1.31316	+	-0.0647419
343521	TCTEX1D4	-0.0414498		-2.9519	+
345193	LRIT3	-1.40866	+	0.840292
347168	OR1J1	-1.67295	+	0.823542
347516	DGAT2L6	-0.0844139		-2.48215	+
347736	NME9	-2.23436	+	0.025565		+
348180	CTU2	-0.237097		-2.15966	+
348235	SKA2	-0.252349		-1.87019	+
348378	FAM159A	-0.14421		-2.1012	+
348801	LNP1	-1.93096	+	-0.058554		+
348995	NUP43	-1.28256	+	-0.727088
353131	LCE1A	-2.09923	+	-2.47519	+
353149	TBC1D26	0.0498328		1.55791	+
353324	SPATA12	2.08814	+	1.95578	+
359845	FAM101B	0.222312		-2.06762	+
374355	CCDC172	-0.707991		-2.18865	+
374786	EFCAB5	-3.68402	+	0.215849
374897	SBSN	0.204058		-2.26414	+
375248	ANKRD36	-0.484488		-2.05088	+
375287	RBM43	0.0370078		2.18775	+
375387	LRRC33	-0.0580336		-2.11782	+
375449	MAST4	0.171311		2.27539	+
375686	SPATC1	-2.24277	+	-2.20575	+
375743	PTAR1	1.90262	+	2.02889	+
375759	C9orf50	2.61432	+	0.137963
386676	KRTAP10-9	0.956384	+	0.659121
386685	KRTAP10-12	-2.59802	+	-0.126052
387266	KRTAP5-3	-1.59261	+	-1.81628	+
387712	ENO4	-3.827	+	-3.66031	+
387718	TEX36	-1.59442	+	0.697296
387921	NHLRC3	-2.18177	+	-2.48638	+
387990	TOMM20L	-2.55927	+	-2.50519	+
388115	C15orf52	1.33339	+	2.39781	+
388276	C16orf97	1.36286	+	1.98063	+
388407	C17orf82	-0.118497		2.49387	+
388419	BTBD17	0.547566		-1.82542	+
388555	IGFL3	0.679042		-2.00058	+
388722	C1orf53	0.0143801		-2.1052	+
388939	C2orf71	-2.37241	+	-0.357845
389015	SLC9A4	-2.33453	+	-0.996893
389362	PSMG4	0.0508669		-2.76201	+
389383	CLPSL2	1.77363	+	1.39958	+
389541	LAMTOR4	0.409834		-1.90467	+
389730	SPATA31A6	-1.84363	+	-2.09691	+
390010	NKX1-2	2.0626	+	1.93777	+
390168	OR5M1	-2.25346	+	-1.80666	+
390594	KBTBD13	-0.342813		-2.72722	+
390616	ANKRD34C	-0.465093		-2.63629	+
390667	PTX4	-0.200451		-1.97439	+
390940	PINLYP	-2.04081	+	-0.0670892
391196	OR2M7	0.118483		-2.40144	+
391253	SPINT4	0.29102		-1.9341	+
392391	OR5C1	-0.31192		-2.16765	+
399947	C11orf87	-1.91438	+	-2.13258	+
400506	KNOP1	-0.324201		-2.11381	+
400757	C1orf141	-0.0243916		-4.35902	+
400966	RGPD1	-2.18162	+	0.406142
401024	FSIP2	-3.55502	+	-1.83597	+
401145	CCSER1	1.62042	+	0.126412
402665	IGLON5	-1.93081	+	-1.57729	+	+
403273	OR5H14	0.169638		-2.3281	+
403284	OR6C68	-2.24771	+	-0.493405
403313	PPAPDC2	-0.0324245		-2.28656	+
403339	DEFB133	1.10108	+	-2.60072	+
406979	hsa-mir-19a	-1.72513	+	-0.529233
406986	hsa-mir-203a	-2.56025	+	-2.07343	+
407037	hsa-mir-320a	-3.90187	+	-0.699388
407045	hsa-mir-7-3	0.219863		-3.34353	+
440138	ALG11	-2.43148	+	-0.670819
440270	GOLGA8B	-0.254		-2.22013	+
440275	EIF2AK4	0.113244		-1.85483	+
440585	FAM183A	1.74082	+	0.270666
441027	TMEM150C	0.110632		-2.05695	+
441381	LRRC24	-0.00120734		-2.25654	+
441525	SPANXN4	1.43821	+	1.61003	+
441669	OR4Q3	-2.15871	+	0.339564
441869	ANKRD65	2.38219	+	1.86659	+
442213	PTCHD4	-2.33355	+	-0.407292
442901	hsa-mir-328	2.76575	+	0.84251
442904	hsa-mir-335	-0.40347		-2.7848	+
442909	hsa-mir-342	1.09907	+	0.479121
445347	TARP	2.07953	+	2.11206	+
492307	C8orf22	0.11097		-2.26653	+
493753	COA5	0.344926		-2.16039	+
493856	CISD2	-0.591635		-2.53099	+
493860	CCDC73	-1.92355	+	-2.24813	+
493869	GPX8	-2.42272	+	0.31465		+
494119	SPANXN2	-2.3264	+	-0.978263
494188	FBXO47	-1.92766	+	-1.79111	+
494337	hsa-mir-425	-0.326683		-1.70338	+
548596	CKMT1A	-0.479661		-2.3723	+
553158	PRR5-ARHGAP8	0.588593		-2.13099	+
574412	hsa-mir-452	0.282469		1.58941	+
574433	hsa-mir-412	0.099291		3.29682	+
574449	hsa-mir-492	0.996443	+	0.493274
574470	hsa-mir-525	-1.26455	+	-0.968706
574508	hsa-mir-505	0.0775272		1.3471	+
619208	FAM229B	-1.95772	+	-0.0558836
619373	MBOAT4	0.264031		-1.88661	+	+
619552	hsa-mir-483	-2.30259	+	-2.11303	+
642636	RAD21L1	-0.0995385		-2.39932	+
643226	GRXCR2	-2.5612	+	-2.25726	+
643314	KIAA0754	1.86639	+	1.78712	+
643355	LOC643355	0.56969		-1.98259	+
644168	DRGX	2.22521	+	2.29941	+
644890	MEIG1	1.10409	+	-1.4294
645832	SEBOX	-0.536811		-2.72736	+
646019	CBY3	0.358493		-1.89949	+
647087	C7orf73	0.382354		-1.78629	+
653269	POTEI	-0.52331		-2.83939	+
653308	ASAH2B	2.12979	+	-7.21745e-05
653333	FAM86B2	0.198552		-2.48019	+
653427	FOXD4L5	-0.599214		-2.51449	+
653489	RGPD3	-0.0604884		-2.27293	+
653583	PHLDB3	-0.0457461		-2.06787	+
654254	ZNF732	0.0889558		-1.78331	+
654429	LRTM2	-0.200077		-2.1758	+
664612	hsa-mir-539	-0.48412		-3.71707	+
664617	hsa-mir-542	-1.24996	+	-0.859026
693139	hsa-mir-554	0.971785	+	0.405026
693143	hsa-mir-558	-2.03379	+	1.01859
693165	hsa-mir-580	-0.361631		-1.61953	+
693170	hsa-mir-585	0.556468		-2.60414	+
693185	hsa-mir-600	-0.496211		-3.41529	+
693188	hsa-mir-603	2.4201	+	2.92677	+
693199	hsa-mir-614	-2.1372	+	0.776113
693200	hsa-mir-615	-0.905242		-7.19495	+
693210	hsa-mir-625	-1.27533	+	-0.766617
693211	hsa-mir-626	-2.04214	+	-2.70319	+
693213	hsa-mir-628	-0.43065		-1.53455	+
693218	hsa-mir-633	2.63269	+	-0.0558948
693219	hsa-mir-634	1.28358	+	-0.0274234
693220	hsa-mir-635	1.01665	+	-0.128109
693221	hsa-mir-636	-0.359581		-2.5968	+
693223	hsa-mir-638	-0.438073		-3.95446	+
693235	hsa-mir-92b	2.3212	+	0.210794
724025	hsa-mir-655	3.66732	+	1.80308	+
724027	hsa-mir-657	-0.112203		-4.07568	+
724031	hsa-mir-661	-1.96857	+	-1.96787	+
727957	MROH1	-1.94923	+	-0.540133
728927	ZNF736	-0.116249		-2.28329	+
729330	OC90	0.16354		-2.46998	+
729877	TBC1D3H	-2.22937	+	-0.191583
730183	LOC730183	-0.048694		1.30693	+
768222	hsa-mir-770	0.242354		-3.78037	+
100049587	SIGLEC14	0.879736		1.58458	+
100126306	hsa-mir-888	2.3553	+	0.0586881
100126314	hsa-mir-877	-0.819605		-1.63507	+
100126327	hsa-mir-938	-2.88164	+	0.250768
100127889	C10orf131	0.169818		2.676	+
100128927	ZBTB42	1.07907	+	0.137816
100130086	HSFX2	-2.55868	+	-0.354176
100130274	CCDC166	0.254114		-1.64687	+
100130451	LOC100130451	0.0229208		-2.51691	+
100131390	SP9	-0.198592		-1.91459	+
100131902	KRTAP25-1	0.21029		-2.33188	+
100132386	KRTAP4-9	-1.79781	+	0.119222
100132476	KRTAP4-7	-0.414062		-2.35519	+
100133941	CD24	-0.874115		2.42578	+	+
100302112	hsa-mir-1284	0.085449		-3.42444	+
100302123	hsa-mir-1275	1.04452	+	1.03365
100302136	hsa-mir-1252	-4.1311	+	-4.18819	+
100302139	hsa-mir-1537	0.0668088		1.06705	+
100302146	hsa-mir-1302-5	-4.01222	+	-0.730118
100302165	hsa-mir-1273a	-4.44557	+	-7.8188	+
100302167	hsa-mir-1299	-0.665773		-1.76503	+
100302170	hsa-mir-1206	1.84862	+	1.79241	+
100302175	hsa-mir-1207	-2.361	+	-0.145139
100302182	hsa-mir-1279	-0.747522		1.20858	+
100302183	hsa-mir-1825	3.22399	+	0.462157
100302193	hsa-mir-1255a	-2.31674	+	0.856288
100302201	hsa-mir-1228	-0.0575019		-3.91246	+
100302211	hsa-mir-1203	-3.22268	+	-0.138448
100302217	hsa-mir-1827	-3.22067	+	0.625432
100302227	hsa-mir-1302-1	4.03985	+	-0.358546
100302228	hsa-mir-1261	-1.23648	+	-0.172389
100302233	hsa-mir-1268a	-3.67583	+	-3.17031	+
100302237	hsa-mir-1281	0.603606		-3.62853	+
100302259	hsa-mir-1202	-3.16429	+	-0.707869
100302267	hsa-mir-2054	-4.02449	+	-0.284065
100302270	hsa-mir-1305	-0.111515		-3.29849	+
100302273	hsa-mir-1254-1	-3.32888	+	-3.60321	+
100302284	hsa-mir-1303	-4.35756	+	-1.39856
100313781	hsa-mir-718	-0.699729		-3.27215	+
100313938	hsa-mir-548g	-0.219636		-6.5176	+
100423062	IGLL5	-0.0904223		-2.53986	+	+
100462983	MTRNR2L3	-1.39725	+	-0.0524246
100463285	MTRNR2L4	-1.3451	+	-2.00335	+
100506049	LRRC72	-2.05858	+	-2.00495	+
100507096	GIMD1	0.218365		2.24281	+
100507608	KRTAP9-6	0.443289		-2.37383	+
100507679	MUC22	-1.78002	+	-0.331823
100529240	ZNF816-ZNF321P	-0.141545		-2.46835	+
100533952	RBAK-RBAKDN	-2.03526	+	-0.146733
100616308	hsa-mir-4666a	3.11613	+	4.3741	+
100996648	TCP11X2	-0.108048		-2.20061	+
101060200	ZNF891	0.356812		-1.57335	+
102464827	hsa-mir-6074	0.0691768		-3.59355	+
102464831	hsa-mir-6080	-2.97388	+	0.229282
102464836	hsa-mir-6088	-5.75743	+	-0.474831
102465133	hsa-mir-6125	-3.90195	+	-3.60345	+
102465141	hsa-mir-6165	-1.57035	+	0.0114064
102465437	hsa-mir-6731	0.458008		-2.20139	+
102465442	hsa-mir-6738	-2.79218	+	1.01193
102465455	hsa-mir-6760	-1.20328	+	0.0556333
102465473	hsa-mir-6790	-0.335068		-2.56622	+
102465482	hsa-mir-6804	2.28218	+	4.01344	+
102465485	hsa-mir-6809	2.81564	+	2.84559	+
102465492	hsa-mir-6820	2.03331	+	-0.571448
102465503	hsa-mir-6836	1.16918	+	0.425465
102465518	hsa-mir-6860	-2.98775	+	-0.454272
102465524	hsa-mir-6869	-0.117035		-3.25283	+
102465528	hsa-mir-6877	-3.47575	+	1.05988	+
102465530	hsa-mir-6881	0.582494		-2.50383	+
102465531	hsa-mir-6882	-2.53545	+	0.584961
102465533	hsa-mir-6885	0.505154		-3.2247	+
102465537	hsa-mir-6891	2.19079	+	-0.748642
102465538	hsa-mir-6892	-1.4887	+	0.0228824
102465665	hsa-mir-7107	-1.09259		-4.98249	+
102465668	hsa-mir-7111	-1.25566	+	-0.916321
102465692	hsa-mir-7157	-6.16908	+	-0.678345
102465752	hsa-mir-7641-1	-1.19554	+	-1.75171	+
102465803	hsa-mir-7706	-3.69218	+	-3.10638	+
102465834	hsa-mir-7844	1.24925	+	0.383789
102465880	hsa-mir-8086	-1.59823	+	-2.92627	+
102465882	hsa-mir-8089	-1.22217	+	-0.0916211
102465907	hsa-mir-6862-2	-2.58726	+	-0.0143859
102465909	hsa-mir-6859-2	-1.19441	+	-1.64976	+
102465910	hsa-mir-6859-3	-1.33098	+	-2.27286	+
102466204	hsa-mir-6880	-4.14894	+	-0.0753225
102466205	hsa-mir-6887	1.43919	+	1.66924	+
102466227	hsa-mir-7162	-1.34986	+	-0.425911
102466235	hsa-mir-7515	1.11125	+	-2.03614	+
102466247	hsa-mir-1273h	-0.74779		-1.63622	+
102466251	hsa-mir-8061	-0.285941		-2.96878	+
102466519	hsa-mir-6086	1.66248	+	0.639928
102466615	hsa-mir-6127	-6.03167	+	-3.51002	+
102466658	hsa-mir-6510	-2.75948	+	0.752069
102466727	hsa-mir-6749	-1.39278	+	-0.40081
102466744	hsa-mir-6827	-0.308884		-3.17887	+
102466745	hsa-mir-6832	-2.27287	+	-0.0240628
102466748	hsa-mir-6845	-3.69506	+	-3.42123	+
102466750	hsa-mir-6855	1.76247	+	0.534721
102466751	hsa-mir-6859-1	-1.33098	+	-2.27286	+
102466753	hsa-mir-6868	-0.109879		-1.65597	+
102466754	hsa-mir-6873	3.69489	+	-0.0529881
102466806	hsa-mir-7108	2.59309	+	-2.79771	+
102466854	hsa-mir-7705	-1.56439	+	-0.878368
102466864	hsa-mir-6516	-0.617219		-4.53023	+
102466874	hsa-mir-8057	0.798642		-2.51266	+
102466880	hsa-mir-8088	-3.10863	+	-0.547714
102466983	hsa-mir-6766	-1.24994	+	-1.45095
102467005	hsa-mir-8084	-3.10971	+	0.78184

## Sheet: A-2
The original data for Figure 1b: The differential sgRNAs between day 7 and day 0 (U87 EGFRvIII cells treated with DMSO or temozolomide)
ID	Entry	DMSO Log FC	DMSO significance	TMZ Log FC	TMZ significance	Druggable like
154	ADRB2	-2.3082	+	-1.87467	+	+
175	AGA	1.87342	+	2.0271	+
317	APAF1	-2.23461	+	-1.92638	+
325	APCS	-2.23146	+	-1.93813	+	+
414	ARSD	2.07971	+	1.42062	+
599	BCL2L2	1.69271	+	1.40458	+	+
767	CA8	-2.40865	+	-2.19429	+
865	CBFB	2.04343	+	1.58165	+
874	CBR3	-2.20285	+	-2.20861	+	+
902	CCNH	2.44385	+	2.42056	+
969	CD69	2.35484	+	2.54717	+	+
1176	AP3S1	1.8851	+	2.23612	+
1211	CLTA	-2.19927	+	-1.69483	+
1289	COL5A1	1.6571	+	1.50087	+
1301	COL11A1	-1.56972	+	-2.12089	+
1393	CRHBP	1.72413	+	2.21322	+	+
1441	CSF3R	-1.90911	+	-2.05246	+	+
1475	CSTA	-1.98929	+	-1.62057	+
1589	CYP21A2	-2.40991	+	-1.95243	+	+
1793	DOCK1	2.37892	+	-1.52177	+
1947	EFNB1	1.37616	+	1.74672	+
1975	EIF4B	-1.94008	+	-4.03922	+
2001	ELF5	2.13555	+	1.89457	+
2023	ENO1	-2.08345	+	-1.67742	+	+
2178	FANCE	1.2701	+	1.96959	+
2244	FGB	-2.1203	+	-2.69206	+	+
2250	FGF5	2.79584	+	1.91119	+
2308	FOXO1	-1.6831	+	-1.52073	+	+
2581	GALC	2.56073	+	2.32255	+	+
2583	B4GALNT1	-1.38796	+	-1.70161	+
2629	GBA	1.63092	+	1.27032	+	+
2657	GDF1	2.16093	+	2.25371	+
2796	GNRH1	-1.99876	+	-2.09204	+	+
2811	GP1BA	2.2147	+	2.26806	+	+
2826	CCR10	-1.62897	+	-1.42798	+	+
2856	GPR33	2.49304	+	2.74921	+
2877	GPX2	1.62782	+	1.58781	+	+
2940	GSTA3	2.51746	+	2.84114	+
2961	GTF2E2	-3.07604	+	-1.74162	+
2969	GTF2I	-2.0911	+	-1.69332	+
3110	MNX1	-1.36785	+	0.976564	+
3133	HLA-E	-2.52064	+	-2.17163	+
3203	HOXA6	2.3657	+	2.32488	+
3218	HOXB8	2.14263	+	1.92905	+
3223	HOXC6	-2.67819	+	-2.19431	+
3238	HOXD12	-1.90813	+	-2.47911	+
3273	HRG	-1.96231	+	-1.69199	+
3305	HSPA1L	2.16933	+	1.85313	+
3309	HSPA5	-1.88493	+	1.03513	+	+
3445	IFNA8	1.17178	+	2.18593	+	+
3479	IGF1	1.69038	+	1.24234	+	+
3556	IL1RAP	2.37888	+	2.36384	+	+
3598	IL13RA2	1.84354	+	1.70109	+	+
3601	IL15RA	-1.91001	+	-1.81098	+	+
3619	INCENP	-2.04495	+	-1.65186	+
3623	INHA	-1.6642	+	-1.81061	+
3651	PDX1	-1.68465	+	-1.9306	+
3675	ITGA3	1.18181	+	-1.50663	+	+
3781	KCNN2	2.2494	+	2.05304	+
3852	KRT5	-2.02903	+	-1.7814	+
3945	LDHB	-1.77848	+	-1.93502	+	+
4133	MAP2	2.40721	+	2.23752	+
4363	ABCC1	1.91921	+	2.01349	+	+
4589	MUC7	2.17095	+	1.54732	+
4710	NDUFB4	-1.961	+	-1.95094	+
4729	NDUFV2	1.56257	+	1.66488	+
4914	NTRK1	2.04329	+	1.46455	+	+
4967	OGDH	2.29836	+	1.9472	+
5009	OTC	-2.06263	+	-2.01883	+
5075	PAX1	2.08241	+	1.40024	+
5097	PCDH1	2.59954	+	2.21394	+
5105	PCK1	-2.10477	+	-2.45761	+	+
5360	PLTP	1.83312	+	1.16148	+	+
5375	PMP2	-1.92659	+	-1.49394	+
5426	POLE	-1.96484	+	-1.24918	+
5442	POLRMT	1.84467	+	1.29516	+
5518	PPP2R1A	1.67474	+	2.04766	+
5583	PRKCH	2.09405	+	2.5682	+	+
5692	PSMB4	-2.28395	+	-2.35936	+
5757	PTMA	1.60359	+	2.34328	+	+
5790	PTPRCAP	1.93203	+	2.39536	+
5824	PEX19	-2.57153	+	-2.94229	+
5876	RABGGTB	1.69161	+	1.32106	+
5898	RALA	-2.05046	+	-2.06976	+
6035	RNASE1	-2.25782	+	-1.92449	+	+
6137	RPL13	-1.69759	+	-1.26518	+
6144	RPL21	-2.71875	+	-2.11676	+
6196	RPS6KA2	-2.48403	+	-1.76598	+
6230	RPS25	-2.32669	+	-2.17575	+
6294	SAFB	1.9341	+	2.08561	+
6329	SCN4A	2.53253	+	2.41055	+	+
6369	CCL24	-1.83351	+	-1.85926	+
6444	SGCD	-2.1788	+	-2.11318	+
6569	SLC34A1	1.70111	+	1.29723	+
6570	SLC18A1	0.953855	+	-1.67115	+	+
6604	SMARCD3	-1.45835	+	-1.29257	+
6610	SMPD2	1.16798	+	1.22779	+	+
6634	SNRPD3	1.68023	+	1.83742	+
6725	SRMS	-2.10648	+	-2.04429	+
6881	TAF10	-2.41935	+	-1.972	+
6905	TBCE	-2.12095	+	-1.93564	+
6910	TBX5	-1.69553	+	-1.76862	+
6992	PPP1R11	-2.5095	+	-2.63613	+
7041	TGFB1I1	-2.31945	+	-2.54503	+
7080	NKX2-1	1.78218	+	1.10662	+
7094	TLN1	-1.96419	+	-1.71502	+	+
7102	TSPAN7	-1.20529	+	-2.16277	+	+
7109	TRAPPC10	2.10271	+	1.76067	+
7139	TNNT2	-2.14273	+	-1.70668	+	+
7148	TNXB	2.17149	+	2.80293	+
7156	TOP3A	-1.55259	+	-1.72103	+	+
7169	TPM2	2.57998	+	2.44427	+
7187	TRAF3	-1.86437	+	-1.88382	+
7287	TULP1	2.40841	+	2.21084	+
7301	TYRO3	-1.78837	+	-1.51952	+
7363	UGT2B4	2.00439	+	1.96664	+
7375	USP4	2.28141	+	1.57784	+
7392	USF2	-2.45824	+	-1.9342	+
7565	ZNF17	1.62351	+	2.22404	+
7593	MZF1	-2.63302	+	-2.22594	+
7691	ZNF132	-2.46049	+	-2.132	+
7775	ZNF232	-1.98865	+	-1.44494	+
7782	SLC30A4	-2.66746	+	-2.61532	+
7874	USP7	2.05372	+	1.91894	+	+
8444	DYRK3	2.55336	+	2.17482	+	+
8548	BLZF1	1.77064	+	1.66234	+	+
8613	PPAP2B	2.1863	+	2.52425	+
8653	DDX3Y	-2.61707	+	-2.19664	+	+
8671	SLC4A4	-1.43461	+	1.01984	+
8703	B4GALT3	-2.19754	+	-1.94046	+
8796	SCEL	-2.2637	+	-2.33689	+
8844	KSR1	1.09006	+	-1.76671	+	+
8896	BUD31	-1.80343	+	-2.2	+
8938	BAIAP3	1.62278	+	2.16031	+
9143	SYNGR3	-1.90866	+	-1.55801	+
9252	RPS6KA5	-1.50028	+	-1.84564	+
9265	CYTH3	1.48216	+	1.60212	+	+
9267	CYTH1	-2.28548	+	-2.17605	+
9348	NDST3	-2.25084	+	-1.94523	+	+
9358	ITGBL1	1.88074	+	1.93829	+
9486	CHST10	1.56139	+	2.19272	+
9693	RAPGEF2	1.86024	+	1.1385	+
9739	SETD1A	2.146	+	2.07446	+	+
9770	RASSF2	-1.67457	+	-1.99412	+
9861	PSMD6	1.38837	+	1.85042	+
9918	NCAPD2	2.11356	+	1.62677	+
10011	SRA1	-2.98101	+	-2.49243	+	+
10059	DNM1L	2.13423	+	2.3184	+	+
10124	ARL4A	-3.58949	+	-1.53127	+
10129	FRY	2.10328	+	2.02539	+
10169	SERF2	-2.29859	+	-2.50058	+
10214	SSX3	-1.55048	+	-2.00643	+
10326	SIRPB1	-2.11153	+	-1.77281	+
10342	TFG	-1.59886	+	-1.51782	+
10398	MYL9	1.20143	+	0.972903	+
10447	FAM3C	-4.53029	+	-4.29635	+
10492	SYNCRIP	1.87215	+	1.53113	+
10622	POLR3G	-2.32737	+	-2.4704	+
10656	KHDRBS3	1.98711	+	2.28246	+
10661	KLF1	2.13372	+	1.93941	+
10739	RFPL2	-2.34481	+	-2.3323	+
10762	NUP50	-1.93547	+	-1.72704	+
10902	BRD8	-2.44292	+	-2.27667	+
10972	TMED10	1.78964	+	1.77424	+
10990	LILRB5	-1.5022	+	-2.37512	+	+
11151	CORO1A	-1.86028	+	-1.84199	+
11168	PSIP1	-2.38569	+	-1.73846	+
11174	ADAMTS6	-2.53354	+	-2.25579	+
11180	WDR6	-1.84981	+	-2.4108	+
22848	AAK1	0.951209	+	-1.87992	+
22854	NTNG1	2.25306	+	1.96849	+
22891	ZNF365	2.38862	+	1.81497	+
22920	KIFAP3	2.28644	+	1.95248	+
22977	AKR7A3	-1.96464	+	-2.36352	+	+
23155	CLCC1	-2.18096	+	-2.60491	+
23345	SYNE1	1.79551	+	2.27884	+
23586	DDX58	-2.20606	+	-2.40997	+	+
23590	PDSS1	-2.11264	+	-2.27166	+	+
23647	ARFIP2	1.8081	+	1.70076	+
23649	POLA2	-1.87488	+	-2.15129	+	+
25818	KLK5	-1.3455	+	-1.41223	+	+
25980	AAR2	-2.08892	+	-2.00615	+
26033	ATRNL1	-2.25393	+	-2.09707	+
26054	SENP6	1.97805	+	1.34404	+
26086	GPSM1	-1.58883	+	-1.74843	+
26246	OR2L2	-2.14264	+	-1.48147	+
26469	PTPN18	2.77812	+	2.46311	+
26610	ELP4	-2.01845	+	-1.89779	+
27071	DAPP1	-1.75462	+	-1.85101	+
27087	B3GAT1	1.93975	+	2.01179	+
27131	SNX5	-1.74889	+	-1.76674	+
27235	COQ2	2.46439	+	1.63573	+
27239	GPR162	1.00688	+	0.920712	+
27429	HTRA2	-2.45867	+	-1.85226	+
29115	SAP30BP	1.78781	+	2.27374	+
29803	REPIN1	1.79072	+	2.16767	+
29880	ALG5	-2.49307	+	-2.2911	+
29954	POMT2	-1.54685	+	-1.46578	+
50618	ITSN2	4.09087	+	5.82186	+	+
51005	AMDHD2	2.01483	+	2.57976	+	+
51012	SLMO2	1.7983	+	1.85141	+
51046	ST8SIA3	1.98656	+	1.94919	+
51081	MRPS7	-1.81648	+	-1.89745	+
51193	ZNF639	2.62547	+	2.21774	+
51224	TCEB3B	1.96377	+	1.56764	+
51421	AMOTL2	2.56653	+	2.70918	+
51676	ASB2	2.59855	+	1.7416	+
51705	EMCN	1.45625	+	1.35926	+
51761	ATP8A2	-2.30172	+	-2.32533	+	+
54531	MIER2	-1.85573	+	-1.96973	+
54704	PDP1	2.69309	+	2.205	+
54967	CXorf48	1.78624	+	1.65535	+
55160	ARHGEF10L	1.52285	+	1.97301	+
55315	SLC29A3	2.50852	+	1.73732	+
55602	CDKN2AIP	-2.81495	+	-4.40385	+
55728	N4BP2	2.19578	+	2.37846	+
55805	LRP2BP	1.91388	+	1.95935	+
55884	WSB2	2.06437	+	1.9959	+
55974	SLC50A1	-2.52088	+	-1.67537	+
56254	RNF20	1.6813	+	1.66362	+
56683	C21orf59	-2.2643	+	-1.80387	+
56901	NDUFA4L2	-2.28734	+	-1.69446	+
56986	DTWD1	2.06247	+	-1.79884	+
57053	CHRNA10	2.23758	+	1.81352	+	+
57084	SLC17A6	-1.33564	+	-1.55848	+
57111	RAB25	1.79502	+	1.7001	+
57492	ARID1B	-2.04005	+	-2.46412	+
57502	NLGN4X	-3.54358	+	-1.54384	+
57569	ARHGAP20	-1.23868	+	-1.433	+
57582	KCNT1	1.57911	+	2.11248	+
57732	ZFYVE28	-2.09043	+	-2.41689	+
58508	KMT2C	2.13287	+	2.19068	+	+
63894	VIPAS39	-1.95596	+	-1.9244	+
63908	NAPB	1.00042	+	3.37182	+
64400	AKTIP	1.70049	+	1.79518	+
64744	SMAP2	1.43891	+	1.62648	+
64946	CENPH	-4.77199	+	-1.9481	+
64976	MRPL40	-2.38408	+	-2.18037	+
65080	MRPL44	2.3449	+	1.8503	+
65244	SPATS2	1.69151	+	2.03684	+
79004	CUEDC2	-4.18785	+	-1.93831	+
79018	GID4	-1.81248	+	-1.97928	+
79077	DCTPP1	-1.65657	+	-1.47388	+	+
79087	ALG12	-1.64748	+	-1.51892	+
79165	LENG1	-2.06485	+	-2.02661	+	+
79673	ZNF329	-1.5013	+	-2.09836	+
79750	ZNF385D	-1.96461	+	-2.23108	+
79752	ZFAND1	1.96636	+	1.82837	+
79781	IQCA1	2.22846	+	2.48057	+
79818	ZNF552	-2.22099	+	-1.99766	+
79918	SETD6	-2.03853	+	-1.99728	+	+
79919	C2orf54	2.1661	+	1.98055	+
79927	FAM110D	-2.27291	+	-2.32113	+
80336	PABPC1L	-2.37017	+	-2.24754	+
80777	CYB5B	1.90198	+	1.93923	+
81033	KCNH6	-2.0269	+	-1.72827	+
81035	COLEC12	-2.54413	+	-2.17278	+	+
81570	CLPB	-1.40514	+	-1.69834	+
81786	TRIM7	-2.07222	+	-2.11989	+
81831	NETO2	1.80736	+	1.54525	+
81871	KRTAP4-6	-2.32486	+	-1.45201	+
81889	FAHD1	-2.053	+	-2.147	+
83643	CCDC3	-1.72603	+	-1.6251	+
83852	SETDB2	-2.17358	+	-2.12341	+	+
83860	TAF3	-2.0449	+	-1.80818	+
83899	KRTAP9-2	-4.4383	+	-2.05938	+
83953	FCAMR	2.7352	+	1.9425	+	+
84124	ZNF394	2.37692	+	1.59577	+
84272	YIPF4	2.09767	+	2.20404	+
84304	NUDT22	1.21812	+	2.37139	+
84321	THOC3	1.28083	+	1.91944	+
84817	TXNDC17	2.08778	+	1.84035	+
84930	MASTL	2.28939	+	2.56512	+
90480	GADD45GIP1	-2.10026	+	-1.73061	+
90580	C19orf52	-2.16702	+	-2.37132	+
91010	FMNL3	-2.31681	+	-2.29037	+
91543	RSAD2	-2.27402	+	-2.62	+
91646	TDRD12	-1.4831	+	-1.95806	+	+
92106	OXNAD1	-1.3946	+	-1.76526	+
92400	RBM18	-3.74732	+	-2.02586	+
112483	SAT2	-1.87609	+	-1.98132	+	+
113510	HELQ	1.30606	+	0.922109	+	+
113802	HENMT1	2.15235	+	2.27386	+	+
114786	XKR4	1.60483	+	1.43449	+
114788	CSMD3	2.3066	+	2.67743	+
114960	TSGA13	2.40616	+	2.04207	+
115584	SLC5A11	-2.1647	+	-1.6573	+
115650	TNFRSF13C	-1.86854	+	-2.84865	+	+
116349	C5orf55	-1.9762	+	-2.65246	+
116987	AGAP1	1.70671	+	1.61523	+
118924	FRA10AC1	-2.12504	+	-1.96602	+
119392	SFR1	2.08066	+	2.01362	+
119587	CPXM2	1.90127	+	1.92569	+
120775	OR2D3	-1.83271	+	-1.80306	+
121506	ERP27	-1.29265	+	-1.27619	+
122809	SOCS4	2.39164	+	1.80393	+
123775	C16orf46	-1.45772	+	-1.9388	+
124044	SPATA2L	2.09163	+	1.07488	+
124641	OVCA2	2.26879	+	2.29815	+
128229	TSACC	0.953167	+	1.65515	+
130872	AHSA2	1.51661	+	2.31851	+
131076	CCDC58	-1.89174	+	-1.79865	+
133308	SLC9B2	1.97478	+	1.66478	+
133491	C5orf47	-2.26254	+	-2.22514	+
133686	NADK2	-1.6804	+	-2.04185	+
133688	UGT3A1	-1.96022	+	-2.13577	+
139065	SLITRK4	-2.47424	+	-2.30316	+
140683	BPIFA2	-1.90177	+	-2.10738	+
147906	DACT3	-2.10783	+	-2.27674	+
147920	IGFL2	-2.31699	+	-1.90177	+
150921	TCF23	-2.47117	+	-2.12124	+
151194	METTL21A	1.85063	+	-1.81309	+
151313	FAHD2B	1.48545	+	2.10929	+
151393	RMDN2	2.47829	+	2.11533	+
151835	CPNE9	2.03476	+	2.08078	+
152206	CCDC13	-2.00405	+	-2.52375	+
157285	SGK223	2.30523	+	2.00125	+
160365	CLECL1	-2.1777	+	-1.58873	+
163404	LPPR5	-1.72602	+	-1.71232	+
164312	LRRN4	2.05988	+	1.95587	+
165257	C1QL2	-2.19036	+	-1.80055	+
166012	CHST13	2.15582	+	1.39119	+
170692	ADAMTS18	-2.03325	+	-1.58696	+
171023	ASXL1	-1.92093	+	-1.51833	+
192134	B3GNT6	2.51443	+	2.11461	+
196913	C14orf183	1.5837	+	1.40597	+
200765	TIGD1	2.62034	+	2.74148	+
203074	PRSS55	3.56217	+	3.70852	+
203228	C9orf72	-2.01094	+	-1.73465	+
206358	SLC36A1	-1.83694	+	-1.32033	+
219477	OR8J1	-1.87192	+	-2.01914	+
219869	OR10G8	-1.75991	+	-2.03238	+
219983	OR4D6	-1.37592	+	-1.71415	+
221687	RNF182	-1.11677	+	-2.47103	+
222537	HS3ST5	2.00879	+	1.80614	+
254048	UBN2	1.36118	+	1.0865	+
259240	WFDC9	1.94455	+	1.89787	+
259308	FAM205A	2.06566	+	1.8673	+
283999	TMEM235	2.6188	+	2.64979	+
284069	FAM171A2	-1.66875	+	-1.85585	+
284427	SLC25A41	-1.52754	+	-1.82461	+
284612	SYPL2	-1.59967	+	-1.94332	+
285242	HTR3E	-2.09277	+	-1.63534	+	+
339855	KY	1.80854	+	2.23365	+	+
342538	NACA2	2.48844	+	1.87797	+
343171	OR2W3	-1.72148	+	-1.59062	+
345643	MCIDAS	-2.16388	+	-2.24082	+	+
347168	OR1J1	-1.85587	+	-1.67248	+
353324	SPATA12	2.26652	+	1.90988	+
375287	RBM43	1.89677	+	2.11848	+
375449	MAST4	2.25067	+	2.2035	+
375743	PTAR1	2.326	+	2.05557	+
387712	ENO4	-2.03882	+	-3.80676	+
388115	C15orf52	2.49628	+	2.07349	+
388341	FAM211A	-1.8511	+	-2.68531	+
389015	SLC9A4	-2.38412	+	-2.27691	+
389383	CLPSL2	1.54541	+	1.49878	+
389730	SPATA31A6	-2.56888	+	-1.67382	+
390010	NKX1-2	2.17133	+	1.39083	+
390061	OR51Q1	-2.53988	+	-1.25315	+
390667	PTX4	1.84063	+	1.67439	+
401024	FSIP2	-1.26733	+	-2.08533	+
401145	CCSER1	2.25129	+	1.76807	+
401265	KLHL31	-2.68789	+	-1.80584	+
402665	IGLON5	-2.12127	+	-1.6121	+	+
403339	DEFB133	1.60105	+	-3.04943	+
406986	hsa-mir-203a	-2.21437	+	-2.58746	+
440138	ALG11	-4.68794	+	-3.81969	+
441525	SPANXN4	2.35712	+	2.33982	+
441869	ANKRD65	2.37259	+	1.52903	+
442901	hsa-mir-328	3.16295	+	2.57162	+
574433	hsa-mir-412	3.27857	+	2.84169	+
613211	DEFB134	-1.18171	+	-1.24145	+
643314	KIAA0754	1.90737	+	1.85841	+
653489	RGPD3	-2.16984	+	-1.91086	+
693151	hsa-mir-566	0.978016	+	2.99678	+
693175	hsa-mir-590	1.20115	+	0.966807	+
693188	hsa-mir-603	2.51011	+	2.90253	+
693223	hsa-mir-638	-6.0849	+	-3.64065	+
693235	hsa-mir-92b	2.35547	+	2.77462	+
724025	hsa-mir-655	2.89598	+	3.18192	+
724031	hsa-mir-661	-2.00001	+	-2.23721	+
728927	ZNF736	-2.41201	+	-2.24924	+
729220	FLJ45513	-2.19678	+	-1.47395	+
100126327	hsa-mir-938	-3.49616	+	-3.15892	+
100132386	KRTAP4-9	-1.77747	+	-1.77142	+
100289561	LOC100289561	-1.89153	+	-2.07632	+
100302175	hsa-mir-1207	-3.2417	+	-2.87477	+
100302193	hsa-mir-1255a	-2.45653	+	-1.94661	+
100302267	hsa-mir-2054	-4.37319	+	-4.96862	+
100313895	hsa-mir-548f-4	-2.58863	+	-3.43433	+
100506049	LRRC72	-1.91615	+	-1.71332	+
100616308	hsa-mir-4666a	3.41099	+	3.64838	+
102465136	hsa-mir-378j	1.06411	+	1.16369	+
102465442	hsa-mir-6738	-2.35263	+	-2.34098	+
102465473	hsa-mir-6790	-3.11476	+	-2.45485	+
102466205	hsa-mir-6887	1.07266	+	1.26393	+
102466235	hsa-mir-7515	-1.47278	+	1.46176	+
102466519	hsa-mir-6086	1.49885	+	-3.13198	+
102466724	hsa-mir-6739	1.53199	+	1.19399	+
102466750	hsa-mir-6855	1.30098	+	1.21147	+
29	ABR	-0.681337		-2.61092	+
72	ACTG2	-0.394965		-2.31001	+
165	AEBP1	-0.0696874		-2.07085	+
202	AIM1	-0.116131		-2.60504	+
221	ALDH3B1	0.432645		2.29815	+	+
335	APOA1	0.281164		-1.87652	+	+
395	ARHGAP6	-0.106052		-2.64038	+
467	ATF3	-0.524799		-2.14716	+	+
468	ATF4	0.239366		-2.436	+	+
617	BCS1L	-0.330184		-2.35915	+
687	KLF9	-0.232564		-1.4396	+
822	CAPG	0.0380324		2.11168	+
857	CAV1	-0.205863		-2.15126	+	+
920	CD4	-0.104321		-2.25914	+	+
922	CD5L	-0.227302		-2.05087	+
942	CD86	-0.145879		-2.10604	+	+
1018	CDK3	0.557281		-2.1966	+	+
1032	CDKN2D	-0.121415		-1.74959	+
1070	CETN3	0.142142		-2.20523	+	+
1138	CHRNA5	0.10587		-1.91234	+	+
1139	CHRNA7	-0.493846		-2.17445	+	+
1181	CLCN2	0.452071		-1.95377	+	+
1258	CNGB1	0.0166128		1.49544	+
1290	COL5A2	-0.180308		-2.29723	+
1291	COL6A1	-0.0174837		-2.28978	+	+
1360	CPB1	-0.357072		0.978633	+	+
1398	CRK	0.149852		1.90078	+	+
1435	CSF1	-0.168916		-1.18019	+	+
1462	VCAN	0.110983		-2.06871	+
1477	CSTF1	0.430514		-1.96624	+
1496	CTNNA2	-0.125298		1.20918	+
1506	CTRL	0.259596		-2.39733	+	+
1539	CYLC2	-0.124518		0.943273	+
1553	CYP2A13	-0.00418775		-2.75755	+
1557	CYP2C19	-0.327606		-1.84132	+
1606	DGKA	0.476756		-2.80153	+	+
1630	DCC	-0.413092		-2.19362	+	+
1649	DDIT3	0.094154		-1.66826	+
1719	DHFR	0.165816		-2.15101	+	+
1727	CYB5R3	0.131536		-1.85196	+	+
1756	DMD	-0.116989		-1.9188	+	+
1761	DMRT1	0.0161568		-2.3318	+
1768	DNAH6	0.213852		-2.40163	+
1783	DYNC1LI2	-0.35573		2.04862	+
1803	DPP4	-0.0110204		-2.09484	+	+
1876	E2F6	-0.323308		-2.3472	+
1893	ECM1	0.0378853		-2.30017	+
1906	EDN1	0.315702		-1.88535	+	+
1948	EFNB2	0.192118		-2.4823	+
1951	CELSR3	-0.286291		-2.11695	+	+
1959	EGR2	0.413224		-1.93824	+
2015	EMR1	0.233808		-1.90517	+
2029	ENSA	0.19362		-1.9562	+	+
2030	SLC29A1	-0.191979		-2.26572	+
2066	ERBB4	0.162708		-2.13914	+	+
2070	EYA4	0.398914		-2.16219	+
2081	ERN1	0.324464		-1.86271	+
2113	ETS1	-0.11153		-2.48836	+	+
2218	FKTN	0.337228		-2.04259	+	+
2219	FCN1	-0.365248		-2.16372	+	+
2257	FGF12	0.0925027		-2.03186	+
2281	FKBP1B	-0.237993		-2.60737	+
2300	FOXL1	-0.164263		-1.51638	+
2329	FMO4	0.399389		-2.36019	+
2339	FNTA	0.325814		-2.2202	+	+
2350	FOLR2	0.399646		-2.31218	+	+
2355	FOSL2	-0.211905		-2.566	+	+
2525	FUT3	-0.105333		-2.00073	+	+
2553	GABPB1	0.413285		-1.86388	+
2554	GABRA1	0.43661		-2.58525	+	+
2590	GALNT2	-0.188884		-2.26684	+
2662	GDF10	0.21301		2.12303	+
2697	GJA1	-0.434304		-2.67282	+	+
2778	GNAS	0.0661163		-1.31756	+
2785	GNG3	0.445954		1.91682	+
2813	GP2	0.449684		-1.6981	+
2814	GP5	0.473199		-2.07814	+
2891	GRIA2	-0.379017		-2.38568	+	+
2928	GSC2	-0.0818209		-2.10853	+
2937	GSS	0.361721		-4.36608	+	+
2963	GTF2F2	-0.310762		-4.57687	+	+
2976	GTF3C2	-0.791173		-2.62732	+
3030	HADHA	-0.157422		1.68776	+
3078	CFHR1	-0.326247		-2.00278	+
3082	HGF	0.637111		-1.18331	+	+
3093	UBE2K	-0.0456403		1.69281	+
3117	HLA-DQA1	0.00975886		-2.08845	+	+
3127	HLA-DRB5	-0.143306		-2.23906	+	+
3149	HMGB3	0.00713528		-2.51165	+
3201	HOXA4	0.049374		-1.97481	+
3211	HOXB1	0.0291075		-2.37948	+
3295	HSD17B4	0.13747		-2.04383	+	+
3316	HSPB2	0.286148		-2.04603	+
3382	ICA1	-0.0612245		-2.33247	+	+
3428	IFI16	-0.180041		-1.28462	+
3446	IFNA10	-0.519705		-3.12027	+	+
3449	IFNA16	0.164218		-2.52716	+	+
3483	IGFALS	0.1311		-2.21448	+
3512	IGJ	0.46328		-2.15714	+
3565	IL4	0.0874306		-2.10824	+	+
3577	CXCR1	-0.154433		-2.05565	+	+
3654	IRAK1	-0.350775		-2.34396	+	+
3661	IRF3	-0.502849		-2.26343	+	+
3665	IRF7	0.018653		-2.62011	+
3672	ITGA1	0.113805		-3.03486	+	+
3676	ITGA4	-0.0196429		-2.1093	+	+
3679	ITGA7	0.095497		-2.21152	+	+
3682	ITGAE	0.810023		-1.73709	+	+
3684	ITGAM	-0.0896603		-2.03891	+	+
3688	ITGB1	-0.426456		1.2225	+	+
3692	EIF6	0.0269093		-1.44087	+
3707	ITPKB	-0.0571844		-1.93263	+	+
3716	JAK1	-0.180373		-2.42465	+	+
3861	KRT14	0.0992656		-2.07864	+
3872	KRT17	0.0605734		-2.32589	+	+
3891	KRT85	-0.163505		-1.98466	+
3936	LCP1	-0.423813		-2.54733	+
3975	LHX1	-0.609763		-2.09867	+
3977	LIFR	-0.433472		-2.18767	+	+
4009	LMX1A	-0.138511		-1.98512	+
4018	LPA	-0.144292		-2.46696	+	+
4058	LTK	0.673025		-1.51777	+	+
4128	MAOA	-0.51409		-1.81325	+	+
4160	MC4R	-0.186367		-2.4652	+	+
4175	MCM6	-0.146019		-2.12907	+	+
4224	MEP1A	0.043788		-2.43116	+	+
4259	MGST3	0.650065		-1.73842	+	+
4299	AFF1	-0.131407		-2.32135	+
4336	MOBP	-0.281006		-1.95362	+
4520	MTF1	-0.114858		-2.20834	+	+
4580	MTX1	-0.107048		-2.33681	+
4582	MUC1	-0.954098		-2.87972	+	+
4594	MUT	0.105443		-2.01455	+	+
4604	MYBPC1	0.185165		-1.9788	+
4619	MYH1	0.407632		-2.25148	+
4632	MYL1	-0.136019		-1.86914	+
4641	MYO1C	0.460819		-2.46091	+
4659	PPP1R12A	-0.273074		-1.9858	+
4660	PPP1R12B	-0.267012		-2.0886	+
4689	NCF4	-0.308107		-3.21805	+
4695	NDUFA2	-0.0116813		-2.20473	+	+
4700	NDUFA6	0.182408		-1.98361	+	+
4728	NDUFS8	0.155898		-1.77572	+
4775	NFATC3	0.0170874		1.79008	+
4854	NOTCH3	0.559586		0.973429	+	+
4884	NPTX1	0.591384		2.1353	+
4947	OAZ2	-0.307606		-2.52608	+
4994	OR3A1	-1.10542		-2.69207	+
5019	OXCT1	-0.351044		-2.2902	+
5048	PAFAH1B1	0.13694		1.12683	+
5095	PCCA	0.118082		-2.38269	+
5099	PCDH7	0.633568		-1.63347	+
5130	PCYT1A	0.091429		-2.26831	+	+
5134	PDCD2	-0.084911		1.94762	+	+
5164	PDK2	0.293247		1.75047	+	+
5167	ENPP1	0.239243		-2.14377	+	+
5190	PEX6	0.00530821		2.23764	+
5199	CFP	-0.188672		-2.64248	+	+
5226	PGD	-0.0573946		2.42111	+	+
5238	PGM3	-0.435258		-2.03437	+
5264	PHYH	-0.181369		-2.00881	+	+
5273	SERPINB10	0.301505		-2.00716	+
5291	PIK3CB	-0.0474483		-2.22271	+	+
5331	PLCB3	-0.236114		1.47197	+
5367	PMCH	0.330255		1.5419	+	+
5371	PML	0.744092		0.909206	+
5468	PPARG	-0.154993		-1.89506	+	+
5473	PPBP	-0.0753136		2.07389	+
5510	PPP1R7	-0.511827		-2.50366	+
5529	PPP2R5E	0.487432		-1.45885	+
5536	PPP5C	-0.0745684		-2.1722	+
5730	PTGDS	-0.235452		1.49528	+	+
5795	PTPRJ	0.242116		-2.31732	+	+
5800	PTPRO	0.0428738		-1.67735	+
5806	PTX3	-0.504101		-3.02507	+
5885	RAD21	-0.295772		-1.93677	+
5905	RANGAP1	-0.00535522		-2.33231	+
5947	RBP1	0.830314		0.957032	+
5970	RELA	-0.182878		-2.11246	+	+
5994	RFXAP	-0.7306		-2.31418	+
6098	ROS1	-0.141221		-2.14613	+	+
6100	RP9	0.0811808		-2.39472	+
6102	RP2	0.249664		-1.70349	+
6118	RPA2	-0.260911		2.58436	+
6164	RPL34	-0.52725		-1.794	+
6228	RPS23	-0.749011		-2.96783	+
6277	S100A6	-0.500713		-1.81125	+	+
6285	S100B	-0.140472		-2.71348	+	+
6307	MSMO1	0.319033		-2.86022	+	+
6387	CXCL12	0.459426		-1.50674	+	+
6399	TRAPPC2	0.539805		-1.37661	+
6443	SGCB	0.216405		-1.3362	+
6478	SIAH2	-0.13481		-1.82363	+
6498	SKIL	0.289329		-2.30553	+
6557	SLC12A1	0.648564		-2.19643	+	+
6566	SLC16A1	0.0944501		-2.70009	+	+
6591	SNAI2	0.123276		-2.27292	+
6636	SNRPF	-0.573383		-2.1041	+
6715	SRD5A1	0.0064188		-1.47551	+	+
6717	SRI	-0.112218		-2.0278	+
6736	SRY	-0.98349		-2.23549	+
6767	ST13	0.852859		-1.21307	+	+
6770	STAR	0.29024		-2.35742	+
6772	STAT1	-1.02907		-2.47062	+	+
6775	STAT4	-0.236421		-2.27408	+
6811	STX5	-0.557661		-2.24238	+
6850	SYK	0.259997		-2.40896	+	+
6860	SYT4	0.25757		-2.49411	+
6886	TAL1	0.023699		-1.90206	+
6902	TBCA	-0.471227		-2.1807	+
6926	TBX3	-0.193219		-2.3314	+
6949	TCOF1	0.0072389		-2.54499	+
6993	DYNLT1	-0.189125		-2.60453	+
7067	THRA	0.170618		-2.29348	+	+
7096	TLR1	0.305792		-1.75293	+
7110	TMF1	-0.0133381		1.67597	+	+
7137	TNNI3	0.213021		-1.89975	+	+
7173	TPO	0.294438		-2.30235	+	+
7185	TRAF1	0.762549		-1.73929	+	+
7252	TSHB	0.238548		-1.41512	+
7262	PHLDA2	0.490005		-1.4938	+
7306	TYRP1	-0.380663		-1.18732	+	+
7324	UBE2E1	0.126624		-2.38887	+
7355	SLC35A2	-0.453424		-2.7369	+
7358	UGDH	0.193153		-2.02492	+	+
7369	UMOD	0.577015		-4.02074	+
7378	UPP1	-0.43509		-2.62639	+	+
7428	VHL	0.326619		-1.63037	+	+
7429	VIL1	0.292713		-2.00915	+
7456	WIPF1	0.211696		-1.76274	+
7518	XRCC4	0.0160685		-2.45907	+
7535	ZAP70	0.43194		-1.97997	+	+
7541	ZBTB14	0.0490822		-1.81573	+
7542	ZFPL1	0.0485763		-2.35634	+
7547	ZIC3	-0.00722622		1.96004	+
7571	ZNF23	0.246706		-1.91938	+
7673	ZNF222	-0.0675169		-1.8558	+
7692	ZNF133	-0.397261		-2.39361	+
7709	ZBTB17	-0.0314941		-1.76842	+
7745	ZKSCAN8	-0.420818		-2.42518	+
7795	MEMO1	-0.217824		-1.96263	+
7809	BSND	-0.433131		-2.21079	+
7988	ZNF212	0.230391		-1.46895	+
8029	CUBN	0.104869		-2.41569	+	+
8065	CUL5	0.0358058		-2.21974	+	+
8078	USP5	0.864247		-1.85067	+
8110	DPF3	0.102882		-2.06581	+
8161	COIL	-0.36478		-2.66717	+
8336	HIST1H2AM	-0.346903		-2.00783	+
8481	OFD1	0.37049		-1.87589	+
8542	APOL1	-0.0219193		-2.32882	+
8566	PDXK	-0.11691		-2.40152	+	+
8650	NUMB	-0.0927216		-2.21388	+
8711	TNK1	-0.114968		-2.40748	+
8728	ADAM19	-0.202533		-2.39862	+
8732	RNGTT	0.314361		-1.65375	+	+
8780	RIOK3	-0.318205		-2.17931	+
8807	IL18RAP	-0.0200615		-1.72758	+	+
8812	CCNK	0.0303282		-1.44858	+
8864	PER2	-0.240126		-2.22011	+
8969	HIST1H2AG	-0.595688		-2.23045	+
8986	RPS6KA4	0.196454		-1.98296	+
9014	TAF1B	0.21882		1.47251	+
9025	RNF8	0.192692		-1.18171	+
9026	HIP1R	-0.129849		-2.37011	+
9063	PIAS2	0.338002		-2.66516	+
9130	FAM50A	-0.176203		-2.28483	+
9144	SYNGR2	-0.161388		-2.04201	+
9154	SLC28A1	-0.239779		-2.2717	+
9184	BUB3	-0.252597		-2.23869	+
9205	ZMYM5	-0.259585		-2.33029	+
9209	LRRFIP2	-0.284513		-2.50896	+
9270	ITGB1BP1	-0.133724		-2.2741	+
9289	GPR56	-0.574847		-1.92902	+
9354	UBE4A	-0.411985		-2.05384	+
9370	ADIPOQ	-0.0374455		-1.37636	+	+
9457	FHL5	0.395291		-1.85718	+
9496	TBX4	0.437277		-1.9559	+
9498	SLC4A8	-0.0726049		2.19214	+
9513	FXR2	-0.71091		-2.47598	+
9515	STXBP5L	0.116072		-3.85551	+
9572	NR1D1	-0.584587		-2.54428	+	+
9675	TTI1	-0.834581		-2.37611	+
9684	LRRC14	0.152413		1.04038	+
9692	KIAA0391	-0.338912		1.76399	+
9720	CCDC144A	-0.503373		-2.16138	+
9726	ZNF646	-0.061547		-1.35451	+
9731	CEP104	0.210051		-2.25597	+
9738	CCP110	-0.327625		-2.42762	+
9760	TOX	0.43531		-1.67876	+
9764	KIAA0513	-0.00825507		-1.80637	+
9775	EIF4A3	-0.70763		-2.35485	+
9832	JAKMIP2	-0.53992		-1.82243	+
9839	ZEB2	0.294756		-2.23137	+	+
9842	PLEKHM1	-0.0649436		1.87718	+
9858	PPP1R26	0.215692		-1.42925	+
9897	KIAA0196	-0.27495		-2.65853	+
9911	TMCC2	-0.0437306		-2.31992	+
9927	MFN2	0.384116		-1.72285	+	+
9933	KIAA0020	0.250388		-2.10736	+
9967	THRAP3	-0.443378		1.6006	+
10000	AKT3	0.278474		-1.87653	+	+
10002	NR2E3	0.0598333		-2.09045	+	+
10038	PARP2	0.266373		-2.14212	+	+
10051	SMC4	0.0630134		-1.93277	+
10056	FARSB	0.432096		-1.93208	+
10095	ARPC1B	0.0613305		-1.70899	+
10103	TSPAN1	0.254058		-1.87499	+
10106	CTDSP2	0.280986		2.24348	+	+
10141	C4orf6	-0.0725414		-2.40049	+
10148	EBI3	0.10947		-2.05061	+	+
10194	TSHZ1	-0.0856691		-2.18542	+
10212	DDX39A	-0.463195		-2.77464	+	+
10217	CTDSPL	0.320635		-1.76862	+	+
10221	TRIB1	-0.0601703		-2.28825	+
10282	BET1	-0.392156		-2.01569	+	+
10424	PGRMC2	0.313505		-1.69375	+	+
10454	TAB1	-0.259562		-2.63606	+
10467	ZNHIT1	-0.338915		-1.98639	+
10477	UBE2E3	-0.0108301		-1.33099	+
10540	DCTN2	0.361142		-1.64656	+
10568	SLC34A2	0.364065		-1.80071	+	+
10635	RAD51AP1	-0.194403		-2.43317	+
10638	SPHAR	0.109703		-1.24531	+
10678	B3GNT2	-0.39964		-2.09571	+
10683	DLL3	0.419244		-3.87279	+
10691	GMEB1	-0.271284		-1.86184	+
10732	TCFL5	0.184124		2.20291	+
10771	ZMYND11	-0.857568		-2.24533	+
10876	EDDM3A	-0.028543		-2.11251	+
10878	CFHR3	-1.02331		-2.98157	+
10914	PAPOLA	0.235445		1.69863	+	+
10917	BTNL3	-0.153732		-2.03931	+	+
10927	SPIN1	0.890181		-1.20426	+
10944	C11orf58	-0.888651		-1.48395	+
10983	CCNI	-0.280562		-2.28952	+
11001	SLC27A2	0.544308		-2.02103	+	+
11047	ADRM1	-0.455425		-1.89841	+	+
11060	WWP2	0.357037		-2.27316	+	+
11067	C10orf10	0.0291849		-2.1127	+
11076	TPPP	-0.096385		-2.17408	+
11097	NUPL2	-0.261436		-2.34529	+
11127	KIF3A	0.37214		-2.20813	+
11136	SLC7A9	-0.032421		-1.83115	+
11147	HHLA3	-0.0571142		2.22583	+
11149	BVES	0.137066		1.02914	+
11153	FICD	0.243414		-1.88659	+
11235	PDCD10	0.145891		-1.74751	+
11255	HRH3	-0.0391148		-2.6007	+	+
11340	EXOSC8	0.130579		-2.26719	+
22797	TFEC	0.141106		-2.12442	+
22829	NLGN4Y	-0.233611		-2.65519	+
22863	ATG14	0.352248		-2.4522	+
22899	ARHGEF15	-0.562897		-2.13004	+
22950	SLC4A1AP	0.0111139		-2.05094	+
22983	MAST1	-0.442114		-2.10994	+
23011	RAB21	0.349016		-1.92497	+
23048	FNBP1	0.286202		-1.83602	+
23052	ENDOD1	0.101868		2.41666	+	+
23054	NCOA6	-0.0993548		-1.84857	+	+
23208	SYT11	-0.419292		-2.42505	+
23235	SIK2	-1.04984		-1.81574	+
23241	PACS2	-0.203808		1.71454	+
23277	CLUH	0.394455		-2.15832	+
23331	TTC28	-0.0575512		-2.08676	+
23349	KIAA1045	0.187699		1.75259	+
23353	SUN1	0.00611144		-2.48958	+
23394	ADNP	-0.190984		-4.19722	+
23397	NCAPH	0.108042		-2.16812	+
23404	EXOSC2	-0.620122		-1.96056	+
23415	KCNH4	-0.25026		-2.69004	+
23423	TMED3	-0.10516		1.77774	+
23433	RHOQ	0.551079		1.277	+
23446	SLC44A1	-0.244042		2.18537	+
23461	ABCA5	-0.204345		-2.11233	+
23479	ISCU	-0.646424		-2.08932	+
23509	POFUT1	-0.602947		-2.40088	+
23533	PIK3R5	-0.0943284		1.90034	+
23552	CDK20	0.72907		1.08053	+	+
23563	CHST5	-0.00770747		-2.51978	+	+
23568	ARL2BP	-0.921628		-3.50805	+
23589	CARHSP1	-0.33952		-1.90678	+
23657	SLC7A11	-0.0386861		-2.68109	+	+
24138	IFIT5	-0.605538		-2.11638	+
25807	RHBDD3	0.00531959		-1.89065	+
25809	TTLL1	0.686278		-1.672	+	+
25817	FAM19A5	0.180055		-2.30939	+
25904	CNOT10	-0.402957		-2.22253	+
25978	CHMP2B	0.206786		-2.09083	+
25983	NGDN	-0.829875		-1.67487	+
25984	KRT23	-0.063345		-2.28554	+
26035	GLCE	-0.0624837		-2.09935	+	+
26047	CNTNAP2	-0.102895		-2.17713	+
26057	ANKRD17	0.279095		-2.1656	+
26115	TANC2	-0.130392		-2.13979	+
26146	TRAF3IP1	0.117382		-2.28402	+
26260	FBXO25	-0.432982		-2.24847	+
26270	FBXO6	-0.288959		-2.31086	+
26289	AK5	0.273973		-1.23938	+	+
26576	SRPK3	-0.0211724		-2.05891	+
27076	LYPD3	0.271549		-1.90498	+
27101	CACYBP	-0.0388999		-1.55742	+
27153	ZNF777	-0.443847		-2.11324	+
27289	RND1	0.242121		-2.21086	+
28964	GIT1	0.442025		-2.24054	+
28981	IFT81	0.221738		-2.29843	+
29080	CCDC59	-0.240019		-1.44572	+
29081	METTL5	-0.157772		-2.65444	+
29106	SCG3	-0.189493		-2.30556	+
29781	NCAPH2	0.297579		-2.07162	+
29944	PNMA3	-0.543606		1.53698	+
50617	ATP6V0A4	-0.316987		-2.83472	+
51035	UBXN1	-0.347333		-1.78191	+
51050	PI15	-0.0832898		-2.53219	+
51073	MRPL4	0.306158		-1.88771	+
51075	TMX2	-0.232395		-2.37279	+
51094	ADIPOR1	0.147515		-2.15651	+
51116	MRPS2	0.209816		-1.41349	+
51134	CCDC41	-0.662114		-2.1933	+
51143	DYNC1LI1	-0.290876		-2.34964	+
51172	NAGPA	0.13967		2.08731	+	+
51182	HSPA14	0.00574802		-1.73269	+
51225	ABI3	0.186006		0.941232	+
51253	MRPL37	-0.0716296		-1.8402	+
51380	CSAD	-0.571293		-2.36334	+	+
51388	NIP7	-0.100546		-1.3384	+
51430	SUCO	0.248421		-2.07136	+
51474	LIMA1	-0.441332		-2.25246	+
51478	HSD17B7	-0.408342		2.16945	+
51524	TMEM138	-0.231649		-2.12387	+
51529	ANAPC11	0.321983		-1.91054	+
51562	MBIP	0.374589		-1.98556	+
51582	AZIN1	-0.33437		-2.72428	+
51601	LIPT1	-0.0578488		-2.48805	+
51603	METTL13	-0.337285		-2.85963	+
51604	PIGT	0.0674255		-2.27993	+
51693	TRAPPC2L	0.0429651		-1.98106	+
51719	CAB39	0.620027		-2.16956	+
51747	LUC7L3	-0.0287675		-1.85392	+
53335	BCL11A	0.134758		-2.28677	+
53637	S1PR5	0.462965		-1.89208	+	+
54058	C21orf58	-0.00167118		-2.02004	+
54332	GDAP1	0.048068		-1.25155	+
54361	WNT4	0.111234		-2.4288	+
54434	SSH1	-0.00673291		-2.05274	+
54439	RBM27	-0.0534901		-4.09593	+
54460	MRPS21	-0.378823		-2.03175	+
54474	KRT20	0.326034		-1.32498	+
54586	EQTN	-0.35917		2.07231	+
54716	SLC6A20	-0.478597		-2.34879	+
54726	OTUD4	-0.0429862		-2.3522	+
54763	ROPN1	-0.0810375		1.66331	+
54780	NSMCE4A	0.403247		-2.15196	+
54788	DNAJB12	-0.0699965		1.50621	+
54832	VPS13C	-0.160174		-2.07658	+
54855	FAM46C	-0.274771		-1.91531	+
54879	ST7L	-0.115222		-1.74384	+
54883	CWC25	-0.350449		-2.54578	+
54906	FAM208B	0.0279634		-1.9583	+
54910	SEMA4C	0.180992		-1.71209	+
54962	TIPIN	-0.247025		-2.33837	+
54979	HRASLS2	-0.454091		-1.69415	+	+
55001	TTC22	0.451533		-1.43638	+
55004	LAMTOR1	0.0922826		-2.44296	+
55014	STX17	0.585532		-1.81457	+
55024	BANK1	-0.110157		-2.44395	+
55031	USP47	0.0763289		-2.6018	+
55055	ZWILCH	0.0780729		-2.21569	+
55084	SOBP	0.185032		-1.95448	+
55095	SAMD4B	-0.104367		-2.49151	+
55116	TMEM39B	0.0437643		1.95574	+
55124	PIWIL2	-0.458917		-2.53366	+
55129	ANO10	0.0882535		-2.52337	+
55200	PLEKHG6	0.0724333		-2.36861	+
55220	KLHDC8A	0.632002		-1.66207	+
55229	PANK4	-0.0195083		-2.26692	+	+
55240	STEAP3	0.112071		-2.01961	+	+
55294	FBXW7	-0.490879		-1.27111	+
55312	RFK	0.37295		-1.78077	+	+
55326	AGPAT5	-0.451455		-2.02924	+
55329	MNS1	0.195474		-2.33253	+
55366	LGR4	0.207409		-2.18417	+
55435	AP1AR	-0.252322		-3.52206	+
55437	STRADB	0.175512		-1.43755	+
55503	TRPV6	-0.208036		-1.82611	+	+
55540	IL17RB	0.435209		1.03472	+	+
55589	BMP2K	-0.000839595		-1.79226	+
55666	NPLOC4	0.18493		-1.88488	+
55718	POLR3E	-0.601177		-2.10181	+
55809	TRERF1	-0.54257		-1.85216	+
55858	TMEM165	-0.000426531		-1.53338	+
55860	ACTR10	0.0872919		-2.48642	+
55872	PBK	0.184761		-1.93026	+
56034	PDGFC	0.214813		-1.43667	+	+
56159	TEX11	-0.746745		-2.40387	+
56255	TMX4	-0.226944		-1.77156	+
56341	PRMT8	0.0373869		-2.43178	+
56829	ZC3HAV1	0.32393		-1.62658	+
56916	SMARCAD1	0.3319		-2.39902	+
56917	MEIS3	0.420272		-2.33623	+
56951	C5orf15	-0.248269		-1.92365	+
56967	C14orf132	0.334895		-1.92047	+
57003	CCDC47	0.0425793		-1.85185	+
57017	COQ9	-0.00230794		-2.67269	+
57110	HRASLS	-0.0546228		-1.18512	+	+
57129	MRPL47	-0.46981		-1.21603	+
57130	ATP13A1	-0.0112037		-2.37794	+	+
57149	LYRM1	-0.203462		1.79305	+
57504	MTA3	-0.374833		-2.53552	+
57530	CGN	0.113452		-2.12646	+
57541	ZNF398	0.417035		-1.95433	+
57563	KLHL8	-0.309688		-2.50488	+
57586	SYT13	-0.47075		-2.53176	+
57614	KIAA1468	0.155986		-2.21271	+
57626	KLHL1	0.297493		-1.92689	+
57639	CCDC146	-0.095725		2.29318	+
57655	GRAMD1A	0.292445		1.9532	+
57662	CAMSAP3	0.0688518		-2.03864	+
57689	LRRC4C	0.192397		-2.20793	+
57700	FAM160B1	0.126538		-1.73079	+
57761	TRIB3	0.148436		-3.23138	+
57864	SLC46A2	0.589707		-1.69132	+
58503	PROL1	-0.00417182		-1.828	+
58513	EPS15L1	-0.30346		-1.85976	+	+
58517	RBM25	-0.0411297		-2.08966	+
60529	ALX4	-0.00268273		-2.37175	+
60558	GUF1	0.240839		-2.33412	+
63897	HEATR6	0.625433		-1.59813	+
64098	PARVG	-0.0595913		-2.17186	+
64129	TINAGL1	-0.154176		-1.86427	+
64146	PDF	0.182723		2.3335	+	+
64147	KIF9	0.647932		-2.16002	+
64320	RNF25	0.10495		-2.05679	+
64599	GIGYF1	-0.332147		-2.53128	+
64699	TMPRSS3	-0.0211881		-1.76023	+
64710	NUCKS1	-0.385152		-1.92228	+
64750	SMURF2	-0.146928		-2.46665	+
64756	ATPAF1	-0.537962		-2.75677	+
64770	CCDC14	0.117511		-2.30759	+
64802	NMNAT1	0.131755		-1.8272	+
64841	GNPNAT1	-0.374142		-2.46894	+	+
64856	VWA1	0.418317		-3.96518	+
64949	MRPS26	-0.296758		-2.51224	+
64969	MRPS5	0.824308		-1.39945	+
65122	PRAMEF2	0.0652578		-2.07413	+
65124	SOWAHC	-0.545377		-2.11206	+
65991	FUNDC2	-0.530252		-2.07366	+
66000	TMEM108	0.0196789		-2.67199	+
66037	BOLL	0.153238		1.57027	+
78997	GDAP1L1	-0.240299		-2.92095	+
79033	ERI3	0.0525726		-2.41188	+	+
79133	NDUFAF5	-0.328733		1.67491	+	+
79269	DCAF10	0.385222		2.69087	+
79442	LRRC2	-0.208856		-2.25813	+
79589	RNF128	0.242953		-1.50224	+
79600	TCTN1	-0.165032		-2.23499	+
79659	DYNC2H1	0.0345267		-2.1508	+
79672	FN3KRP	-1.00271		-2.65601	+	+
79692	ZNF322	-0.201044		-2.25479	+
79720	VPS37B	0.38885		-2.47398	+
79726	WDR59	0.25022		0.904975	+
79729	SH3D21	-0.700693		-1.41551	+
79746	ECHDC3	0.218587		-1.51238	+
79843	FAM124B	-0.661773		-1.71024	+
79853	TM4SF20	0.0905031		-1.81786	+
79864	C11orf63	0.14257		-2.57518	+
79866	BORA	-0.0411423		-2.15475	+
79872	CBLL1	0.645132		-2.48119	+
79912	PYROXD1	-0.975674		-2.65434	+
79915	ATAD5	-0.492477		-1.87315	+
79924	ADM2	0.629431		-2.30171	+	+
79931	TNIP3	-0.288617		-1.65832	+
80019	UBTD1	0.311445		-2.14071	+
80034	CSRNP3	0.0695502		0.893498	+
80198	MUS81	-0.393041		-1.96934	+	+
80705	TSGA10	-0.636532		-2.81337	+
81027	TUBB1	0.478999		-1.3422	+	+
81575	APOLD1	-0.341986		-2.10865	+
81616	ACSBG2	0.214381		-1.9501	+	+
81617	CAB39L	0.292915		-2.65858	+
81619	TSPAN14	0.448556		-2.29985	+
81624	DIAPH3	-0.579751		-1.83087	+
81870	KRTAP9-9	-0.266002		-1.95616	+
83259	PCDH11Y	0.0608535		-2.27861	+
83394	PITPNM3	0.358398		-1.76516	+
83446	CCDC70	-0.228519		-2.21326	+
83447	SLC25A31	0.402451		-2.21527	+
83607	AMMECR1L	0.125449		0.926631	+
83881	MIXL1	0.265104		-2.03482	+
83889	WDR87	-0.0219325		-1.66343	+
83941	TM2D1	0.295399		-2.39415	+
84171	LOXL4	0.112383		-2.27153	+
84309	NUDT16L1	-0.218661		-2.65644	+
84333	PCGF5	-0.0390567		-2.16687	+
84437	MSANTD4	0.0836414		-2.09136	+
84466	MEGF10	-0.406814		1.63797	+
84518	CNFN	-0.530027		-2.48221	+
84524	ZC3H8	-0.562726		-2.33996	+
84628	NTNG2	0.0908655		1.81982	+
84631	SLITRK2	0.173894		1.53149	+
84654	SPZ1	0.421828		-2.39221	+
84684	INSM2	0.472187		-2.0953	+
84691	FAM71F1	-0.108005		-2.13678	+
84706	GPT2	-0.391872		-2.10981	+	+
84861	KLHL22	0.0724036		-1.79597	+
84889	SLC7A3	-0.206048		-2.01013	+
84896	ATAD1	-0.577467		-1.87999	+
84941	HSH2D	0.484242		-2.12126	+
84952	CGNL1	0.0116263		1.58431	+
84988	PPP1R16A	-0.288374		-2.24313	+
85280	KRTAP9-4	0.299555		-1.93011	+
85417	CCNB3	0.234488		-2.06014	+
85508	SCRT2	0.107166		-2.01638	+
90120	C9orf69	-0.568598		-1.23716	+
90204	ZSWIM1	-0.337424		-2.09418	+
90362	FAM110B	-0.035999		-1.7682	+
90417	KNSTRN	-0.00662079		-2.44354	+
90639	COX19	-0.174861		-1.28767	+
91750	LIN52	-0.359437		-2.12941	+
91775	NXPE3	-0.337743		-2.04946	+
91975	ZNF300	0.398401		1.01079	+
92104	TTC30A	0.80326		0.895438	+
92714	ARRDC1	0.273529		-1.68196	+
92979	MARCH9	-0.368657		-2.13791	+
93134	ZNF561	-0.263827		-2.13235	+
93349	SP140L	-0.272317		-2.13041	+
93550	ZFAND4	-0.344786		-1.95997	+
93621	MRFAP1	-0.196614		-2.08305	+
94086	HSPB9	0.222125		-2.12829	+
112464	PRKCDBP	-0.0209293		-2.03717	+
112479	ERI2	0.578726		-2.14955	+	+
112714	TUBA3E	-1.06291		-4.26693	+
112770	C1orf85	-0.660556		-2.93142	+
112950	MED8	-0.1554		-2.63963	+
113220	KIF12	0.169913		-1.56184	+
113235	SLC46A1	-0.905051		-2.36981	+
113402	SFT2D1	0.0583553		-2.63402	+
113746	ODF3	-0.15455		1.05789	+
114795	TMEM132B	-0.496948		-2.59938	+
114904	C1QTNF6	0.281009		2.17601	+
114908	TMEM123	0.0577689		1.1528	+	+
115098	CCDC124	0.0246293		2.02281	+
115265	DDIT4L	-0.692187		-2.46642	+
115362	GBP5	0.278278		-2.64377	+
115548	FCHO2	-0.453478		1.25155	+
116071	BATF2	0.170417		-1.65443	+
116092	DNTTIP1	0.527091		-1.75636	+
116843	SLC18B1	0.381721		-3.38288	+
116988	AGAP3	-0.0761435		-1.87191	+
117144	CATSPER1	-0.208228		-1.9176	+
117531	TMC1	-0.129043		-2.29456	+
117854	TRIM6	0.0749274		-2.34046	+
118461	C10orf71	0.00940292		1.64002	+
118663	BTBD16	0.00495119		-2.42487	+
118881	COMTD1	-0.241965		-1.77011	+
119391	GSTO2	-0.547298		-2.77131	+
119678	OR52E2	-0.278245		-1.96033	+
119774	OR52K2	-0.110665		-1.62248	+
120227	CYP2R1	-0.269221		-2.76789	+
121268	RHEBL1	-0.56905		-1.93915	+
121549	ASCL4	-0.0817459		-2.31419	+
123207	C15orf40	0.387021		-2.09481	+
124245	ZC3H18	-0.624549		-2.19606	+
126272	EID2B	0.269247		-2.32542	+
126299	ZNF428	0.199705		-1.88475	+
126375	ZNF792	0.0918529		-1.89877	+
126393	HSPB6	-0.545263		-2.38447	+
127003	C1orf194	-0.18719		-2.62145	+
127623	OR2B11	-0.0553785		-2.06105	+
128077	LIX1L	-0.125885		-2.50867	+
129401	NUP35	-0.126299		-1.83002	+
129446	XIRP2	0.206033		-2.26585	+
129684	CNTNAP5	-0.305223		-2.55442	+
132141	IQCF1	-0.111285		-2.17511	+
132720	C4orf32	-0.218364		-2.48275	+
133396	IL31RA	-0.36343		-2.63641	+	+
133957	CCDC127	0.128078		-1.18055	+
134492	NUDCD2	0.137966		1.83111	+
137209	ZNF572	0.364286		-2.18555	+
137902	PXDNL	0.345714		0.927739	+	+
137970	UNC5D	-0.0773034		-1.65295	+	+
138639	PTPDC1	0.317868		-1.68534	+
139105	BEND2	-0.285289		-1.66281	+
140467	ZNF358	0.291334		-1.87718	+
140578	CHODL	0.300128		-1.99374	+
142678	MIB2	-0.0472808		-2.35326	+
144402	CPNE8	0.654267		-3.70891	+
145773	FAM81A	0.511215		-2.09879	+
145788	C15orf65	-0.150257		-2.15893	+
146183	OTOA	0.120428		-1.58958	+
146439	CCDC64B	-0.25025		-1.40517	+
146822	CDRT15	0.581008		0.988636	+
147138	TMC8	-0.29811		1.29511	+
147409	DSG4	0.196767		-1.86459	+
148266	ZNF569	0.172326		-1.94188	+
148281	SYT6	-0.0989899		-2.0883	+
148823	GCSAML	0.3306		-2.37465	+
150737	TTC30B	-0.306658		2.14774	+
150946	GAREML	0.224473		-1.52924	+
152579	SCFD2	-0.635742		-3.04138	+
153090	DAB2IP	-0.00757476		-2.25925	+
153218	SPINK13	0.262874		1.83952	+
153339	TMEM167A	0.167563		-4.555	+
153527	ZMAT2	-0.0173784		-1.93224	+
153571	C5orf38	0.504857		-1.63511	+
157574	FBXO16	0.537741		-1.62957	+
157848	NKX6-3	0.447875		-1.90678	+
158055	C9orf163	0.718953		-1.92507	+
158434	LOC158434	0.434744		0.932677	+
158931	TCEAL6	-0.115066		-1.63922	+
160298	C11orf42	-0.0915674		-1.2562	+
161823	ADAL	0.0496701		-1.94609	+	+
161835	FSIP1	-0.311942		-1.9672	+
162655	ZNF519	0.180823		-2.06834	+
164684	WBP2NL	-0.143485		-2.5252	+
165918	RNF168	0.237623		-1.82456	+
170959	ZNF431	0.0883356		-2.12423	+
171558	PTCRA	-0.556082		-1.86552	+	+
195827	AAED1	0.14742		-2.24811	+
196051	PPAPDC1A	-0.784803		-2.8222	+
199675	C19orf59	0.08627		-2.20427	+
200350	FOXD4L1	-0.865119		-2.4526	+
200894	ARL13B	-0.0433874		-2.05102	+
200916	RPL22L1	-0.299301		-2.12956	+
200931	SLC51A	0.0884325		-1.67014	+
201627	DENND6A	-0.438836		-2.28931	+
201798	TIGD4	0.16737		-1.18268	+
205147	AMER3	0.0330433		-2.18968	+
219493	OR5AR1	-0.237947		-4.32838	+
219938	SPATA19	0.105049		-1.81301	+
221002	RASGEF1A	-0.258595		-2.17308	+
221074	SLC39A12	0.192935		-1.92493	+
221710	SMIM13	-0.804238		-1.27041	+
221908	PPP1R35	-0.1148		-1.84386	+
222967	RSPH10B	0.279622		-1.92278	+
253650	ANKRD18A	0.0569563		-1.89281	+
254158	CXorf58	0.0330235		-1.86993	+
254251	LCORL	-0.0275633		-2.32821	+	+
254295	PHYHD1	0.471181		-1.90176	+
254827	NAALADL2	0.450577		-2.07588	+
255758	TCTEX1D2	0.0905091		-2.36175	+
255798	C3orf43	0.256774		-2.23038	+
255967	PAN3	-0.00878063		-1.17139	+
259197	NCR3	-0.631486		-2.45783	+	+
266743	NPAS4	0.385188		-1.91606	+
283238	SLC22A24	-0.408642		-3.00151	+
283871	PGP	0.179825		-2.30447	+	+
283987	HID1	-0.319475		-2.31508	+
284106	CISD3	0.272731		-1.87919	+
284307	ZIK1	0.143497		-1.63697	+
284340	CXCL17	-0.0964852		-2.39325	+
284346	ZNF575	-0.21606		1.89923	+
284546	C1orf185	0.595213		-1.41888	+
285282	RABL3	-0.0303971		-2.23651	+
285588	EFCAB9	0.515814		-1.54676	+
285679	C5orf60	0.33326		-2.17197	+
285782	CAGE1	-0.358104		-2.4138	+
285855	RPL7L1	0.158791		1.8129	+
285971	ZNF775	-0.195959		-2.30565	+
286144	TRIQK	0.08002		-1.98875	+
286204	CRB2	0.0168085		-1.90729	+
337882	KRTAP19-1	-0.15291		-2.09573	+
337978	KRTAP21-2	0.611572		-1.64647	+
338675	OR5AP2	-0.268992		-2.17749	+
338773	TMEM119	0.0941437		-2.69488	+
338917	VSX2	0.111461		-1.9229	+
339453	TMEM240	0.226061		-2.04648	+
339559	ZFP69	-0.0865713		-1.67748	+
339977	LRRC66	-0.147248		-2.27192	+
340990	OTOG	-0.0584695		-2.25021	+
341350	OVCH1	0.534308		2.42095	+	+
342908	ZNF404	-0.304796		-2.1086	+
344167	FOXI3	0.345832		-2.13101	+
347516	DGAT2L6	-0.0101633		-1.64831	+
348801	LNP1	-0.169333		-1.98781	+	+
349136	WDR86	0.0871353		1.94977	+
353131	LCE1A	-0.191544		-2.07859	+
374654	KIF7	0.132669		-2.47786	+
375307	C2orf62	0.625736		-1.70363	+
375387	LRRC33	-0.014478		-2.12543	+
375616	KCP	-0.0366416		-2.13874	+
375686	SPATC1	0.289037		-2.13477	+
375790	AGRN	-0.0160126		-1.85341	+
387266	KRTAP5-3	-0.303806		-2.2966	+
387849	REP15	-0.673574		-1.65876	+
387990	TOMM20L	-0.555086		-2.81448	+
388336	SHISA6	0.29221		-2.39857	+
388523	ZNF728	0.665707		-1.72206	+
388531	RGS9BP	0.356402		-1.93372	+
388743	CAPN8	0.0127958		0.902905	+	+
388951	TSPYL6	-0.306049		-1.86555	+
389362	PSMG4	0.336807		-1.80003	+
389541	LAMTOR4	0.900072		-1.89949	+
390084	OR56A5	0.293996		-1.92456	+
390168	OR5M1	-0.877039		-2.09035	+
390616	ANKRD34C	-0.76337		-2.73438	+
391002	PRAMEF8	0.0850433		-2.99882	+
391196	OR2M7	-0.100866		-2.11281	+
392188	USP17L8	-0.243165		-2.04418	+
399473	SPRED3	0.638099		0.94927	+
399664	MEX3D	0.793053		-1.47736	+
399967	PATE2	0.13542		-1.95086	+
403284	OR6C68	0.0770066		-2.58628	+
403313	PPAPDC2	0.0552229		-2.52204	+
403314	APOBEC4	0.186015		-1.78616	+
406990	hsa-mir-208a	0.886527		-2.5948	+
407050	hsa-mir-93	0.211359		1.14323	+
414301	DDI1	-0.378452		-3.90658	+
414328	IDNK	-0.504356		-3.37059	+	+
415117	STX19	0.288948		-2.00313	+
441669	OR4Q3	0.0559458		-2.41489	+
445347	TARP	0.206616		1.60627	+
493753	COA5	0.0828333		-2.35346	+
493860	CCDC73	-0.0674488		-1.32018	+
494119	SPANXN2	-0.135915		-2.33266	+
553158	PRR5-ARHGAP8	0.0934298		-1.98661	+
574449	hsa-mir-492	-0.716017		1.168	+
619373	MBOAT4	-0.357431		-1.861	+	+
643226	GRXCR2	-0.943836		-2.26913	+
646962	HRCT1	-0.0912407		-2.41338	+
653427	FOXD4L5	0.427052		-2.68278	+
654346	LGALS9C	-0.550228		-2.82625	+	+
664612	hsa-mir-539	-0.807382		-3.96474	+
693120	hsa-mir-33b	-0.35346		-2.64723	+
693137	hsa-mir-552	-0.686449		-3.25373	+
693143	hsa-mir-558	0.154496		0.912871	+
693152	hsa-mir-567	0.209816		-2.87774	+
693171	hsa-mir-586	-0.60158		-1.81219	+
693172	hsa-mir-587	0.249305		-3.30638	+
693185	hsa-mir-600	-0.365348		-3.0037	+
693200	hsa-mir-615	-0.0428809		-6.65483	+
693201	hsa-mir-616	-0.353271		-1.25615	+
693206	hsa-mir-621	0.334424		0.9071	+
693211	hsa-mir-626	-0.276564		-2.11404	+
693218	hsa-mir-633	-0.0870492		2.63524	+
724033	hsa-mir-663a	0.0904329		1.33156	+
728047	GOLGA8O	0.00536594		-1.39219	+
729877	TBC1D3H	-0.0589201		-2.04527	+
730249	IRG1	0.736889		-1.56017	+	+
731220	RFX8	0.117654		-2.50053	+
768213	hsa-mir-671	0.570435		-2.90799	+
768218	hsa-mir-766	0.26468		1.13515	+
768222	hsa-mir-770	0.28082		-3.57367	+
100033819	hsa-mir-675	0.0116005		-2.82334	+
100126324	hsa-mir-934	-0.0577931		-3.53567	+
100127206	KIAA1024L	-0.604649		-2.06439	+
100129385	C9orf92	-0.0461906		-1.50203	+
100287144	USP17L10	-0.0075929		-2.03687	+
100302112	hsa-mir-1284	-1.05493		-2.86148	+
100302117	hsa-mir-320b-1	0.832207		1.08496	+
100302122	hsa-mir-1183	-0.129298		-2.76801	+
100302136	hsa-mir-1252	0.0929547		-3.90089	+
100302141	hsa-mir-1913	-0.223752		-3.03443	+
100302146	hsa-mir-1302-5	-1.10852		-3.06364	+
100302170	hsa-mir-1206	0.294127		-11.8892	+
100302183	hsa-mir-1825	0.196408		2.94072	+
100302192	hsa-mir-548f-1	-0.274395		-1.17511	+
100302201	hsa-mir-1228	-0.289593		-3.27358	+
100302217	hsa-mir-1827	-0.600123		-3.7502	+
100302259	hsa-mir-1202	0.73655		-2.9547	+
100302284	hsa-mir-1303	-0.785032		-3.99946	+
100313781	hsa-mir-718	-0.755847		-2.98481	+
100463285	MTRNR2L4	0.268468		-1.6022	+
100533467	BIVM-ERCC5	-0.098759		-2.41775	+
102157402	AK6	0.671594		-1.36709	+
102464817	hsa-mir-5787	0.258269		0.971535	+
102464831	hsa-mir-6080	0.275183		-2.65985	+
102464836	hsa-mir-6088	-0.557772		-2.61927	+
102465135	hsa-mir-6128	0.112029		-2.85992	+
102465437	hsa-mir-6731	-0.0688977		-2.2292	+
102465524	hsa-mir-6869	0.552733		-3.39194	+
102465533	hsa-mir-6885	0.0469551		-3.15469	+
102465668	hsa-mir-7111	-0.41218		-3.61727	+
102465669	hsa-mir-7113	0.382591		1.05792	+
102465803	hsa-mir-7706	0.104553		-2.53574	+
102465859	hsa-mir-7978	-0.612764		-3.09331	+
102466864	hsa-mir-6516	-0.849646		-3.52491	+
102466874	hsa-mir-8057	-0.690032		1.34772	+
102467005	hsa-mir-8084	0.361381		-2.80928	+
134	ADORA1	-2.06429	+	0.409784		+
148	ADRA1A	-2.05476	+	0.403587		+
159	ADSS	-2.17436	+	-0.553836
185	AGTR1	1.88659	+	0.391772		+
266	AMELY	-1.47981	+	0.226554
440	ASNS	-4.94119	+	-0.368954		+
479	ATP12A	-2.11804	+	-0.138745		+
595	CCND1	-2.25096	+	0.450867		+
604	BCL6	-1.80343	+	0.0613523
638	BIK	-1.94194	+	0.176793
733	C8G	-2.05015	+	0.795137
775	CACNA1C	-2.00288	+	0.152806		+
800	CALD1	-1.98155	+	0.00783695
826	CAPNS1	-1.87359	+	0.589288
943	TNFRSF8	-2.68047	+	0.135367		+
960	CD44	-1.3975	+	-0.0199206		+
1005	CDH7	-1.85072	+	-0.202354
1017	CDK2	-2.49785	+	-0.0740595		+
1026	CDKN1A	-2.12487	+	0.140455		+
1027	CDKN1B	-1.19347	+	-0.376017		+
1119	CHKA	-2.55107	+	0.180133		+
1207	CLNS1A	-2.38568	+	0.17515
1241	LTB4R	-2.54293	+	-0.103669		+
1314	COPA	-3.08776	+	0.620881
1427	CRYGS	-1.90266	+	0.471035
1459	CSNK2A2	-1.50126	+	-0.0887522		+
1468	SLC25A10	1.04635	+	0.644653
1479	CSTF3	-2.61572	+	-0.395241
1620	DBC1	2.06536	+	0.0552472
1633	DCK	-1.76776	+	0.146599		+
1642	DDB1	-1.34996	+	0.763699
1657	DMXL1	-1.98273	+	0.0760828
1659	DHX8	-1.15051	+	-0.256171		+
1666	DECR1	-1.57895	+	0.637443
1785	DNM2	-2.24464	+	0.0377141		+
1789	DNMT3B	-2.65131	+	0.0646972		+
1871	E2F3	-2.51033	+	-0.0551032		+
1943	EFNA2	1.43262	+	-0.58562
1996	ELAVL4	-2.41001	+	-0.125697
2019	EN1	-2.14913	+	-0.168088
2063	NR2F6	0.961736	+	0.0658137		+
2068	ERCC2	-1.96658	+	-0.00587421		+
2151	F2RL2	-1.75742	+	0.00613258		+
2159	F10	-1.86006	+	0.573849		+
2327	FMO2	-1.95934	+	-0.163419
2547	XRCC6	-1.51857	+	-0.0343756
2567	GABRG3	-1.85175	+	-0.117697		+
2627	GATA6	-1.74974	+	0.423878
2631	GBAS	1.09787	+	0.115387
2642	GCGR	-2.24764	+	-0.332538		+
2653	GCSH	-1.86326	+	0.394484
2661	GDF9	-1.39458	+	0.07591
2678	GGT1	-2.26412	+	0.720365		+
2739	GLO1	-2.68595	+	0.221793		+
2743	GLRB	-1.7115	+	0.295867		+
2774	GNAL	-1.15497	+	-0.38839
2788	GNG7	-1.12879	+	-0.858838		+
2810	SFN	-1.36016	+	0.658961
2832	NPBWR2	-1.62897	+	0.00255396		+
2835	GPR12	-2.12085	+	-0.483656
2868	GRK4	-2.56528	+	-0.0913162
2874	GPS2	1.6533	+	0.101792
2879	GPX4	1.74009	+	-0.203645
2935	GSPT1	-1.24584	+	-0.792113
3015	H2AFZ	-2.18056	+	-0.524815		+
3024	HIST1H1A	1.82996	+	0.049452		+
3032	HADHB	-1.39168	+	0.594536
3038	HAS3	0.932601	+	0.133511		+
3068	HDGF	-2.29999	+	0.0114718		+
3081	HGD	-2.4993	+	-0.892457		+
3096	HIVEP1	-1.38703	+	0.763568
3115	HLA-DPB1	-2.29096	+	0.242584
3177	SLC29A2	-2.07314	+	0.0304286
3196	TLX2	-1.73563	+	0.157822
3200	HOXA3	1.69431	+	-0.1948
3213	HOXB3	-2.38267	+	-0.585972
3214	HOXB4	-2.16529	+	0.290289
3386	ICAM4	-1.63075	+	0.382182		+
3394	IRF8	-1.98661	+	0.377264		+
3416	IDE	-2.49405	+	-0.427401		+
3426	CFI	-2.30283	+	-0.233014		+
3476	IGBP1	-1.11389	+	0.0485951
3627	CXCL10	2.43847	+	0.37573		+
3642	INSM1	-2.24121	+	0.0679741
3792	KEL	1.56058	+	-0.306353		+
3801	KIFC3	-2.52789	+	-0.260555
3842	TNPO1	-2.25967	+	-0.184864
3875	KRT18	-1.68391	+	-1.15484
3921	RPSA	-1.84023	+	0.189469
3930	LBR	-1.85349	+	-0.20378		+
3987	LIMS1	-2.14775	+	-0.0507516
4046	LSP1	-1.12537	+	0.0427008
4057	LTF	-2.17306	+	-0.227124		+
4134	MAP4	-1.96221	+	-0.712521		+
4146	MATN1	-1.82373	+	-0.0717045
4158	MC2R	-1.65507	+	-0.238801		+
4209	MEF2D	-1.95424	+	0.215546
4289	MKLN1	-1.98214	+	-0.245839		+
4295	MLN	-2.7318	+	-0.200084
4324	MMP15	-1.96347	+	-0.27326		+
4342	MOS	-1.87182	+	-0.120478
4350	MPG	-1.53673	+	0.0595446		+
4435	CITED1	-1.17884	+	0.135157
4507	MTAP	2.32523	+	-0.149429		+
4597	MVD	-2.44524	+	-0.127437		+
4638	MYLK	2.11589	+	0.619316		+
4666	NACA	2.25491	+	-0.799521
4669	NAGLU	1.73901	+	-0.164658		+
4675	NAP1L3	-2.1788	+	-0.0850146
4707	NDUFB1	-1.92871	+	0.369183
4717	NDUFC1	2.66837	+	0.298871
4849	CNOT3	-2.84629	+	-0.362041		+
4891	SLC11A2	-2.62986	+	-0.166064		+
4904	YBX1	-1.29378	+	-0.312855
4920	ROR2	2.12709	+	-0.9233
4946	OAZ1	-1.62371	+	0.115772
5066	PAM	-2.44125	+	-0.434934		+
5110	PCMT1	-2.61131	+	0.21143		+
5111	PCNA	-1.54494	+	0.131551		+
5194	PEX13	-2.21686	+	0.0594681
5197	PF4V1	-1.88184	+	0.211712
5205	ATP8B1	-2.36651	+	0.0479775		+
5304	PIP	-1.80332	+	-0.0748798
5311	PKD2	-1.43372	+	0.303295
5350	PLN	-1.72824	+	0.183533		+
5361	PLXNA1	-1.93389	+	-0.0890145		+
5366	PMAIP1	-2.41286	+	0.0264358
5394	EXOSC10	-2.71809	+	0.000654869		+
5422	POLA1	1.70774	+	-0.180136		+
5481	PPID	-2.13293	+	-0.194718		+
5514	PPP1R10	-1.23668	+	-0.53178
5523	PPP2R3A	-2.14139	+	-0.121159
5554	PRH1	-2.10443	+	0.285443
5562	PRKAA1	-2.08705	+	-0.690599		+
5575	PRKAR1B	-2.30228	+	-0.0614059
5612	PRKRIR	-2.04014	+	0.404671
5634	PRPS2	-2.03455	+	0.398569		+
5686	PSMA5	-2.70557	+	0.158121		+
5689	PSMB1	-2.91426	+	-0.152485		+
5701	PSMC2	-1.3002	+	0.047684
5719	PSMD13	-2.07288	+	-0.118393
5728	PTEN	-1.95016	+	0.396556		+
5816	PVALB	-1.79264	+	-0.268456
5836	PYGL	1.43381	+	0.185162		+
5893	RAD52	-2.69907	+	-0.347801
5932	RBBP8	-2.16161	+	0.127854		+
5971	RELB	-2.30144	+	-0.874596
5972	REN	-2.62371	+	0.0783176		+
6010	RHO	-2.14728	+	0.349983		+
6152	RPL24	-2.91563	+	0.256603
6171	RPL41	-3.39425	+	0.442881
6173	RPL36A	-1.83757	+	0.348727
6191	RPS4X	-1.17918	+	-0.0353194
6227	RPS21	-2.69101	+	-0.330158
6234	RPS28	-2.07252	+	0.0960187
6284	S100A13	-1.55619	+	0.471253
6367	CCL22	-1.99189	+	0.165519		+
6373	CXCL11	-2.273	+	-0.586065
6427	SRSF2	-1.67306	+	0.191247
6430	SRSF5	-1.89808	+	0.22493
6433	SFSWAP	-1.66867	+	-0.779318
6447	SCG5	-1.15637	+	-0.857776
6462	SHBG	-2.89157	+	-0.339229
6476	SI	-1.55002	+	0.50742		+
6519	SLC3A1	-1.98222	+	0.168232
6524	SLC5A2	1.40365	+	0.154255		+
6594	SMARCA1	-2.90464	+	0.375311		+
6596	HLTF	-2.10282	+	-0.458488		+
6617	SNAPC1	-2.10932	+	0.127548
6657	SOX2	-1.3435	+	0.147584		+
6705	SPRR2F	-1.75683	+	0.166273
6729	SRP54	-2.24243	+	-0.00433094
6734	SRPR	-1.84474	+	0.0580259
6752	SSTR2	-2.17764	+	0.168238		+
6809	STX3	-1.84273	+	0.637071
6867	TACC1	-1.13336	+	0.0955316
6999	TDO2	1.02189	+	0.17432
7029	TFDP2	-2.32907	+	-0.571014
7039	TGFA	-2.41953	+	0.0662011		+
7044	LEFTY2	-1.90044	+	0.310799
7088	TLE1	-1.5561	+	-0.246443
7100	TLR5	-1.79644	+	0.264283		+
7105	TSPAN6	1.86036	+	-0.288662
7163	TPD52	-1.83343	+	0.376011
7165	TPD52L2	-1.24244	+	0.0824219
7200	TRH	-2.11491	+	-0.674894
7265	TTC1	2.12084	+	-0.127951
7307	U2AF1	-1.30718	+	0.056877
7337	UBE3A	-2.06558	+	0.128302		+
7341	SUMO1	-2.56808	+	0.424575
7373	COL14A1	-2.40274	+	0.0933675
7389	UROD	-1.7551	+	0.244306		+
7484	WNT9B	-2.13753	+	-0.0262483
7533	YWHAH	1.79646	+	-0.464017		+
7536	SF1	-1.25624	+	-0.126579
7538	ZFP36	-2.61802	+	0.117473
7570	ZNF22	-2.79496	+	-0.410206
7579	ZSCAN20	-2.84082	+	-0.259011
7621	ZNF70	2.04062	+	-0.0823591
7643	ZNF90	-2.7362	+	-0.0714409
7728	ZNF175	-2.57154	+	-0.719764
7763	ZFAND5	-2.18874	+	-0.177649		+
7903	ST8SIA4	-1.8124	+	-0.399369		+
7913	DEK	1.35471	+	0.187378		+
8021	NUP214	-2.04148	+	0.322594
8048	CSRP3	1.93932	+	0.130166
8140	SLC7A5	-2.15251	+	0.228996		+
8220	DGCR14	-2.92342	+	-0.425203
8224	SYN3	-2.35809	+	-0.0493355
8317	CDC7	-2.17529	+	-0.240043		+
8356	HIST1H3J	2.22982	+	0.180576		+
8379	MAD1L1	-2.32751	+	0.0482518		+
8403	SOX14	-1.48329	+	0.310144
8409	UXT	-2.53214	+	-0.139992
8482	SEMA7A	-2.1449	+	-0.59889
8518	IKBKAP	-2.03717	+	-0.198973		+
8543	LMO4	-2.34509	+	-0.404865
8559	PRPF18	-2.12903	+	0.281205
8602	NOP14	-2.2935	+	-0.94501
8661	EIF3A	-1.26866	+	-0.455683
8669	EIF3J	0.956432	+	0.48342
8744	TNFSF9	-1.9342	+	-0.220869
8767	RIPK2	-2.25337	+	-0.389676		+
8815	BANF1	-2.18959	+	-0.0721562
8825	LIN7A	-1.33416	+	0.318362
8851	CDK5R1	2.50282	+	0.66547		+
8852	AKAP4	2.33205	+	0.828611
8924	HERC2	-1.80816	+	-0.171937
8929	PHOX2B	-1.84724	+	0.197647
8970	HIST1H2BJ	-2.48302	+	-0.279287
9126	SMC3	-1.54944	+	-0.0796227
9150	CTDP1	-1.25517	+	-0.0388463		+
9220	TIAF1	-1.72157	+	-0.352612
9271	PIWIL1	-1.54065	+	0.229882
9334	B4GALT5	-2.30578	+	-0.450516
9342	SNAP29	-2.22601	+	-0.103971
9373	PLAA	-2.43693	+	-0.209246
9437	NCR1	-1.44592	+	0.140159		+
9500	MAGED1	-2.19388	+	0.208612		+
9543	IGDCC3	1.93813	+	0.0580303		+
9551	ATP5J2	-2.0809	+	-0.176455
9589	WTAP	2.25895	+	0.088393		+
9603	NFE2L3	-2.06072	+	0.2373
9669	EIF5B	-2.60595	+	-0.00821123
9777	TM9SF4	-1.11801	+	-0.146645
9825	SPATA2	-2.3543	+	0.453338
9874	TLK1	2.16263	+	0.231239
9877	ZC3H11A	1.77348	+	-1.01427
9925	ZBTB5	-2.27888	+	0.0804345
9939	RBM8A	-1.61134	+	-0.0521154
9940	DLEC1	-1.91973	+	-0.158756
9976	CLEC2B	1.58791	+	-0.165983
9988	DMTF1	-1.37764	+	-0.574767
10087	COL4A3BP	1.84811	+	0.0906545
10098	TSPAN5	3.20658	+	0.127758
10133	OPTN	-2.19246	+	-0.225982
10193	RNF41	-1.81633	+	0.0316356
10225	CD96	1.94387	+	-0.244875
10252	SPRY1	-2.1078	+	0.0363649
10254	STAM2	-3.14686	+	-0.500731
10256	CNKSR1	2.64918	+	-0.11049
10298	PAK4	-1.7354	+	0.0271966		+
10365	KLF2	-2.20749	+	-0.550508
10444	ZER1	-1.83034	+	0.801058
10466	COG5	-2.29154	+	0.00334739
10509	SEMA4B	-2.26786	+	-0.237978
10516	FBLN5	1.88325	+	-0.0450468
10549	PRDX4	-1.92508	+	0.095024		+
10561	IFI44	-2.08649	+	-0.57283
10579	TACC2	-1.63287	+	0.02524
10606	PAICS	-2.43218	+	0.133754
10621	POLR3F	-2.10453	+	-0.338168
10625	IVNS1ABP	-1.92583	+	0.316837		+
10629	TAF6L	-2.44082	+	0.0853349
10640	EXOC5	-3.16737	+	-0.246963
10647	SCGB1D2	-1.85584	+	0.590933		+
10666	CD226	1.16108	+	-0.021885
10673	TNFSF13B	-2.03115	+	-0.384931		+
10693	CCT6B	2.45633	+	0.499094
10730	YME1L1	-2.46933	+	-0.051251		+
10742	RAI2	1.52337	+	0.014374
10765	KDM5B	-2.69068	+	-0.413149		+
10772	SRSF10	-2.28357	+	-0.372972
10887	PROKR1	-2.55267	+	-0.748084		+
10896	OCLM	1.093	+	0.696913
10926	DBF4	2.0256	+	-0.971352
10929	SRSF8	-2.61263	+	-0.414307
10940	POP1	0.953487	+	0.57716
10950	BTG3	-2.22353	+	-0.306196
11004	KIF2C	-2.50679	+	-0.448496
11006	LILRB4	2.43688	+	-0.0300454		+
11034	DSTN	-3.847	+	0.177544
11072	DUSP14	-2.11291	+	-0.353635
11223	MST1L	1.82364	+	-0.250302
11269	DDX19B	-1.96122	+	-0.172276		+
11278	KLF12	-1.59864	+	0.382659
11284	PNKP	-2.10152	+	0.497837		+
22809	ATF5	-2.03463	+	0.415998
22835	ZFP30	-1.40177	+	0.169887
22839	DLGAP4	-1.92556	+	-0.53697
22850	ADNP2	-2.17509	+	0.38356
22882	ZHX2	2.45434	+	-0.132216
22949	PTGR1	-1.8181	+	0.387724		+
23066	CAND2	1.63119	+	-0.339414
23076	RRP1B	-1.51345	+	0.734481
23130	ATG2A	-2.49371	+	-0.00278374
23162	MAPK8IP3	1.86187	+	0.125871
23168	RTF1	-1.24018	+	-0.544573
23171	GPD1L	-2.20917	+	-0.0261236		+
23184	MESDC2	-1.98623	+	-0.0794225
23190	UBXN4	-1.91566	+	0.304057
23195	MDN1	-1.87306	+	-0.27024		+
23200	ATP11B	-1.90332	+	0.417993		+
23250	ATP11A	-2.21404	+	-0.203894		+
23268	DNMBP	-2.17009	+	-0.109039
23276	KLHL18	-2.05278	+	-0.0780318
23385	NCSTN	-2.12665	+	0.146173		+
23493	HEY2	2.05391	+	0.28478
23556	PIGN	-1.93299	+	0.151963		+
23560	GTPBP4	-2.01661	+	0.786955
23644	EDC4	-1.92993	+	-0.285573
23676	SMPX	-2.32128	+	0.870724
23732	FRRS1L	-2.30282	+	0.163828
25798	BRI3	-1.67309	+	0.38195
25800	SLC39A6	-1.95791	+	-0.175486		+
25813	SAMM50	-2.37322	+	-0.467668
25897	RNF19A	1.75448	+	-0.672512
25901	CCDC28A	-2.58465	+	-0.366268
25902	MTHFD1L	-2.39495	+	-0.973145
25913	POT1	-2.8645	+	-0.360864
26017	FAM32A	-2.5705	+	0.644255
26049	FAM169A	1.1579	+	-0.0928612
26058	GIGYF2	-1.54864	+	-0.219755
26148	C10orf12	-2.74404	+	-0.182277
26266	SLC13A4	-2.53268	+	-0.27909
26330	GAPDHS	-2.20626	+	-0.306136		+
26468	LHX6	1.69032	+	-0.149419
26517	TIMM13	1.82613	+	-0.0678594
26531	OR11A1	-1.5837	+	-0.2789
27033	ZBTB32	-2.20307	+	0.153295
27107	ZBTB11	-1.71289	+	-0.208705
27127	SMC1B	-2.02528	+	0.251148
27178	IL37	2.28534	+	-0.0160291
27229	TUBGCP4	-1.82705	+	-0.339887		+
27233	SULT1C4	-2.51745	+	-0.113078		+
29058	TMEM230	-2.40267	+	0.141263
29074	MRPL18	-2.09288	+	-0.0728618
29114	TAGLN3	0.970255	+	0.499212
29761	USP25	-1.33872	+	0.500923
29841	GRHL1	-1.6835	+	0.501227
29922	NME7	-1.51567	+	0.517481		+
29969	MDFIC	1.74795	+	-0.141169
29988	SLC2A8	1.53177	+	-0.146424		+
30001	ERO1L	2.00544	+	-0.223369
50613	UBQLN3	2.08422	+	-0.0756013
50636	ANO7	-2.26609	+	0.0576237
50640	PNPLA8	-1.79429	+	0.0328883		+
51059	FAM135B	-2.00822	+	0.0455093
51063	CALHM2	2.88707	+	-0.291153
51077	FCF1	-2.06292	+	-0.203671
51086	TNNI3K	1.84159	+	0.0885976
51133	KCTD3	-3.16936	+	-0.758838
51154	MRTO4	1.87519	+	0.271913
51160	VPS28	-2.24907	+	0.725389
51192	CKLF	-1.22395	+	0.7459
51266	CLEC1B	-2.86137	+	-0.659721
51291	GMIP	-2.15167	+	-0.187317
51308	REEP2	-2.04809	+	-0.348935
51314	NME8	-2.2034	+	-0.327242
51327	AHSP	-2.42119	+	-0.275162
51340	CRNKL1	-2.57212	+	-0.273939
51450	PRRX2	-2.58944	+	-0.30996
51455	REV1	-1.79637	+	0.267971
51504	TRMT112	2.17783	+	0.293987
51512	GTSE1	-2.177	+	0.403456
51533	PHF7	2.4548	+	0.54588
51557	LGSN	1.76227	+	-0.287226		+
51649	MRPS23	-2.27665	+	0.373133
51661	FKBP7	-2.24495	+	0.296382
51667	NUB1	-2.43359	+	-0.0135073
53354	PANK1	-2.49258	+	0.233824		+
54065	SMIM11	-1.4336	+	0.629073
54165	DCUN1D1	2.3908	+	0.575009
54465	ETAA1	-2.00856	+	0.475899
54558	SPATA6	-2.06676	+	-0.268965
54714	CNGB3	-4.86002	+	-0.258128		+
54806	AHI1	-2.34566	+	-0.520224
54886	LPPR1	-2.32479	+	-0.570726
54898	ELOVL2	-4.55346	+	-1.13832
54902	TTC19	-2.0303	+	-0.211362
54908	SPDL1	1.66745	+	0.0878065
54918	CMTM6	-2.08403	+	-0.00963239
55054	ATG16L1	2.2514	+	0.096458
55081	IFT57	1.77205	+	-0.00118757
55139	ANKZF1	-1.78258	+	0.466881
55239	OGFOD1	-1.94413	+	-0.452149		+
55301	OLAH	-2.18711	+	-0.0884478
55308	DDX19A	1.51888	+	-0.0626891		+
55388	MCM10	-1.94314	+	0.358298
55633	TBC1D22B	1.95165	+	-0.284978
55696	RBM22	-2.20939	+	0.77643
55699	IARS2	-1.9297	+	0.223263
55735	DNAJC11	-2.2113	+	0.323572
55749	CCAR1	-2.31626	+	-0.0314583
55762	ZNF701	2.12938	+	-0.0348649
55768	NGLY1	1.75162	+	-0.356343
55784	MCTP2	-1.19796	+	0.323957
55815	TSNAXIP1	1.75027	+	0.154856
55818	KDM3A	-2.52221	+	-0.108929		+
55830	GLT8D1	1.04686	+	0.339301
55832	CAND1	-3.00066	+	-0.586857
55861	DBNDD2	-2.20648	+	-0.129127
55870	ASH1L	-2.11509	+	-0.529499		+
55904	KMT2E	-1.19384	+	0.230872		+
56121	PCDHB15	1.82851	+	0.316511
56245	C21orf62	1.91437	+	0.0289637
56652	C10orf2	1.78696	+	0.0393928
56849	TCEAL7	-1.86355	+	0.0910843
56852	RAD18	-1.7618	+	0.310617
56907	SPIRE1	0.978338	+	0.526644
56947	MFF	1.93877	+	-0.237026
56955	MEPE	-1.90491	+	-0.324201
56983	POGLUT1	-2.11357	+	-0.0256208
56987	BBX	-1.8917	+	0.422515
56996	SLC12A9	-2.18702	+	-0.219336
57188	ADAMTSL3	-2.4533	+	-0.517171
57415	C3orf14	-2.54806	+	-0.168733
57458	TMCC3	-1.94192	+	-0.419982
57494	RIMKLB	-1.45867	+	-0.332364
57544	TXNDC16	-2.06552	+	-0.364826
57545	CC2D2A	-2.1482	+	0.500142
57559	STAMBPL1	-2.15737	+	-0.398871		+
57591	MKL1	-1.86825	+	-0.265215
57609	DIP2B	-2.58454	+	0.369512
57710	KIAA1614	-2.0842	+	0.00639365
57798	GATAD1	-2.00959	+	0.321622
57799	RAB40C	-2.63427	+	-0.255452
57801	HES4	-1.687	+	-0.061628
57819	LSM2	-1.25099	+	-0.691757
58157	NGB	2.46099	+	0.0730504
58498	MYL7	-2.38113	+	0.258217
59351	PBOV1	-2.22803	+	0.181709
60526	C2orf43	-2.71265	+	-0.667309
60680	CELF5	2.03985	+	-0.06759
63901	FAM111A	-2.38073	+	-0.283231
63928	CHP2	-2.38388	+	0.0620651
63951	DMRTA1	-2.24733	+	0.0462677
64063	PRSS22	-1.20653	+	0.383598		+
64089	SNX16	-1.69488	+	0.100239
64090	GAL3ST2	-2.12728	+	0.219849		+
64184	EDDM3B	-1.98216	+	-0.478172
64222	TOR3A	-2.88214	+	-0.151848
64386	MMP25	-2.30644	+	-0.455366		+
64397	ZNF106	-2.01305	+	0.715987
64419	MTMR14	1.95063	+	-0.0585779
64446	DNAI2	-2.33824	+	0.0574588
64579	NDST4	-2.40087	+	-0.443019		+
64763	ZNF574	-2.44354	+	-0.199195
64816	CYP3A43	-2.31937	+	-0.172198
64853	AIDA	-2.11369	+	-0.169248
64858	DCLRE1B	-2.16694	+	0.141649		+
64901	RANBP17	-2.05307	+	0.376388
64928	MRPL14	-1.97637	+	0.122565
65110	UPF3A	-1.19827	+	0.0865323
65123	INTS3	1.83794	+	-0.176459
65986	ZBTB10	-1.38884	+	0.885729
79001	VKORC1	-2.08711	+	-0.0709979		+
79081	C11orf48	-2.41851	+	0.0763526
79295	OR5H6	-2.57039	+	-0.112133
79324	OR51G1	1.62755	+	-0.0196944
79334	OR11H2	0.932675	+	0.437997
79444	BIRC7	1.58872	+	-0.479149
79627	OGFRL1	-1.42538	+	-0.870287
79647	AKIRIN1	-1.96534	+	-0.532859
79668	PARP8	-1.79572	+	0.0937957		+
79695	GALNT12	-2.2606	+	-0.584033
79696	ZC2HC1C	-2.19383	+	0.0978219
79705	LRRK1	1.8232	+	-0.224967
79753	SNIP1	-2.85875	+	-0.133686
79796	ALG9	-2.06939	+	0.189099
79798	ARMC5	-1.78213	+	0.263719
80005	DOCK5	-1.7456	+	-0.587184
80014	WWC2	-2.67845	+	0.499993
80024	SLC24A6	-2.32163	+	-0.135447
80045	GPR157	2.4201	+	-0.0218304
80097	MZT2B	-2.19272	+	0.19919
80304	C2orf44	-3.02411	+	-0.356131
80320	SP6	1.888	+	-0.284818
80321	CEP70	-2.11241	+	0.444223
80740	LY6G6C	-1.91462	+	0.533544
80745	THUMPD2	-1.71161	+	0.235702
81127	OR4K15	-2.51061	+	-0.4179
81533	ITFG1	2.15643	+	0.00646138
81573	ANKRD13C	-2.33789	+	-0.513379
81853	TMEM14B	-2.11108	+	-0.235247
81858	SHARPIN	1.99667	+	0.0323375		+
83449	PMFBP1	-2.73036	+	0.365894
83637	ZMIZ2	1.61673	+	-0.0923111
83875	BCO2	-1.71993	+	0.764462
84083	ZRANB3	-2.33578	+	0.126908		+
84162	KIAA1109	1.82565	+	-0.162827
84168	ANTXR1	-1.89625	+	0.235826		+
84216	TMEM117	-1.95262	+	0.00700248
84298	LLPH	1.19805	+	-0.777734
84433	CARD11	-1.97517	+	-0.0413879
84498	FAM120B	2.01906	+	0.380034		+
84539	MCHR2	-2.76062	+	0.0831291		+
84541	KBTBD8	-1.59794	+	0.261203
84660	CCDC62	-2.28541	+	-0.284079
84811	BUD13	1.05296	+	0.667677
84886	C1orf198	-2.15449	+	-0.296787
84922	FIZ1	2.58051	+	-0.0376892
84923	FAM104A	-1.75477	+	0.261057
84960	KIAA1984	-1.86443	+	-0.0129215
85406	DNAJC14	-2.07691	+	-0.214388
85441	HELZ2	-2.30246	+	0.286187		+
85444	LRRCC1	-2.30675	+	0.0786695
85479	DNAJC5B	2.058	+	0.131912
89122	TRIM4	-1.67083	+	-0.142275
89782	LMLN	-2.95412	+	-1.07306		+
89978	ATPBD4	-2.19754	+	0.2444
90196	SYS1	-1.74937	+	0.325949
90231	KIAA2013	-2.05908	+	0.328064
90338	ZNF160	-1.83311	+	-0.545044
90668	LRRC16B	-1.59767	+	0.504345
91137	SLC25A46	-2.35418	+	0.132197
91624	NEXN	-2.38267	+	-0.0763617		+
91689	SMDT1	-1.92158	+	0.692352
91768	CABLES1	-2.14171	+	-0.00253903
92241	RCSD1	2.06142	+	-0.311644
93661	CAPZA3	-2.55874	+	-0.525768
94234	FOXQ1	-1.27943	+	0.762368		+
112574	SNX18	-2.08825	+	0.243362
112858	TP53RK	-1.9108	+	0.0497757		+
112869	CCDC101	-1.98228	+	-0.0251225
113146	AHNAK2	-1.87521	+	0.62548
113457	TUBA3D	-2.5807	+	-0.0691258
114026	ZIM3	-1.73372	+	-0.332281
114034	TOE1	-2.66898	+	-0.289413
114769	CARD16	-4.32248	+	0.184619
114785	MBD6	-2.08903	+	0.395668
114882	OSBPL8	2.42637	+	-0.214891
115201	ATG4A	-2.21906	+	-0.222562		+
115330	GPR146	-1.58388	+	0.139718
116064	LRRC58	-1.99221	+	-0.261754
116068	LYSMD3	-1.15343	+	-0.00778747
116150	NUS1	-1.22187	+	-0.860268
116969	ART5	2.01265	+	0.0736537		+
117196	MRGPRX4	-1.58142	+	-0.0358555
122416	ANKRD9	-2.49403	+	0.200452
122481	AK7	-1.72565	+	0.347114		+
122553	TRAPPC6B	-2.31235	+	-0.261086
123263	MTFMT	0.930567	+	-0.179005
123355	LRRC28	-1.74662	+	0.698077
123745	PLA2G4E	-2.22108	+	-0.305716
124401	ANKS3	-2.2074	+	-0.260167
124540	MSI2	-1.66286	+	-0.00915738		+
124808	CCDC43	-1.89332	+	0.274886
124817	CNTD1	-2.04088	+	-0.33837
126306	JSRP1	-1.70025	+	0.82085
126520	PLK5	-1.53237	+	-0.426449
126767	AADACL3	-1.56856	+	0.321046		+
127255	LRRIQ3	-2.20126	+	-0.0484491
128853	DUSP15	-2.21931	+	0.0579738
129080	EMID1	-2.16694	+	0.705818
130574	LYPD6	-2.49828	+	0.163707
132989	C4orf36	3.13192	+	0.187636
134111	UBE2QL1	-1.99022	+	-0.105576
135941	OR2A14	-2.44588	+	-0.323237
138241	C9orf85	-1.92566	+	0.100593
138307	LCN8	-2.74576	+	-0.09986		+
140032	RPS4Y2	-2.12657	+	-0.268359
140733	MACROD2	-2.2027	+	-0.606962		+
143279	HECTD2	-2.26348	+	-0.0226718
143941	TTC36	-2.40035	+	-0.408685
144811	LACC1	-1.66521	+	0.332699
145282	MIPOL1	-1.21644	+	-0.760427
145957	NRG4	2.09255	+	0.328902
147670	SMIM17	-2.42069	+	-0.76113
148156	ZNF558	-2.36941	+	0.427522
148811	PM20D1	-2.04994	+	-0.251931		+
150275	CCDC117	-2.2464	+	0.0513823
151126	ZNF385B	-2.03062	+	0.282369
151525	WDSUB1	2.00764	+	0.0234462
151871	DPPA2	-2.31956	+	-0.32056
152815	THAP6	-2.78682	+	-0.340944
152877	FAM53A	-2.08112	+	-0.0253767
153733	CCDC112	-2.00335	+	0.106801
157313	CDCA2	-3.24543	+	0.127367
157724	SLC7A13	-1.97798	+	0.184921
159195	USP54	-2.15831	+	-0.184805
161247	FITM1	-1.9121	+	0.162254
162515	SLC16A11	-1.8601	+	-0.0284383
162681	C18orf54	-2.87237	+	-1.03385
163479	FNDC7	-2.70881	+	0.322616
163882	CNST	-2.26453	+	-0.170618
166815	TIGD2	-1.70699	+	-0.0455984
168374	ZNF92	-2.08955	+	-0.75883
170691	ADAMTS17	-1.68695	+	-0.144175
170954	PPP1R18	-2.50775	+	0.0530638
196403	DTX3	2.08415	+	0.350799
196477	CCER1	1.71971	+	-0.00984223
196996	GRAMD2	-1.61863	+	-0.456484
197257	LDHD	-2.17215	+	-0.234472
197342	EME2	-2.01957	+	-0.250371
199834	LCE4A	-2.18752	+	-0.209565
200172	SLFNL1	-1.5708	+	-0.0960179
200895	DHFRL1	-1.93595	+	-0.0175065
202374	STK32A	1.56788	+	-0.394636
219479	OR5R1	-2.35697	+	-0.0947411
219484	OR5M8	-2.23647	+	0.383155
219854	TMEM218	-1.72976	+	0.10561
220213	OTUD1	-1.81767	+	0.179349
221545	C6orf136	-2.29039	+	0.57996
223117	SEMA3D	1.93704	+	0.179673
253832	ZDHHC20	-1.53443	+	-0.131781
254958	REXO1L1	-1.55217	+	0.222139
255027	MPV17L	-2.02912	+	-0.253384
255220	TXNDC8	1.30997	+	-0.192638
256144	OR4C3	-2.30114	+	-0.491923
256933	NPB	1.35036	+	-0.0509816
257062	CATSPERD	-1.52326	+	0.105889
257194	NEGR1	-2.22848	+	-0.304112
266977	GPR110	-2.32424	+	-0.399468
267012	DAOA	-2.00931	+	0.50938
282808	RAB40AL	1.80885	+	0.237665
283518	KCNRG	1.49663	+	0.586479
284083	C17orf47	-1.72414	+	0.163381
284129	SLC26A11	1.95634	+	0.0773943
284186	TMEM105	-1.77307	+	-0.232367
284383	OR2Z1	-2.23634	+	-0.257235
284433	OR10H5	-1.27097	+	0.338339
284680	C1orf111	1.85867	+	0.0191955
284948	SH2D6	-2.07947	+	0.0337673
285237	C3orf38	-1.74578	+	-0.0822233
285704	RGMB	-2.272	+	-0.444524
286362	OR13C9	-2.3676	+	-0.674323
338692	ANKRD13D	-2.13867	+	0.0157171
338949	TMEM202	-2.14656	+	0.452242
339779	C2orf53	-2.11606	+	-0.48342
339862	LOC339862	2.00483	+	0.310059
340307	CTAGE6	-1.86185	+	0.449907
340665	CYP26C1	-2.07946	+	0.150332		+
341676	NEK5	-1.90999	+	0.112453
342035	GLDN	-1.8887	+	-0.0527763		+
343472	BARHL2	1.30134	+	-0.192875
344657	LRRIQ4	-3.01518	+	-0.347771
345557	PLCXD3	2.03165	+	-0.438471
347252	IGFBPL1	-1.68832	+	0.588245
347475	CCDC160	-2.31841	+	-0.247105
352999	C6orf58	-2.11765	+	0.117154
374739	TEPP	-2.02567	+	0.552165
375057	C1orf95	-2.799	+	-0.175803
375316	RBM44	-2.84593	+	-1.07189
375759	C9orf50	2.11262	+	0.0787129
386676	KRTAP10-9	1.04075	+	0.441871
387496	RASL11A	-1.88948	+	0.0281665
387921	NHLRC3	-2.29297	+	-0.656471
388722	C1orf53	-2.18397	+	-0.345757
388960	C2orf78	-1.62995	+	-0.0684025
389118	CDHR4	-2.20887	+	-0.260453
389123	IQCF2	-1.61104	+	0.237741
390110	ACCSL	2.30139	+	0.143336
390940	PINLYP	-2.08616	+	-0.457808
391191	OR2AK2	-2.08667	+	0.399713
399671	HEATR4	2.03985	+	0.303197
400793	C1orf226	-1.86794	+	-0.0387082
401027	C2orf66	-2.23804	+	-0.0617221
401262	CRIP3	-2.33768	+	-0.201921
403273	OR5H14	-1.74066	+	0.0802168
406965	hsa-mir-190a	-3.44756	+	-0.212418
407045	hsa-mir-7-3	-3.80562	+	-0.609093
440585	FAM183A	2.27366	+	0.00725985
441476	C9orf173	-2.68458	+	0.585634
441911	OR10J3	-2.35718	+	0.384243
442904	hsa-mir-335	-3.53827	+	0.416839
442909	hsa-mir-342	0.989559	+	0.441609
497661	C18orf32	-2.0108	+	0.462801
554235	ASPDH	1.01063	+	0.600031		+
574016	CLLU1OS	-2.44586	+	-0.0645223
574444	hsa-mir-491	-3.35093	+	-0.748566
574471	hsa-mir-523	-1.27843	+	-0.467074
619553	hsa-mir-484	-2.47711	+	0.384441
643854	CTAGE9	-2.14962	+	0.168624
644186	SYCE3	-1.86583	+	0.584814
647024	C6orf132	-2.53014	+	-0.703314
647087	C7orf73	-2.22862	+	0.531036
653308	ASAH2B	2.07811	+	-0.0720844
693174	hsa-mir-589	-1.56819	+	-0.540085
693199	hsa-mir-614	1.12092	+	0.357526
693204	hsa-mir-619	-2.61156	+	-0.000443064
724032	hsa-mir-662	-3.00106	+	-0.477911
728386	USP17L5	-1.79952	+	0.279893
729359	PLIN4	-1.79176	+	-0.138887
730159	LOC730159	-2.56648	+	-0.547873
768220	hsa-mir-765	1.05207	+	0.438987
100049587	SIGLEC14	1.85527	+	-1.00171
100126306	hsa-mir-888	2.63948	+	-0.58016
100126314	hsa-mir-877	-1.32488	+	-0.23618
100128927	ZBTB42	1.24555	+	0.0259609
100302125	hsa-mir-1289-1	-4.00486	+	-0.269183
100302131	hsa-mir-302f	-3.95839	+	0.0747908
100302159	hsa-mir-548f-3	1.00305	+	0.805617
100302165	hsa-mir-1273a	-7.77606	+	-0.455643
100302171	hsa-mir-1321	-5.94403	+	0.713306
100302227	hsa-mir-1302-1	2.80127	+	0.233957
100302237	hsa-mir-1281	-3.73034	+	-0.0858794
100302240	hsa-mir-1304	-1.31972	+	0.0446267
100302273	hsa-mir-1254-1	-3.6986	+	0.571076
100313777	hsa-mir-670	-1.13651	+	0.232053
100462981	MTRNR2L2	-1.98272	+	0.525204
102464829	hsa-mir-6078	-3.116	+	0.42145
102465248	hsa-mir-6501	-1.25545	+	-0.216117
102465249	hsa-mir-6502	1.21861	+	0.386969
102465443	hsa-mir-6740	2.66101	+	0.175009
102465455	hsa-mir-6760	-1.32538	+	0.344324
102465482	hsa-mir-6804	3.00572	+	0.175988
102465485	hsa-mir-6809	1.24802	+	0.17624
[truncated: 17 more rows]
