# Supplementary material for: Genome‐Wide CRISPR‐Cas9 Screening Identifies NF‐κB/E2F6 Responsible for EGFRvIII‐Associated Temozolomide Resistance in Glioblastoma
Source: Adv Sci (Weinh). 2019 Jul 24;6(17):1900782. doi: 10.1002/advs.201900782 (PMC6724471; doi:10.1002/advs.201900782)
Supplement: Supplementary file 6 — Supplementary [file ADVS-6-1900782-s006.xlsx]

## Sheet: B-1
The original data for Figure 1c and Figure 2a: The differential sgRNAs between U87 EGFRvIII cells treated with DMSO or temozolomide in day 7
ID	Entry	DMSO Log FC	TMZ Log FC	Up/Down	Druggable like
549	AUH	0.7342	1.04728	Upregulated
865	CBFB	0.0555942	1.17885	Upregulated
1154	CISH	-0.150609	2.32308	Upregulated
1496	CTNNA2	0.253099	1.50572	Upregulated
1730	DIAPH2	0.110899	1.0337	Upregulated
1943	EFNA2	-0.172598	1.19848	Upregulated
1955	MEGF9	0.125667	1.95563	Upregulated
2246	FGF1	0.37609	1.02151	Upregulated	+
2785	GNG3	0.167063	1.75702	Upregulated
2828	GPR4	0.340727	1.05029	Upregulated
3024	HIST1H1A	-0.0426084	2.26119	Upregulated	+
3351	HTR1B	-0.0973424	1.58535	Upregulated	+
4133	MAP2	0.734034	2.61561	Upregulated
4259	MGST3	0.300595	1.03218	Upregulated	+
4884	NPTX1	0.651128	1.78239	Upregulated
5367	PMCH	0.148095	2.00822	Upregulated	+
5422	POLA1	-0.712641	1.59446	Upregulated	+
5578	PRKCA	-0.295524	2.19088	Upregulated	+
5583	PRKCH	0.397129	2.11838	Upregulated	+
6009	RHEB	-0.0309953	1.57141	Upregulated
7533	YWHAH	-0.0638465	1.8352	Upregulated	+
7547	ZIC3	-0.0909258	2.54149	Upregulated
7913	DEK	-0.0798156	1.91428	Upregulated	+
8079	MLF2	0.504753	1.17062	Upregulated
8852	AKAP4	-0.392177	2.35354	Upregulated
9144	SYNGR2	-0.364179	1.33486	Upregulated
9684	LRRC14	0.975658	1.10609	Upregulated
9874	TLK1	0.0438016	1.79067	Upregulated
9908	G3BP2	0.443778	1.0075	Upregulated
10081	PDCD7	-0.0810076	2.02564	Upregulated
10693	CCT6B	0.0643409	2.15698	Upregulated
11147	HHLA3	-0.164131	1.34451	Upregulated
23162	MAPK8IP3	-0.216102	1.93129	Upregulated
23423	TMED3	-0.183198	1.62406	Upregulated
23647	ARFIP2	0.208634	1.96316	Upregulated
25897	RNF19A	-0.24018	1.64676	Upregulated
25945	PVRL3	0.216896	2.16591	Upregulated
27087	B3GAT1	0.113029	2.06429	Upregulated
51224	TCEB3B	0.0644085	2.07925	Upregulated
51528	JKAMP	0.171109	1.59227	Upregulated
54586	EQTN	-0.427896	1.28191	Upregulated
54908	SPDL1	-0.466118	1.07466	Upregulated
55633	TBC1D22B	0.48595	2.2357	Upregulated
55897	MESP1	0.391631	1.04749	Upregulated
56034	PDGFC	-0.322096	1.4175	Upregulated	+
56245	C21orf62	0.204541	2.37503	Upregulated
57053	CHRNA10	0.1959	1.94687	Upregulated	+
57621	ZBTB2	0.69277	1.00551	Upregulated
58157	NGB	0.389187	2.53592	Upregulated
64766	S100PBP	0.280295	1.06128	Upregulated
65986	ZBTB10	0.588944	1.09527	Upregulated
84628	NTNG2	-0.0482869	1.42481	Upregulated
85479	DNAJC5B	-0.673608	2.37894	Upregulated
89795	NAV3	0.0960724	2.14112	Upregulated
89796	NAV1	-0.0702014	1.42968	Upregulated
93100	NAPRT1	-0.275912	1.0367	Upregulated
115098	CCDC124	0.0117625	1.8628	Upregulated
123355	LRRC28	0.595167	1.10513	Upregulated
124044	SPATA2L	-0.250809	1.67243	Upregulated
124641	OVCA2	-0.0362995	2.41391	Upregulated
126306	JSRP1	0.134135	1.30163	Upregulated
128229	TSACC	-0.384421	1.47508	Upregulated
134492	NUDCD2	0.227775	1.75446	Upregulated
135656	DPCR1	0.630034	1.30556	Upregulated
151194	METTL21A	0.278867	2.12376	Upregulated
151835	CPNE9	0.0209463	1.95141	Upregulated
154150	HDGFL1	0.52676	1.06977	Upregulated
202374	STK32A	-0.061124	1.34385	Upregulated
202915	TMEM184A	-0.0946294	2.61036	Upregulated
285855	RPL7L1	-0.510944	1.75096	Upregulated
317749	DHRS4L2	-0.112613	2.13617	Upregulated	+
339862	LOC339862	-0.0386994	2.54706	Upregulated
353149	TBC1D26	0.0498328	1.55791	Upregulated
375287	RBM43	0.0370078	2.18775	Upregulated
375449	MAST4	0.171311	2.27539	Upregulated
387640	SKIDA1	0.35226	1.02114	Upregulated
388125	C2CD4B	0.11373	1.04395	Upregulated
388407	C17orf82	-0.118497	2.49387	Upregulated
574412	hsa-mir-452	0.282469	1.58941	Upregulated
574433	hsa-mir-412	0.099291	3.29682	Upregulated
574508	hsa-mir-505	0.0775272	1.3471	Upregulated
730183	LOC730183	-0.048694	1.30693	Upregulated
768220	hsa-mir-765	0.307707	1.01658	Upregulated
100049587	SIGLEC14	0.879736	1.58458	Upregulated
100127889	C10orf131	0.169818	2.676	Upregulated
100133941	CD24	-0.874115	2.42578	Upregulated	+
100302139	hsa-mir-1537	0.0668088	1.06705	Upregulated
100302182	hsa-mir-1279	-0.747522	1.20858	Upregulated
100302224	hsa-mir-2110	0.746379	1.02287	Upregulated
100507096	GIMD1	0.218365	2.24281	Upregulated
102465835	hsa-mir-7845	0.512374	1.01474	Upregulated
	hsa-mir-215	0.734758	1.21429	Upregulated
	hsa-mir-3131	0.215556	3.13989	Upregulated
	hsa-mir-3194	0.151912	1.0317	Upregulated
	hsa-mir-3198-2	0.0699027	2.99239	Upregulated
	hsa-mir-3616	0.71626	1.06301	Upregulated
	hsa-mir-3660	0.272861	1.11703	Upregulated
	hsa-mir-3923	0.252563	1.03576	Upregulated
	hsa-mir-4326	-0.589768	3.40782	Upregulated
	hsa-mir-4503	0.883813	1.24317	Upregulated
	hsa-mir-4652	0.91193	1.02311	Upregulated
	hsa-mir-4705	0.390548	1.30196	Upregulated
	hsa-mir-4708	0.520414	1.14568	Upregulated
	hsa-mir-4764	0.691608	1.06751	Upregulated
	hsa-mir-5010	-0.250018	1.40043	Upregulated
	hsa-mir-5582	0.592794	1.25614	Upregulated
	hsa-mir-5703	-0.00909775	1.03251	Upregulated
	hsa-mir-663b	-0.690361	2.14231	Upregulated
22	ABCB7	0.0171082	-2.18169	Downregulated
93	ACVR2B	0.569003	-1.72977	Downregulated	+
142	PARP1	-0.164591	-1.98274	Downregulated	+
159	ADSS	-0.30579	-2.49339	Downregulated
163	AP2B1	-0.553607	-1.8523	Downregulated
226	ALDOA	-0.686894	-1.57559	Downregulated	+
339	APOBEC1	0.159721	-1.42056	Downregulated	+
381	ARF5	-0.590396	-1.83475	Downregulated
395	ARHGAP6	-0.470758	-2.62868	Downregulated
432	ASGR1	-0.364352	-1.47339	Downregulated
463	ZFHX3	0.196501	-1.32652	Downregulated
472	ATM	-0.261538	-1.97779	Downregulated
473	RERE	-0.745497	-1.16001	Downregulated
479	ATP12A	-0.207618	-2.16565	Downregulated	+
480	ATP1A4	0.0739122	-1.00037	Downregulated	+
488	ATP2A2	-0.927859	-1.22128	Downregulated	+
535	ATP6V0A1	-0.0472046	-2.30297	Downregulated
687	KLF9	0.0748967	-2.58774	Downregulated
717	C2	-0.306013	-4.37569	Downregulated	+
722	C4BPA	0.178819	-2.36262	Downregulated
741	ZNHIT2	-0.978956	-1.34611	Downregulated
746	TMEM258	-0.661274	-1.32621	Downregulated
753	LDLRAD4	-0.208331	-1.99703	Downregulated
778	CACNA1F	-0.0686343	-1.84744	Downregulated	+
786	CACNG1	0.250128	-1.71909	Downregulated	+
825	CAPN3	0.342459	-2.09489	Downregulated	+
874	CBR3	-0.287922	-2.20477	Downregulated	+
908	CCT6A	-0.434087	-1.21606	Downregulated
914	CD2	-0.27208	-2.32825	Downregulated	+
978	CDA	-0.102969	-2.3259	Downregulated	+
984	CDK11B	-0.8261	-2.53608	Downregulated	+
988	CDC5L	-0.305231	-1.00643	Downregulated
991	CDC20	-0.895469	-1.25763	Downregulated
1003	CDH5	0.0795544	-2.44843	Downregulated	+
1017	CDK2	-0.605393	-1.18107	Downregulated	+
1025	CDK9	-0.520986	-1.19258	Downregulated	+
1050	CEBPA	-0.232132	-2.59963	Downregulated
1060	CENPC1	-0.7303	-2.22291	Downregulated
1106	CHD2	0.223738	-1.43265	Downregulated
1140	CHRNB1	-0.82246	-2.69054	Downregulated	+
1244	ABCC2	-0.331376	-1.9685	Downregulated	+
1290	COL5A2	-0.0610404	-2.34253	Downregulated
1384	CRAT	-0.144464	-2.53275	Downregulated	+
1392	CRH	0.247159	-1.42868	Downregulated	+
1435	CSF1	-0.112688	-2.93994	Downregulated	+
1446	CSN1S1	-0.30594	-1.03215	Downregulated
1459	CSNK2A2	-0.382907	-1.14055	Downregulated	+
1462	VCAN	0.192365	-2.17342	Downregulated
1475	CSTA	0.520449	-1.78528	Downregulated
1477	CSTF1	0.107236	-2.35757	Downregulated
1520	CTSS	-0.0755615	-2.55373	Downregulated	+
1523	CUX1	0.0998929	-2.0334	Downregulated
1525	CXADR	-0.29872	-1.25195	Downregulated	+
1551	CYP3A7	0.184628	-1.81085	Downregulated	+
1559	CYP2C9	0.113372	-2.50397	Downregulated
1579	CYP4A11	-0.213143	-2.92664	Downregulated
1589	CYP21A2	-0.254155	-1.93635	Downregulated	+
1601	DAB2	-0.053265	-2.57682	Downregulated
1653	DDX1	0.0714017	-1.48183	Downregulated	+
1657	DMXL1	-0.154566	-1.55875	Downregulated
1662	DDX10	-0.480881	-1.32478	Downregulated	+
1759	DNM1	0.383635	-1.34387	Downregulated	+
1785	DNM2	-0.224845	-1.12462	Downregulated	+
1804	DPP6	-0.262517	-1.08752	Downregulated
1854	DUT	-0.93022	-2.15384	Downregulated	+
1876	E2F6	-0.340826	-2.29863	Downregulated
1915	EEF1A1	-0.716135	-1.27769	Downregulated	+
1969	EPHA2	0.0211182	-1.3088	Downregulated	+
1992	SERPINB1	-0.0524744	-2.19024	Downregulated	+
2006	ELN	-0.067063	-2.63161	Downregulated
2011	MARK2	-0.232572	-1.24405	Downregulated
2030	SLC29A1	-0.39697	-2.51342	Downregulated
2120	ETV6	-0.167442	-1.82232	Downregulated
2208	FCER2	-0.645955	-2.40381	Downregulated	+
2209	FCGR1A	-0.218237	-2.58011	Downregulated	+
2244	FGB	-0.611876	-2.16615	Downregulated	+
2274	FHL2	-0.00117052	-2.39295	Downregulated
2300	FOXL1	-0.00403363	-2.10013	Downregulated
2350	FOLR2	-0.277317	-1.9547	Downregulated	+
2512	FTL	-0.19146	-2.1839	Downregulated
2553	GABPB1	0.195698	-2.48268	Downregulated
2565	GABRG1	0.101987	-1.57948	Downregulated	+
2571	GAD1	0.097034	-2.11504	Downregulated	+
2597	GAPDH	-0.82967	-1.60558	Downregulated	+
2619	GAS1	-0.105766	-1.19039	Downregulated
2633	GBP1	-0.446799	-1.6034	Downregulated
2636	GBX1	0.019883	-2.01235	Downregulated
2661	GDF9	-0.0317881	-1.55067	Downregulated
2670	GFAP	-0.13846	-2.54769	Downregulated
2733	GLE1	-0.493326	-1.14104	Downregulated	+
2814	GP5	-0.124621	-1.96926	Downregulated
2847	MCHR1	0.0399117	-2.44281	Downregulated	+
2880	GPX5	0.114539	-2.08791	Downregulated	+
2959	GTF2B	-0.902356	-1.34354	Downregulated
2962	GTF2F1	-0.244065	-2.60224	Downregulated
3020	H3F3A	-0.2783	-1.44087	Downregulated	+
3035	HARS	-0.813842	-1.12506	Downregulated
3054	HCFC1	-0.474113	-1.01854	Downregulated
3078	CFHR1	-0.267112	-2.20989	Downregulated
3087	HHEX	0.162922	-1.96817	Downregulated
3151	HMGN2	-0.538162	-1.17432	Downregulated
3161	HMMR	-0.783078	-3.21986	Downregulated	+
3170	FOXA2	0.966693	-2.44318	Downregulated
3178	HNRNPA1	-0.135315	-1.21442	Downregulated	+
3192	HNRNPU	-0.248424	-2.76778	Downregulated
3235	HOXD9	-0.407719	-1.94963	Downregulated
3238	HOXD12	-0.660991	-2.01878	Downregulated
3251	HPRT1	0.126082	-2.38871	Downregulated	+
3312	HSPA8	-0.740462	-1.28026	Downregulated	+
3364	HUS1	-0.0304103	-1.15518	Downregulated
3376	IARS	-0.276796	-1.15603	Downregulated	+
3417	IDH1	0.175474	-2.34095	Downregulated	+
3467	IFNW1	0.384813	-1.44965	Downregulated	+
3476	IGBP1	-0.960425	-1.38501	Downregulated
3543	IGLL1	0.243126	-1.52896	Downregulated	+
3554	IL1R1	-0.357797	-2.12178	Downregulated	+
3606	IL18	-0.637503	-2.89028	Downregulated	+
3614	IMPDH1	-0.425299	-1.41436	Downregulated	+
3656	IRAK2	-0.00335537	-2.37573	Downregulated	+
3665	IRF7	0.0314842	-1.927	Downregulated
3676	ITGA4	-0.134531	-2.37826	Downregulated	+
3684	ITGAM	-0.0692611	-2.22069	Downregulated	+
3699	ITIH3	0.231877	-2.54926	Downregulated
3717	JAK2	0.446482	-1.89873	Downregulated	+
3725	JUN	-0.199842	-1.07668	Downregulated	+
3730	KAL1	-0.114888	-2.44525	Downregulated
3796	KIF2A	-0.555206	-2.23611	Downregulated
3832	KIF11	-0.273659	-2.71501	Downregulated	+
3852	KRT5	0.0230156	-1.82319	Downregulated
3861	KRT14	-0.4987	-2.33552	Downregulated
3891	KRT85	0.143008	-1.50346	Downregulated
3910	LAMA4	-0.425558	-2.52959	Downregulated
3921	RPSA	-0.00121438	-2.93467	Downregulated
3976	LIF	-0.838232	-2.74569	Downregulated	+
4025	LPO	0.546322	-1.01784	Downregulated	+
4057	LTF	-0.415497	-2.74559	Downregulated	+
4058	LTK	0.0947084	-1.90401	Downregulated	+
4085	MAD2L1	-0.498586	-1.11277	Downregulated
4134	MAP4	-0.107916	-1.9701	Downregulated	+
4160	MC4R	0.00467532	-1.95393	Downregulated	+
4172	MCM3	-0.161508	-1.05425	Downregulated	+
4173	MCM4	-0.64651	-1.40981	Downregulated	+
4174	MCM5	-0.820469	-1.27965	Downregulated	+
4175	MCM6	-0.330663	-1.1627	Downregulated	+
4194	MDM4	-0.305773	-1.03919	Downregulated
4327	MMP19	-0.61769	-2.12574	Downregulated	+
4336	MOBP	0.280827	-1.58795	Downregulated
4350	MPG	-0.0531573	-1.54902	Downregulated	+
4359	MPZ	0.571033	-1.5803	Downregulated
4435	CITED1	-0.478016	-1.85512	Downregulated
4489	MT1A	-0.329962	-1.85687	Downregulated
4582	MUC1	-0.184765	-1.33035	Downregulated	+
4594	MUT	-0.0851567	-2.16163	Downregulated	+
4603	MYBL1	0.408583	-1.54311	Downregulated
4632	MYL1	-0.130814	-2.21137	Downregulated
4641	MYO1C	0.368224	-2.00177	Downregulated
4665	NAB2	-0.149459	-2.18918	Downregulated
4670	HNRNPM	-0.689709	-1.27581	Downregulated
4682	NUBP1	-0.486584	-1.10111	Downregulated
4685	NCAM2	-0.324956	-2.08544	Downregulated	+
4710	NDUFB4	0.201493	-2.32807	Downregulated
4714	NDUFB8	-0.453185	-1.00094	Downregulated
4728	NDUFS8	0.315555	-2.6009	Downregulated
4837	NNMT	-0.322488	-1.04985	Downregulated	+
4849	CNOT3	-0.481855	-1.06195	Downregulated	+
4926	NUMA1	-0.677042	-1.09396	Downregulated
4931	NVL	-0.846852	-1.03564	Downregulated
4942	OAT	-0.452061	-2.26054	Downregulated	+
5042	PABPC3	0.109991	-1.62427	Downregulated
5073	PARN	-0.0456478	-2.56982	Downregulated	+
5093	PCBP1	-0.44196	-2.78875	Downregulated
5095	PCCA	-0.104254	-1.83235	Downregulated
5105	PCK1	-0.541142	-2.48453	Downregulated	+
5129	CDK18	-0.418926	-2.12952	Downregulated	+
5134	PDCD2	0.659194	-1.39239	Downregulated	+
5223	PGAM1	-0.957646	-1.29541	Downregulated	+
5238	PGM3	-0.171916	-3.24635	Downregulated
5268	SERPINB5	-0.245065	-1.1159	Downregulated	+
5283	PIGH	0.152584	-1.83017	Downregulated	+
5347	PLK1	-0.522028	-1.23132	Downregulated	+
5350	PLN	-0.951351	-2.71539	Downregulated	+
5432	POLR2C	-0.933406	-1.13794	Downregulated
5441	POLR2L	-0.0439169	-1.38686	Downregulated
5451	POU2F1	0.592325	-3.14181	Downregulated
5463	POU6F1	-0.119942	-2.44636	Downregulated
5468	PPARG	0.142721	-1.55199	Downregulated	+
5475	PPEF1	-0.0360256	-1.91701	Downregulated
5500	PPP1CB	-0.681329	-1.66035	Downregulated
5504	PPP1R2	-0.485486	-1.01886	Downregulated
5547	PRCP	0.643664	-1.45953	Downregulated	+
5573	PRKAR1A	-0.248769	-1.94076	Downregulated	+
5596	MAPK4	0.530237	-2.18877	Downregulated
5604	MAP2K1	-0.270011	-2.28987	Downregulated	+
5634	PRPS2	0.112093	-1.2316	Downregulated	+
5657	PRTN3	-0.0617938	-2.10711	Downregulated	+
5687	PSMA6	-0.612732	-2.00008	Downregulated	+
5688	PSMA7	-0.772655	-1.06868	Downregulated	+
5697	PYY	-0.0984111	-1.98864	Downregulated	+
5706	PSMC6	-0.922601	-1.39467	Downregulated
5710	PSMD4	-0.670373	-2.73662	Downregulated
5714	PSMD8	-0.55527	-1.13126	Downregulated
5771	PTPN2	0.0373499	-1.94234	Downregulated
5795	PTPRJ	0.422153	-1.7503	Downregulated	+
5819	PVRL2	-0.412092	-1.43294	Downregulated
5833	PCYT2	-0.0192518	-4.23251	Downregulated	+
5860	QDPR	0.295783	-1.82342	Downregulated	+
5866	RAB3IL1	-0.605071	-1.39594	Downregulated
5869	RAB5B	-0.392544	-2.71075	Downregulated
5887	RAD23B	-0.224213	-3.07624	Downregulated
5900	RALGDS	0.09487	-1.03681	Downregulated	+
5976	UPF1	-0.270414	-1.13891	Downregulated	+
6004	RGS16	0.264688	-2.26186	Downregulated	+
6006	RHCE	0.310198	-1.86357	Downregulated
6128	RPL6	-0.706436	-2.92544	Downregulated
6129	RPL7	-0.391781	-1.03122	Downregulated
6132	RPL8	-0.892483	-1.05888	Downregulated
6152	RPL24	-0.450838	-1.18183	Downregulated
6154	RPL26	-0.299546	-1.18741	Downregulated
6170	RPL39	-0.745505	-1.24069	Downregulated
6173	RPL36A	-0.15614	-2.27618	Downregulated
6175	RPLP0	-0.662464	-1.31494	Downregulated
6191	RPS4X	-0.900659	-1.04641	Downregulated
6198	RPS6KB1	0.0471953	-2.30509	Downregulated	+
6206	RPS12	0.123529	-2.42838	Downregulated	+
6207	RPS13	-0.280996	-2.47316	Downregulated
6210	RPS15A	-0.958921	-1.14405	Downregulated
6223	RPS19	-0.968397	-1.05353	Downregulated
6224	RPS20	-0.72166	-1.277	Downregulated
6227	RPS21	-0.388006	-1.77704	Downregulated
6228	RPS23	-0.817751	-1.92838	Downregulated
6231	RPS26	-0.357313	-1.07335	Downregulated
6234	RPS28	-0.982908	-1.5181	Downregulated
6262	RYR2	0.168345	-1.84961	Downregulated	+
6276	S100A5	-0.381262	-2.57655	Downregulated
6296	ACSM3	-0.034753	-2.78406	Downregulated
6297	SALL2	-0.0858974	-1.03508	Downregulated
6301	SARS	-0.248951	-1.23646	Downregulated	+
6314	ATXN7	-0.59207	-2.46911	Downregulated
6373	CXCL11	0.242093	-2.23131	Downregulated
6374	CXCL5	-0.299045	-1.03767	Downregulated
6388	SDF2	-0.475478	-2.60715	Downregulated
6399	TRAPPC2	-0.353637	-2.07028	Downregulated
6404	SELPLG	0.0177076	-4.22681	Downregulated	+
6421	SFPQ	-0.925666	-3.12533	Downregulated
6429	SRSF4	0.152505	-1.95266	Downregulated
6433	SFSWAP	-0.696995	-2.90841	Downregulated
6443	SGCB	-0.869066	-5.04004	Downregulated
6444	SGCD	-0.769691	-2.12531	Downregulated
6478	SIAH2	-0.176857	-1.89092	Downregulated
6523	SLC5A1	-0.00820709	-1.79068	Downregulated	+
6605	SMARCE1	0.38824	-2.61132	Downregulated
6621	SNAPC4	-0.502305	-2.60135	Downregulated
6625	SNRNP70	-0.794804	-1.13093	Downregulated
6626	SNRPA	-0.277933	-2.83207	Downregulated
6631	SNRPC	-0.333871	-1.50675	Downregulated
6642	SNX1	0.103582	-1.03935	Downregulated
6647	SOD1	-0.548997	-1.04841	Downregulated	+
6660	SOX5	0.264503	-1.86214	Downregulated	+
6666	SOX12	-0.487928	-1.89409	Downregulated
6683	SPAST	0.523155	-1.82094	Downregulated
6725	SRMS	0.154264	-2.28951	Downregulated
6734	SRPR	-0.690433	-1.15248	Downregulated
6747	SSR3	-0.425499	-1.01659	Downregulated
6752	SSTR2	-0.202685	-2.1654	Downregulated	+
6789	STK4	-0.803227	-1.37844	Downregulated	+
6834	SURF1	-0.0482069	-1.03613	Downregulated
6874	TAF4	-0.42784	-2.40771	Downregulated
6904	TBCD	-0.565925	-2.99842	Downregulated
6907	TBL1X	-0.409462	-2.16623	Downregulated
6908	TBP	-0.46176	-1.44136	Downregulated
6915	TBXA2R	-0.161479	-2.4488	Downregulated	+
6949	TCOF1	-0.786703	-2.73323	Downregulated
6950	TCP1	-0.807537	-1.2696	Downregulated
6999	TDO2	-0.241522	-2.26163	Downregulated
7029	TFDP2	-0.342172	-2.80853	Downregulated
7044	LEFTY2	0.331699	-1.64232	Downregulated
7067	THRA	0.0723177	-2.26298	Downregulated	+
7094	TLN1	0.128349	-2.05721	Downregulated	+
7153	TOP2A	-0.7822	-1.72168	Downregulated	+
7185	TRAF1	0.316649	-1.99462	Downregulated	+
7204	TRIO	0.336678	-2.21506	Downregulated	+
7270	TTF1	-0.460485	-1.41697	Downregulated
7283	TUBG1	-0.680892	-1.04736	Downregulated
7296	TXNRD1	0.0539129	-2.15534	Downregulated	+
7317	UBA1	-0.349351	-1.40895	Downregulated
7318	UBA7	0.267693	-2.45125	Downregulated
7321	UBE2D1	-0.553939	-1.27415	Downregulated
7324	UBE2E1	-0.209385	-2.32018	Downregulated
7353	UFD1L	-0.420675	-1.11767	Downregulated
7357	UGCG	-0.338979	-1.5093	Downregulated	+
7378	UPP1	-0.19942	-2.08736	Downregulated	+
7388	UQCRH	-0.37203	-1.08951	Downregulated
7389	UROD	-0.286938	-2.25419	Downregulated	+
7419	VDAC3	-0.431527	-1.14336	Downregulated	+
7425	VGF	-0.301098	-2.27803	Downregulated
7428	VHL	-0.185916	-2.01977	Downregulated	+
7430	EZR	-0.224309	-2.25269	Downregulated	+
7504	XK	-0.321548	-2.20692	Downregulated
7518	XRCC4	-0.501435	-1.01272	Downregulated
7541	ZBTB14	-0.265524	-1.61965	Downregulated
7549	ZNF2	-0.322619	-2.33965	Downregulated
7554	ZNF8	-0.297565	-2.47257	Downregulated
7569	ZNF182	-0.0657787	-2.46136	Downregulated
7570	ZNF22	-0.706373	-1.00633	Downregulated
7593	MZF1	-0.0503707	-1.13555	Downregulated
7634	ZNF80	0.0346318	-1.06095	Downregulated
7692	ZNF133	-0.242474	-2.40938	Downregulated
7695	ZNF136	0.547534	-1.84636	Downregulated
7718	ZNF165	0.705929	-1.96722	Downregulated
7775	ZNF232	0.39755	-1.69695	Downregulated
7809	BSND	0.0147268	-2.17905	Downregulated
8087	FXR1	-0.0514972	-1.86583	Downregulated
8131	NPRL3	0.158177	-2.45478	Downregulated
8243	SMC1A	-0.574975	-2.9268	Downregulated
8260	NAA10	-0.905303	-1.02411	Downregulated	+
8336	HIST1H2AM	-0.153211	-2.34919	Downregulated
8349	HIST2H2BE	-0.448108	-3.10557	Downregulated
8424	BBOX1	0.354984	-1.05914	Downregulated
8435	SOAT2	-0.666535	-1.10497	Downregulated	+
8479	HIRIP3	-0.842584	-4.52903	Downregulated
8487	GEMIN2	0.137112	-1.4322	Downregulated
8559	PRPF18	0.30817	-2.21748	Downregulated
8565	YARS	-0.92574	-1.76523	Downregulated	+
8570	KHSRP	-0.849971	-1.02376	Downregulated
8664	EIF3D	-0.75761	-1.43517	Downregulated
8665	EIF3F	-0.48577	-1.57123	Downregulated
8666	EIF3G	-0.795381	-1.61831	Downregulated
8668	EIF3I	-0.489784	-1.18449	Downregulated
8674	VAMP4	0.0596141	-1.99036	Downregulated
8726	EED	-0.207322	-2.25487	Downregulated
8728	ADAM19	0.17683	-1.89871	Downregulated
8732	RNGTT	0.108863	-1.81995	Downregulated	+
8744	TNFSF9	0.591464	-1.83639	Downregulated
8766	RAB11A	0.231292	-2.22953	Downregulated
8780	RIOK3	-0.0295701	-2.02575	Downregulated
8787	RGS9	-0.591335	-2.49922	Downregulated
8825	LIN7A	0.802907	-1.41858	Downregulated
8894	EIF2S2	-0.389238	-1.24262	Downregulated
8896	BUD31	-0.650515	-2.26167	Downregulated
8897	MTMR3	-0.0177894	-1.01161	Downregulated
8924	HERC2	-0.654758	-2.87733	Downregulated
8934	RAB7L1	0.026126	-1.04997	Downregulated
8989	TRPA1	-0.847616	-2.96745	Downregulated	+
9025	RNF8	-0.863889	-1.57497	Downregulated
9037	SEMA5A	0.0333888	-2.53691	Downregulated
9060	PAPSS2	0.0432961	-1.45867	Downregulated	+
9092	SART1	-0.531442	-2.55881	Downregulated
9126	SMC3	-0.779273	-1.00667	Downregulated
9128	PRPF4	-0.701999	-2.70453	Downregulated
9154	SLC28A1	-0.261489	-2.33747	Downregulated
9167	COX7A2L	-0.0340997	-1.5861	Downregulated
9168	TMSB10	-0.0330318	-1.0183	Downregulated
9197	SLC33A1	-0.499609	-2.17374	Downregulated
9209	LRRFIP2	-0.474874	-2.70519	Downregulated
9212	AURKB	-0.33358	-1.60396	Downregulated	+
9218	VAPA	0.126362	-2.04588	Downregulated
9252	RPS6KA5	0.0521679	-1.62572	Downregulated
9270	ITGB1BP1	-0.670656	-2.18947	Downregulated
9277	WDR46	-0.550597	-2.86763	Downregulated
9282	MED14	-0.64723	-1.57684	Downregulated	+
9289	GPR56	0.111455	-2.68745	Downregulated
9294	S1PR2	-0.0652959	-1.71383	Downregulated	+
9328	GTF3C5	-0.186644	-1.0336	Downregulated
9342	SNAP29	-0.399814	-2.2084	Downregulated
9416	DDX23	-0.126992	-1.26527	Downregulated	+
9466	IL27RA	-0.0106361	-2.18389	Downregulated	+
9477	MED20	-0.301067	-1.06255	Downregulated
9487	PIGL	-0.297132	-3.24306	Downregulated	+
9489	PGS1	-0.419933	-2.81026	Downregulated
9496	TBX4	-0.0594275	-1.87293	Downregulated
9508	ADAMTS3	-0.0228457	-2.15954	Downregulated
9512	PMPCB	-0.562147	-1.05512	Downregulated
9570	GOSR2	-0.846357	-1.19498	Downregulated	+
9572	NR1D1	-0.189199	-2.37784	Downregulated	+
9587	MAD2L1BP	-0.715526	-1.29874	Downregulated
9631	NUP155	-0.949422	-1.25957	Downregulated
9675	TTI1	-0.748861	-2.22948	Downregulated
9688	NUP93	-0.85184	-1.14759	Downregulated
9741	LAPTM4A	-0.367534	-2.66668	Downregulated
9770	RASSF2	-0.0838119	-1.98909	Downregulated
9786	KIAA0586	-0.279993	-2.58956	Downregulated
9804	TOMM20	-0.345844	-2.68128	Downregulated
9806	SPOCK2	0.558338	-2.33138	Downregulated
9847	C2CD5	0.421819	-1.87058	Downregulated
9879	DDX46	-0.820154	-1.82367	Downregulated	+
9890	LPPR4	0.401018	-2.09847	Downregulated
9897	KIAA0196	0.131803	-1.92895	Downregulated
9911	TMCC2	-0.531995	-2.45547	Downregulated
9940	DLEC1	0.0354813	-2.30879	Downregulated
9972	NUP153	-0.998071	-1.33397	Downregulated
9986	RCE1	-0.294204	-1.9525	Downregulated	+
9988	DMTF1	-0.554246	-1.09015	Downregulated
10067	SCAMP3	-0.727125	-1.1403	Downregulated
10075	HUWE1	-0.89037	-2.70267	Downregulated
10103	TSPAN1	0.128239	-2.1272	Downregulated
10109	ARPC2	-0.362286	-1.56246	Downregulated
10124	ARL4A	0.179104	-2.24218	Downregulated
10142	AKAP9	-0.615751	-1.74553	Downregulated
10153	CEBPZ	-0.824738	-1.3041	Downregulated
10163	WASF2	-0.27594	-1.00129	Downregulated
10190	TXNDC9	-0.0711655	-1.66837	Downregulated
10201	NME6	-0.692527	-2.67285	Downregulated	+
10204	NUTF2	-0.911458	-1.15792	Downregulated
10208	USPL1	-0.451992	-1.19404	Downregulated	+
10214	SSX3	-0.00446443	-1.91939	Downregulated
10225	CD96	0.0871222	-2.2649	Downregulated
10244	RABEPK	0.24001	-2.18907	Downregulated
10280	SIGMAR1	-0.163443	-1.30255	Downregulated	+
10284	SAP18	-0.778213	-1.21527	Downregulated
10293	TRAIP	-0.415888	-1.34178	Downregulated
10307	APBB3	0.340909	-2.52866	Downregulated
10413	YAP1	0.255202	-2.10392	Downregulated	+
10419	PRMT5	-0.729469	-1.20531	Downregulated
10436	EMG1	-0.692018	-1.26275	Downregulated
10459	MAD2L2	-0.041764	-1.31827	Downregulated
10475	TRIM38	0.133727	-1.54009	Downregulated
10498	CARM1	0.099347	-2.28105	Downregulated	+
10509	SEMA4B	-0.592217	-1.02034	Downregulated
10525	HYOU1	-0.876341	-1.00267	Downregulated
10528	NOP56	-0.78368	-1.18666	Downregulated
10568	SLC34A2	0.26098	-1.85565	Downregulated	+
10622	POLR3G	0.186465	-2.32348	Downregulated
10675	CSPG5	-0.514318	-2.75695	Downregulated
10714	POLD3	-0.568655	-1.15551	Downregulated
10752	CHL1	-0.334387	-2.22021	Downregulated
10758	TRAF3IP2	0.0822006	-2.13347	Downregulated
10771	ZMYND11	-0.398427	-1.12448	Downregulated
10772	SRSF10	-0.894546	-1.22779	Downregulated
10777	ARPP21	-0.0179834	-2.1653	Downregulated
10793	ZNF273	-0.32027	-1.18096	Downregulated
10808	HSPH1	0.330712	-2.11635	Downregulated
10813	UTP14A	-0.502331	-2.87574	Downregulated
10849	CD3EAP	-0.250121	-1.84913	Downregulated
10915	TCERG1	-0.813443	-1.26843	Downregulated
10921	RNPS1	-0.695715	-1.6426	Downregulated
10954	PDIA5	-0.099245	-1.0157	Downregulated
10969	EBNA1BP2	-0.652682	-1.11455	Downregulated
10970	CKAP4	0.240166	-1.85016	Downregulated
10987	COPS5	-0.37955	-1.13391	Downregulated	+
11004	KIF2C	-0.419815	-1.29575	Downregulated
11034	DSTN	0.05863	-1.77198	Downregulated
11056	DDX52	-0.387492	-1.23027	Downregulated	+
11066	SNRNP35	-0.115617	-2.52499	Downregulated
11076	TPPP	0.190757	-2.24858	Downregulated
11099	PTPN21	0.0114665	-2.90066	Downregulated
11127	KIF3A	0.339367	-1.54887	Downregulated
11133	KPTN	-0.615072	-1.05895	Downregulated	+
11157	LSM6	-0.589	-2.87404	Downregulated
11180	WDR6	-0.241304	-2.67392	Downregulated
11189	CELF3	0.570036	-1.38366	Downregulated
11221	DUSP10	0.138502	-2.3964	Downregulated	+
11243	PMF1	-0.297558	-2.75246	Downregulated
11252	PACSIN2	-0.516103	-1.9258	Downregulated
11258	DCTN3	0.101091	-2.73055	Downregulated
11269	DDX19B	0.0467529	-2.83046	Downregulated	+
11280	SCN11A	0.156254	-2.51787	Downregulated	+
11316	COPE	-0.711538	-1.18976	Downregulated
11318	GPR182	-0.170697	-1.04273	Downregulated	+
11319	ECD	-0.919491	-3.3127	Downregulated
11338	U2AF2	-0.666324	-1.11947	Downregulated
22974	TPX2	-0.318456	-1.47536	Downregulated
22977	AKR7A3	0.0461324	-2.09397	Downregulated	+
23011	RAB21	0.386158	-2.22	Downregulated
23113	CUL9	-0.481876	-1.24999	Downregulated
23119	HIC2	-0.696087	-1.05494	Downregulated
23149	FCHO1	-0.0445519	-2.68548	Downregulated
23155	CLCC1	0.475604	-1.76376	Downregulated
23167	EFR3A	-0.203058	-2.56097	Downregulated
23186	RCOR1	-0.0986845	-1.01587	Downregulated
23190	UBXN4	-0.256962	-1.84061	Downregulated
23229	ARHGEF9	0.493139	-2.22871	Downregulated
23253	ANKRD12	0.302142	-1.61383	Downregulated
23262	PPIP5K2	-0.37639	-1.48784	Downregulated	+
23271	CAMSAP2	-0.348042	-1.82366	Downregulated
23295	MGRN1	0.548736	-1.56665	Downregulated
23329	TBC1D30	-0.0110039	-2.24749	Downregulated
23331	TTC28	0.0493091	-1.53789	Downregulated
23351	KHNYN	-0.0348906	-2.00264	Downregulated
23353	SUN1	0.116082	-2.69787	Downregulated
23358	USP24	-0.393355	-1.12592	Downregulated
23383	MAU2	-0.621147	-2.26291	Downregulated
23404	EXOSC2	-0.567871	-2.73267	Downregulated
23405	DICER1	-0.518031	-2.55005	Downregulated	+
23415	KCNH4	-0.00551237	-2.23827	Downregulated
23451	SF3B1	-0.784111	-1.43318	Downregulated
23481	PES1	-0.987269	-1.11265	Downregulated
23586	DDX58	-0.158566	-2.30419	Downregulated	+
23604	DAPK2	-0.649296	-2.37098	Downregulated
23619	ZIM2	0.031935	-2.22579	Downregulated
23767	FLRT3	0.539164	-2.16794	Downregulated
23786	BCL2L13	-0.0502289	-1.03891	Downregulated
25804	LSM4	-0.844702	-1.04172	Downregulated
25809	TTLL1	0.348971	-1.39772	Downregulated	+
25820	ARIH1	-0.448507	-1.0264	Downregulated
25893	TRIM58	0.321944	-1.80624	Downregulated
25921	ZDHHC5	0.0560509	-1.95966	Downregulated
25940	FAM98A	0.150974	-2.23998	Downregulated
25961	NUDT13	-0.113669	-1.20813	Downregulated	+
25988	HINFP	-0.496516	-1.10904	Downregulated
26017	FAM32A	-0.242753	-2.2088	Downregulated
26043	UBXN7	-0.154848	-1.14807	Downregulated
26047	CNTNAP2	0.390671	-2.38213	Downregulated
26100	WIPI2	-0.142554	-2.51022	Downregulated
26148	C10orf12	0.144792	-2.47577	Downregulated
26277	TINF2	-0.272727	-1.00798	Downregulated
26289	AK5	0.30556	-1.52577	Downregulated	+
26354	GNL3	-0.197008	-1.36895	Downregulated
26532	OR10H3	-0.201345	-1.15385	Downregulated
26574	AATF	-0.414148	-1.0971	Downregulated
26747	NUFIP1	-0.405826	-1.19506	Downregulated
27036	SIGLEC7	0.165595	-1.73798	Downregulated	+
27063	ANKRD1	-0.140829	-1.79763	Downregulated
27068	PPA2	-0.597706	-2.60966	Downregulated
27085	MTBP	-0.404892	-1.39864	Downregulated
27101	CACYBP	0.0204018	-2.06837	Downregulated
27153	ZNF777	-0.242515	-2.28939	Downregulated
27181	SIGLEC8	-0.305639	-2.12639	Downregulated
27183	VPS4A	-0.996661	-1.45312	Downregulated
27243	CHMP2A	-0.897461	-1.30559	Downregulated
27333	GOLIM4	0.0719535	-3.02772	Downregulated
28964	GIT1	-0.197405	-2.57733	Downregulated
28978	TMEM14A	-0.668387	-1.16627	Downregulated
29106	SCG3	-0.439847	-2.15598	Downregulated
29761	USP25	0.336888	-2.31944	Downregulated
29799	YPEL1	-0.224415	-1.07835	Downregulated
29800	ZDHHC1	-0.0557107	-1.08851	Downregulated	+
29801	ZDHHC8	-0.140252	-2.43892	Downregulated
29850	TRPM5	0.203939	-2.05374	Downregulated	+
29880	ALG5	-0.684229	-3.35425	Downregulated
29888	STRN4	-0.061509	-2.03716	Downregulated
29899	GPSM2	-0.185131	-1.13267	Downregulated
29927	SEC61A1	-0.535009	-1.50475	Downregulated
29954	POMT2	0.23056	-1.73176	Downregulated
29997	GLTSCR2	-0.674476	-1.08715	Downregulated
30834	ZNRD1	-0.86586	-1.7174	Downregulated
30849	PIK3R4	-0.175691	-1.03984	Downregulated	+
50801	KCNK4	0.145699	-2.03377	Downregulated
50846	DHH	-0.468017	-2.80566	Downregulated
51020	HDDC2	0.525307	-1.62259	Downregulated
51027	BOLA1	0.137164	-1.94714	Downregulated
51057	WDPCP	-0.246654	-2.42233	Downregulated
51087	YBX2	0.129098	-1.59872	Downregulated
51091	SEPSECS	-0.442446	-1.07407	Downregulated	+
51095	TRNT1	-0.545217	-2.53357	Downregulated
51096	UTP18	0.0336022	-1.16367	Downregulated
51132	RLIM	0.029861	-2.00957	Downregulated
51133	KCTD3	-0.326398	-2.72259	Downregulated
51142	CHCHD2	0.0436169	-1.04639	Downregulated
51157	ZNF580	0.108464	-2.38193	Downregulated
51161	C3orf18	-0.746579	-2.61953	Downregulated
51187	RSL24D1	-0.932971	-1.01898	Downregulated
51188	SS18L2	-0.187193	-1.06561	Downregulated
51192	CKLF	0.624314	-1.31659	Downregulated
51248	PDZD11	0.0588183	-1.08587	Downregulated
51265	CDKL3	-0.418469	-1.10517	Downregulated	+
51278	IER5	-0.253767	-1.28487	Downregulated
51291	GMIP	-0.303722	-2.31716	Downregulated
51311	TLR8	-0.0188149	-1.88019	Downregulated	+
51319	RSRC1	-0.140226	-3.01662	Downregulated
51340	CRNKL1	-0.844813	-1.37488	Downregulated
51364	ZMYND10	-0.514461	-1.084	Downregulated
51367	POP5	-0.800919	-2.17918	Downregulated
51371	POMP	-0.65334	-2.84424	Downregulated
51372	TMA7	-0.49451	-3.26668	Downregulated
51380	CSAD	-0.967807	-2.20435	Downregulated	+
51393	TRPV2	-0.162841	-2.24048	Downregulated	+
51398	WDR83OS	-0.0112235	-1.09475	Downregulated
51433	ANAPC5	-0.48009	-1.28552	Downregulated
51450	PRRX2	-0.133104	-3.42945	Downregulated
51474	LIMA1	-0.0875756	-2.22467	Downregulated
51491	NOP16	-0.726162	-1.07342	Downregulated
51503	CWC15	-0.688963	-1.17951	Downregulated
51529	ANAPC11	-0.50729	-2.42764	Downregulated
51537	MTFP1	0.181469	-2.15655	Downregulated
51554	ACKR4	0.0994429	-1.80945	Downregulated
51575	ESF1	-0.592024	-1.06453	Downregulated
51601	LIPT1	0.0633475	-3.04832	Downregulated
51602	NOP58	-0.541333	-1.5335	Downregulated
51603	METTL13	-0.054146	-2.45791	Downregulated
51617	HMP19	-0.279678	-2.12858	Downregulated
51637	C14orf166	-0.00523511	-1.08323	Downregulated
51652	CHMP3	-0.440124	-2.70526	Downregulated
51690	LSM7	-0.889842	-1.17709	Downregulated
51747	LUC7L3	-0.595312	-2.51478	Downregulated
53335	BCL11A	-0.114957	-1.98332	Downregulated
53637	S1PR5	0.515808	-1.6114	Downregulated	+
53826	FXYD6	-0.185698	-1.14737	Downregulated
53834	FGFRL1	-0.56646	-2.1221	Downregulated	+
53836	GPR87	0.172631	-2.0325	Downregulated	+
53918	PELO	-0.93899	-1.29806	Downregulated
54460	MRPS21	-0.388082	-2.4692	Downregulated
54475	NLE1	-0.332833	-1.20363	Downregulated
54516	MTRF1L	-0.194655	-1.10498	Downregulated
54531	MIER2	-0.0227289	-2.01001	Downregulated
54542	RC3H2	-0.414514	-2.16578	Downregulated
54556	ING3	-0.530155	-2.33118	Downregulated
54558	SPATA6	-0.282159	-1.80789	Downregulated
54584	GNB1L	0.116689	-2.46063	Downregulated
54662	TBC1D13	-0.624295	-2.1461	Downregulated
54700	RRN3	-0.772234	-1.06867	Downregulated
54737	MPHOSPH8	0.332589	-2.19741	Downregulated
54823	SWT1	0.261827	-2.91045	Downregulated
54832	VPS13C	-0.100788	-2.22682	Downregulated
54847	SIDT1	-0.358814	-1.11106	Downregulated
54910	SEMA4C	0.568178	-1.53259	Downregulated
54929	TMEM161A	0.404263	-2.51242	Downregulated
54959	ODAM	0.0470858	-1.21084	Downregulated
55004	LAMTOR1	-0.900225	-2.59912	Downregulated
55008	HERC6	0.141836	-1.48766	Downregulated
55052	MRPL20	0.212566	-2.26912	Downregulated
55084	SOBP	-0.149951	-2.57226	Downregulated
55095	SAMD4B	-0.31198	-2.88062	Downregulated
55119	PRPF38B	-0.323209	-1.21633	Downregulated
55125	CEP192	-0.311901	-1.25005	Downregulated
55127	HEATR1	-0.540487	-1.04117	Downregulated
55129	ANO10	-0.169987	-1.90344	Downregulated
55139	ANKZF1	0.919909	-1.53036	Downregulated
55143	CDCA8	-0.337353	-1.42009	Downregulated	+
55145	THAP1	-0.487614	-1.45527	Downregulated
55148	UBR7	-0.716814	-3.76989	Downregulated
55153	SDAD1	-0.707586	-3.36075	Downregulated
55164	SHQ1	0.358396	-1.09973	Downregulated
55177	RMDN3	-0.479738	-3.10588	Downregulated
55183	RIF1	-0.613373	-2.7323	Downregulated
55240	STEAP3	0.106806	-1.82121	Downregulated	+
55268	ECHDC2	-0.169455	-1.96837	Downregulated
55274	PHF10	-0.334348	-2.48114	Downregulated
55326	AGPAT5	-0.228671	-2.3387	Downregulated
55388	MCM10	0.846576	-1.00235	Downregulated
55437	STRADB	0.615968	-1.40925	Downregulated
55599	RNPC3	-0.976675	-2.7478	Downregulated
55602	CDKN2AIP	-0.769829	-2.55495	Downregulated
55670	PEX26	-0.485243	-2.60337	Downregulated
55699	IARS2	-0.265271	-2.48134	Downregulated
55702	CCDC94	-0.402003	-2.81275	Downregulated
55704	CCDC88A	-0.485135	-1.21437	Downregulated	+
55719	FAM178A	0.0264598	-2.00062	Downregulated
55720	TSR1	-0.736139	-1.07816	Downregulated
55744	COA1	0.0472902	-2.77939	Downregulated
55856	ACOT13	-0.416386	-2.40973	Downregulated
55858	TMEM165	0.030523	-2.1727	Downregulated
55872	PBK	-0.402268	-2.48904	Downregulated
55898	UNC45A	0.34792	-1.76283	Downregulated
55904	KMT2E	-0.410574	-2.54634	Downregulated	+
55966	AJAP1	0.0662183	-2.05601	Downregulated
56132	PCDHB3	0.225493	-2.23277	Downregulated
56341	PRMT8	-0.160609	-2.36054	Downregulated
56413	LTB4R2	0.130631	-1.76698	Downregulated	+
56893	UBQLN4	-0.290376	-1.13939	Downregulated
56919	DHX33	-0.806612	-1.40741	Downregulated	+
56955	MEPE	0.00466176	-2.46595	Downregulated
56967	C14orf132	0.475272	-2.19639	Downregulated
57017	COQ9	-0.137903	-2.33811	Downregulated
57062	DDX24	-0.802295	-2.2165	Downregulated	+
57130	ATP13A1	-0.359899	-1.03821	Downregulated	+
57497	LRFN2	-0.15868	-3.04123	Downregulated
57521	RPTOR	-0.470781	-1.2541	Downregulated
57524	CASKIN1	-0.0273533	-1.16859	Downregulated
57591	MKL1	-0.0497303	-2.02617	Downregulated
57647	DHX37	-0.636873	-1.06622	Downregulated	+
57659	ZBTB4	0.225376	-1.86755	Downregulated
57715	SEMA4G	0.197383	-1.76427	Downregulated
57761	TRIB3	-0.112112	-2.06987	Downregulated
57799	RAB40C	-0.985954	-2.67423	Downregulated
57827	C6orf47	-0.226742	-2.23507	Downregulated
58509	CACTIN	-0.415491	-1.03804	Downregulated
58513	EPS15L1	-0.144331	-2.26314	Downregulated	+
58515	SELK	-0.690557	-1.18775	Downregulated
59274	MESDC1	-0.395654	-1.08413	Downregulated	+
60370	AVPI1	0.103915	-1.04517	Downregulated
63894	VIPAS39	0.425815	-2.02664	Downregulated
63899	NSUN3	-0.433224	-1.02921	Downregulated	+
63939	FAM217B	-0.217406	-1.69678	Downregulated
63951	DMRTA1	0.034874	-1.69907	Downregulated
64098	PARVG	0.138273	-2.29089	Downregulated
64100	ELSPBP1	-0.438415	-1.42139	Downregulated
64105	CENPK	-0.831326	-2.50779	Downregulated
64110	MAGEF1	-0.517879	-1.17891	Downregulated
64147	KIF9	0.0389875	-1.98676	Downregulated
64318	NOC3L	-0.512446	-1.3745	Downregulated
64579	NDST4	-0.330977	-1.62473	Downregulated	+
64693	CTAGE1	-0.193782	-1.0515	Downregulated
64699	TMPRSS3	-0.0979396	-1.95562	Downregulated
64793	CEP85	-0.689675	-1.2001	Downregulated
64816	CYP3A43	-0.241697	-2.21605	Downregulated
64854	USP46	-0.177328	-2.47399	Downregulated
64856	VWA1	0.141396	-1.89476	Downregulated
64949	MRPS26	0.0519324	-1.01383	Downregulated
64969	MRPS5	0.778626	-1.46261	Downregulated
64976	MRPL40	-0.567895	-2.13437	Downregulated
65083	NOL6	-0.32676	-1.02017	Downregulated
65981	CAPRIN2	-0.348917	-1.08531	Downregulated
65988	ZNF747	0.153512	-2.85943	Downregulated
65990	FAM173A	0.141103	-2.15294	Downregulated
66005	CHID1	-0.0116051	-1.12759	Downregulated
79029	SPATA5L1	-0.365152	-1.2208	Downregulated
79050	NOC4L	-0.671742	-1.02439	Downregulated
79056	PRRG4	0.483292	-1.32082	Downregulated
79065	ATG9A	0.483787	-2.16281	Downregulated
79066	METTL16	-0.239231	-1.41968	Downregulated
79087	ALG12	0.23101	-1.50458	Downregulated
79097	TRIM48	0.27844	-2.05257	Downregulated
79109	MAPKAP1	0.307214	-2.20733	Downregulated	+
79165	LENG1	-0.197619	-2.32815	Downregulated	+
79184	BRCC3	-0.378597	-1.2982	Downregulated	+
79187	FSD1	-0.0667755	-2.03061	Downregulated
79295	OR5H6	0.101053	-2.50756	Downregulated
79345	OR51B2	0.160153	-1.94354	Downregulated
79370	BCL2L14	-0.686569	-1.03425	Downregulated
79544	OR4K1	-0.0274427	-2.52164	Downregulated
79622	SNRNP25	-0.352137	-1.02249	Downregulated
79631	EFTUD1	-0.277945	-1.31625	Downregulated
79645	EFCAB1	-0.430155	-1.1996	Downregulated
79659	DYNC2H1	-0.57589	-2.17947	Downregulated
79664	NARG2	-0.0370766	-2.35274	Downregulated
79689	STEAP4	-0.0221247	-1.00825	Downregulated	+
79712	GTDC1	-0.27018	-1.69128	Downregulated
79716	NPEPL1	-0.148632	-2.39907	Downregulated	+
79720	VPS37B	-0.197193	-2.06132	Downregulated
79729	SH3D21	-0.718305	-1.44423	Downregulated
79746	ECHDC3	-0.0580683	-1.43626	Downregulated
79772	MCTP1	-0.230994	-2.16513	Downregulated
79798	ARMC5	0.042387	-2.1801	Downregulated
79807	GSTCD	0.119573	-2.01858	Downregulated
79810	PTCD2	-0.263417	-4.01453	Downregulated
79818	ZNF552	0.0768861	-1.826	Downregulated
79856	SNX22	0.449417	-2.71988	Downregulated
79887	PLBD1	0.132845	-1.94338	Downregulated	+
79912	PYROXD1	-0.648963	-2.29509	Downregulated
79932	KIAA0319L	-0.663491	-2.77875	Downregulated
80031	SEMA6D	-0.397679	-1.65222	Downregulated
80108	ZFP2	-0.492364	-2.22016	Downregulated
80173	IFT74	0.227933	-2.34952	Downregulated
80194	TMEM134	0.369218	-2.02487	Downregulated
80198	MUS81	-0.461353	-2.66242	Downregulated	+
80273	GRPEL1	-0.528063	-1.31544	Downregulated
80772	GLTPD1	0.0979653	-1.0445	Downregulated
80790	CMIP	-0.497792	-1.19158	Downregulated
80834	TAS1R2	0.0773879	-2.772	Downregulated	+
81035	COLEC12	-0.849341	-2.35209	Downregulated	+
81502	HM13	-0.283212	-1.27665	Downregulated	+
81544	GDPD5	-0.236235	-2.31034	Downregulated
81570	CLPB	0.211915	-4.14413	Downregulated
81870	KRTAP9-9	0.531671	-1.05273	Downregulated
81889	FAHD1	-0.0574725	-2.25809	Downregulated
81926	ABHD17A	-0.575476	-1.57341	Downregulated
81929	SEH1L	-0.129357	-2.33263	Downregulated
83448	PUS7L	0.0181564	-2.3716	Downregulated
83479	DDX59	-0.462804	-3.08631	Downregulated	+
83540	NUF2	-0.702214	-1.07958	Downregulated	+
83548	COG3	-0.226327	-1.49299	Downregulated
83658	DYNLRB1	-0.817198	-2.82845	Downregulated
83698	CALN1	-0.239831	-2.05151	Downregulated
83700	JAM3	0.166621	-1.74168	Downregulated	+
83723	FAM57B	-0.375239	-1.29918	Downregulated
83732	RIOK1	-0.541632	-1.13315	Downregulated
83755	KRTAP4-12	-0.566612	-1.17452	Downregulated
84059	GPR98	-0.0331869	-1.0733	Downregulated
84102	SLC41A2	0.196466	-1.22618	Downregulated
84128	WDR75	-0.767963	-1.22153	Downregulated
84148	KAT8	-0.679799	-1.00238	Downregulated	+
84166	NLRC5	0.283981	-1.48255	Downregulated
84240	ZCCHC9	0.0303149	-1.11103	Downregulated
84251	SGIP1	-0.705836	-1.95142	Downregulated
84282	RNF135	-0.971252	-1.0224	Downregulated
84296	GINS4	-0.515603	-1.36285	Downregulated
84309	NUDT16L1	-0.307228	-2.78252	Downregulated
84318	CCDC77	-0.410062	-1.33247	Downregulated
84320	ACBD6	-0.124414	-1.47095	Downregulated
84340	GFM2	0.0672566	-1.11533	Downregulated
84560	MT4	-0.327477	-1.2978	Downregulated
84706	GPT2	0.162469	-2.39326	Downregulated	+
84709	MGARP	0.545153	-1.88538	Downregulated
84766	EFCAB4B	-0.169299	-1.00298	Downregulated
84838	ZNF496	-0.23532	-2.09039	Downregulated
84861	KLHL22	-0.141067	-2.00982	Downregulated
84911	ZNF382	0.324401	-1.97231	Downregulated
84916	CIRH1A	-0.770569	-3.19508	Downregulated
84937	ZNRF1	0.236436	-2.22408	Downregulated
84946	LTV1	-0.561972	-1.29847	Downregulated
84950	PRPF38A	-0.78894	-1.11249	Downregulated
84960	KIAA1984	-0.210938	-1.92788	Downregulated
84970	C1orf94	0.0437767	-2.17422	Downregulated
85002	FAM86B1	-0.705262	-1.19137	Downregulated
85280	KRTAP9-4	-0.316509	-2.09535	Downregulated
85453	TSPYL5	-0.194568	-2.36817	Downregulated
89894	TMEM116	-0.158916	-2.72756	Downregulated
89958	SAPCD2	0.525264	-1.72094	Downregulated
89970	RSPRY1	-0.387953	-2.04163	Downregulated
90070	LACRT	0.222577	-2.82524	Downregulated
90135	BTBD6	-0.339236	-2.76699	Downregulated
90338	ZNF160	-0.224911	-1.82592	Downregulated
90362	FAM110B	-0.0881919	-1.96412	Downregulated
90649	ZNF486	0.0815853	-1.0508	Downregulated
91120	ZNF682	-0.00305887	-2.47063	Downregulated
91746	YTHDC1	-0.694445	-1.22135	Downregulated
91750	LIN52	-0.160629	-2.10274	Downregulated
92285	ZNF585B	-0.784528	-1.85282	Downregulated
92369	SPSB4	0.151796	-1.82174	Downregulated
92421	CHMP4C	-0.176154	-1.29804	Downregulated
92579	G6PC3	-0.00852095	-2.06553	Downregulated	+
92610	TIFA	-0.216409	-1.0705	Downregulated
92714	ARRDC1	0.192843	-2.22543	Downregulated
92815	HIST3H2A	-0.0583973	-1.491	Downregulated
93134	ZNF561	-0.227963	-2.35705	Downregulated
94103	ORMDL3	0.0986037	-1.07914	Downregulated
112401	BIRC8	0.341184	-2.17278	Downregulated
112714	TUBA3E	-0.284773	-4.71096	Downregulated
112770	C1orf85	-0.556372	-1.09412	Downregulated
112812	FDX1L	-0.42977	-1.00953	Downregulated
112950	MED8	-0.45274	-3.44038	Downregulated
113277	TMEM106A	-0.497978	-1.01745	Downregulated
113510	HELQ	0.963926	-1.47228	Downregulated	+
113730	KLHDC7B	-0.138966	-1.17981	Downregulated
114299	PALM2	-0.47796	-1.00326	Downregulated
114787	GPRIN1	0.691604	-1.60104	Downregulated
114898	C1QTNF2	-0.239186	-1.88969	Downregulated
115106	HAUS1	-0.722927	-1.19095	Downregulated
116071	BATF2	0.438616	-2.00919	Downregulated
116441	TM4SF18	0.14204	-1.22358	Downregulated
116447	TOP1MT	0.503604	-2.16156	Downregulated	+
116984	ARAP2	0.318146	-2.02674	Downregulated
116988	AGAP3	-0.31602	-1.54013	Downregulated
117177	RAB3IP	-0.0435055	-1.11571	Downregulated
117196	MRGPRX4	0.356047	-2.18898	Downregulated
118924	FRA10AC1	0.29473	-1.2953	Downregulated
119695	OR52R1	-0.0115777	-1.05158	Downregulated
119774	OR52K2	0.713554	-1.68692	Downregulated
120534	ARL14EP	0.2258	-2.7114	Downregulated
121268	RHEBL1	0.345226	-2.01126	Downregulated
121457	IKBIP	0.04112	-1.29504	Downregulated
122481	AK7	0.136679	-1.54574	Downregulated	+
124274	GPR139	-0.512265	-2.12979	Downregulated
124401	ANKS3	0.204289	-1.92624	Downregulated
124460	SNX20	-0.242544	-2.34636	Downregulated
124637	CYB5D1	-0.222912	-1.07978	Downregulated
126074	SWSAP1	-0.154115	-1.34361	Downregulated
126299	ZNF428	0.193599	-2.17701	Downregulated
126520	PLK5	0.306803	-1.63069	Downregulated
126638	RPTN	-0.318063	-1.32742	Downregulated
126820	WDR63	-0.892881	-1.34736	Downregulated
127002	ATXN7L2	-0.250649	-1.86032	Downregulated
127003	C1orf194	-0.259541	-1.87267	Downregulated
127281	FAM213B	0.151053	-2.63242	Downregulated	+
127534	GJB4	-0.221782	-2.20817	Downregulated
129684	CNTNAP5	0.316902	-2.0309	Downregulated
129868	TRIM43	-0.357744	-2.56454	Downregulated
130540	ALS2CR12	0.22797	-2.04936	Downregulated
130733	TMEM178A	-0.16983	-1.73357	Downregulated
131076	CCDC58	-0.260353	-2.24642	Downregulated
131583	FAM43A	0.708303	-1.82119	Downregulated
132243	H1FOO	-0.467538	-1.31086	Downregulated	+
132332	TMEM155	-0.364137	-2.60567	Downregulated
132612	ADAD1	-0.135536	-2.52581	Downregulated
133491	C5orf47	0.159587	-2.13025	Downregulated
134728	IRAK1BP1	-0.110093	-2.37031	Downregulated
138241	C9orf85	-0.0193944	-1.06649	Downregulated
138639	PTPDC1	0.576143	-1.20429	Downregulated
140467	ZNF358	0.131452	-2.36757	Downregulated
140578	CHODL	-0.344619	-2.34876	Downregulated
140683	BPIFA2	-0.526624	-1.94258	Downregulated
140733	MACROD2	-0.314626	-2.13735	Downregulated	+
144125	OR2AG1	0.132539	-2.37521	Downregulated
144233	BCDIN3D	0.1132	-2.47532	Downregulated	+
144402	CPNE8	0.820295	-4.42293	Downregulated
144717	FAM109A	-0.161245	-2.33191	Downregulated
144983	HNRNPA1L2	0.0656532	-2.48093	Downregulated
145282	MIPOL1	-0.50282	-2.80567	Downregulated
145741	C2CD4A	-0.708763	-2.18161	Downregulated
145853	C15orf61	-0.478949	-1.01989	Downregulated
146540	ZNF785	0.128318	-1.10279	Downregulated
147699	PPM1N	-0.10082	-1.1829	Downregulated
147841	SPC24	-0.708719	-1.61106	Downregulated
148223	C19orf25	-0.464455	-2.59196	Downregulated
148266	ZNF569	-0.184367	-1.70421	Downregulated
149041	RC3H1	-0.567841	-2.48239	Downregulated
149986	LSM14B	0.0701236	-2.23108	Downregulated
150946	GAREML	-0.345881	-2.0861	Downregulated
151531	UPP2	-0.863128	-2.92174	Downregulated	+
153571	C5orf38	0.769837	-1.89273	Downregulated
154007	SNRNP48	-0.740637	-2.44615	Downregulated
154214	RNF217	-0.664255	-2.43108	Downregulated
157574	FBXO16	0.681077	-1.99441	Downregulated
158234	TRMT10B	-0.294641	-2.47714	Downregulated
159013	CXorf38	-0.402984	-2.41251	Downregulated
161725	OTUD7A	-0.303499	-1.75208	Downregulated
162655	ZNF519	0.472666	-1.51269	Downregulated
162681	C18orf54	-0.429173	-3.46918	Downregulated
163882	CNST	-0.608546	-2.85717	Downregulated
165215	FAM171B	-0.0721488	-1.77595	Downregulated
165257	C1QL2	0.487567	-2.18551	Downregulated
165324	UBXN2A	-0.910686	-1.01186	Downregulated
168433	RNF133	0.100709	-1.63571	Downregulated
169522	KCNV2	-0.054752	-2.69382	Downregulated
170506	DHX36	-0.431321	-1.39641	Downregulated	+
170679	PSORS1C1	0.0610801	-2.65057	Downregulated
170960	ZNF721	-0.472321	-1.19678	Downregulated
196415	C12orf77	-0.17073	-2.50959	Downregulated
196883	ADCY4	-0.0277543	-2.13242	Downregulated
197257	LDHD	-0.288046	-1.99579	Downregulated
199800	ADM5	-0.320258	-2.35626	Downregulated
200728	TMEM17	0.573845	-1.41152	Downregulated
200894	ARL13B	-0.0306963	-2.24313	Downregulated
201625	DNAH12	-0.341244	-2.35796	Downregulated
201627	DENND6A	-0.0132991	-2.01877	Downregulated
202309	GAPT	0.397568	-2.23017	Downregulated
205147	AMER3	-0.422331	-2.36987	Downregulated
219429	OR4C11	0.0903587	-1.72765	Downregulated
219681	ARMC3	-0.33264	-1.11824	Downregulated
219931	TPCN2	0.318311	-2.19051	Downregulated
219938	SPATA19	0.361603	-1.91372	Downregulated
219983	OR4D6	0.520724	-2.00286	Downregulated
221074	SLC39A12	0.251076	-1.87762	Downregulated
221395	GPR116	0.00117469	-2.85637	Downregulated
221443	OARD1	-0.180229	-3.9492	Downregulated	+
222545	GPRC6A	-0.192827	-2.27374	Downregulated
246184	CDC26	-0.486362	-2.87175	Downregulated
253314	EIF4E1B	-0.283519	-2.21674	Downregulated
253430	IPMK	0.195407	-1.84844	Downregulated	+
253738	EBF3	0.276919	-2.43501	Downregulated
254251	LCORL	-0.182173	-2.14719	Downregulated	+
254263	CNIH2	-0.19144	-1.36301	Downregulated
254778	C8orf46	0.460543	-1.09678	Downregulated
255275	MYADML2	-0.127381	-2.28816	Downregulated
255758	TCTEX1D2	0.154015	-2.38094	Downregulated
255928	SYT14	-0.245926	-1.42941	Downregulated
256586	LYSMD2	0.14425	-1.89518	Downregulated
256979	SUN3	-0.487062	-2.46722	Downregulated
267004	PGBD3	-0.260876	-1.09203	Downregulated
282679	AQP11	-0.433712	-2.45772	Downregulated
283130	SLC25A45	-0.586324	-2.29461	Downregulated
283238	SLC22A24	-0.179353	-2.31283	Downregulated
283461	C12orf40	-0.443857	-1.00379	Downregulated
283899	INO80E	0.181598	-1.12623	Downregulated
283987	HID1	-0.603081	-2.561	Downregulated
284207	METRNL	-0.242123	-1.1119	Downregulated
284370	ZNF615	-0.0891126	-2.49482	Downregulated
284433	OR10H5	0.583947	-1.33205	Downregulated
285016	FAM150B	-0.417697	-2.18757	Downregulated
285203	EOGT	-0.762677	-2.37384	Downregulated	+
285588	EFCAB9	0.494222	-1.6157	Downregulated
285782	CAGE1	-0.348085	-1.81406	Downregulated
285966	FAM115C	0.028731	-2.60598	Downregulated
286148	DPY19L4	-0.290218	-2.25246	Downregulated
286257	C9orf142	-0.0614761	-2.68149	Downregulated
286380	FOXD4L2	-0.656327	-1.14227	Downregulated
286380	FOXD4L3	-0.648594	-1.42265	Downregulated
337973	KRTAP19-6	-0.224436	-1.41063	Downregulated
339221	ENPP7	-0.345412	-1.09669	Downregulated	+
339488	TFAP2E	0.148363	-2.68955	Downregulated
340542	BEX5	0.0169125	-1.80768	Downregulated
340562	SATL1	-0.563054	-1.05503	Downregulated
340900	EBLN1	-0.180212	-1.68605	Downregulated
340990	OTOG	0.446567	-2.22083	Downregulated
341418	OR6C4	-0.165822	-1.08501	Downregulated
343521	TCTEX1D4	-0.0414498	-2.9519	Downregulated
347148	QRFP	-0.684672	-1.3394	Downregulated
347516	DGAT2L6	-0.0844139	-2.48215	Downregulated
348180	CTU2	-0.237097	-2.15966	Downregulated
348235	SKA2	-0.252349	-1.87019	Downregulated
348378	FAM159A	-0.14421	-2.1012	Downregulated
349334	FOXD4L4	-0.656327	-1.14227	Downregulated
359845	FAM101B	0.222312	-2.06762	Downregulated
374354	NHLRC2	-0.153687	-1.0257	Downregulated
374355	CCDC172	-0.707991	-2.18865	Downregulated
374897	SBSN	0.204058	-2.26414	Downregulated
375248	ANKRD36	-0.484488	-2.05088	Downregulated
375307	C2orf62	0.329237	-1.39747	Downregulated
375387	LRRC33	-0.0580336	-2.11782	Downregulated
387893	SETD8	-0.0495977	-1.14118	Downregulated
388419	BTBD17	0.547566	-1.82542	Downregulated
388555	IGFL3	0.679042	-2.00058	Downregulated
388677	NOTCH2NL	0.0229542	-1.18801	Downregulated
388722	C1orf53	0.0143801	-2.1052	Downregulated
389362	PSMG4	0.0508669	-2.76201	Downregulated
389541	LAMTOR4	0.409834	-1.90467	Downregulated
390067	OR52H1	-0.616842	-1.06156	Downregulated
390191	OR5B12	-0.775474	-1.05951	Downregulated
390594	KBTBD13	-0.342813	-2.72722	Downregulated
390616	ANKRD34C	-0.465093	-2.63629	Downregulated
390667	PTX4	-0.200451	-1.97439	Downregulated
391003	PRAMEF18	-0.299043	-1.0612	Downregulated
391196	OR2M7	0.118483	-2.40144	Downregulated
391253	SPINT4	0.29102	-1.9341	Downregulated
392391	OR5C1	-0.31192	-2.16765	Downregulated
400506	KNOP1	-0.324201	-2.11381	Downregulated
400569	MED11	-0.155838	-1.05018	Downregulated
400757	C1orf141	-0.0243916	-4.35902	Downregulated
400818	NBPF9	-0.245158	-1.03808	Downregulated
401052	LOC401052	-0.505517	-1.45699	Downregulated
403273	OR5H14	0.169638	-2.3281	Downregulated
403313	PPAPDC2	-0.0324245	-2.28656	Downregulated
404217	CTXN1	-0.451206	-1.20348	Downregulated
407045	hsa-mir-7-3	0.219863	-3.34353	Downregulated
414328	IDNK	-0.587499	-1.25673	Downregulated	+
440243	LOC440243	-0.802558	-1.12552	Downregulated
440270	GOLGA8B	-0.254	-2.22013	Downregulated
440275	EIF2AK4	0.113244	-1.85483	Downregulated
441027	TMEM150C	0.110632	-2.05695	Downregulated
441273	SPDYE2	-0.854356	-1.13297	Downregulated
441381	LRRC24	-0.00120734	-2.25654	Downregulated
442893	hsa-mir-151a	-0.38816	-1.20542	Downregulated
442902	hsa-mir-330	0.0135646	-1.40127	Downregulated
442904	hsa-mir-335	-0.40347	-2.7848	Downregulated
492307	C8orf22	0.11097	-2.26653	Downregulated
493753	COA5	0.344926	-2.16039	Downregulated
493856	CISD2	-0.591635	-2.53099	Downregulated
494337	hsa-mir-425	-0.326683	-1.70338	Downregulated
548596	CKMT1A	-0.479661	-2.3723	Downregulated
553115	PEF1	0.0990662	-1.06189	Downregulated
553158	PRR5-ARHGAP8	0.588593	-2.13099	Downregulated
619373	MBOAT4	0.264031	-1.88661	Downregulated	+
642636	RAD21L1	-0.0995385	-2.39932	Downregulated
643355	LOC643355	0.56969	-1.98259	Downregulated
645832	SEBOX	-0.536811	-2.72736	Downregulated
646019	CBY3	0.358493	-1.89949	Downregulated
647087	C7orf73	0.382354	-1.78629	Downregulated
653269	POTEI	-0.52331	-2.83939	Downregulated
653333	FAM86B2	0.198552	-2.48019	Downregulated
653404	FOXD4L6	-0.762181	-1.04508	Downregulated
653427	FOXD4L5	-0.599214	-2.51449	Downregulated
653489	RGPD3	-0.0604884	-2.27293	Downregulated
653583	PHLDB3	-0.0457461	-2.06787	Downregulated
654254	ZNF732	0.0889558	-1.78331	Downregulated
654429	LRTM2	-0.200077	-2.1758	Downregulated
664612	hsa-mir-539	-0.48412	-3.71707	Downregulated
693146	hsa-mir-561	-0.251449	-1.4438	Downregulated
693165	hsa-mir-580	-0.361631	-1.61953	Downregulated
693170	hsa-mir-585	0.556468	-2.60414	Downregulated
693185	hsa-mir-600	-0.496211	-3.41529	Downregulated
693200	hsa-mir-615	-0.905242	-7.19495	Downregulated
693213	hsa-mir-628	-0.43065	-1.53455	Downregulated
693221	hsa-mir-636	-0.359581	-2.5968	Downregulated
693223	hsa-mir-638	-0.438073	-3.95446	Downregulated
724027	hsa-mir-657	-0.112203	-4.07568	Downregulated
728262	FAM157A	-0.614791	-1.21246	Downregulated
728927	ZNF736	-0.116249	-2.28329	Downregulated
729085	FAM198A	0.249098	-1.22861	Downregulated
729330	OC90	0.16354	-2.46998	Downregulated
768222	hsa-mir-770	0.242354	-3.78037	Downregulated
100126314	hsa-mir-877	-0.819605	-1.63507	Downregulated
100129128	KHDC1L	0.126133	-1.01218	Downregulated
100130274	CCDC166	0.254114	-1.64687	Downregulated
100130451	LOC100130451	0.0229208	-2.51691	Downregulated
100131137	BSPH1	-0.78752	-1.05798	Downregulated
100131390	SP9	-0.198592	-1.91459	Downregulated
100131902	KRTAP25-1	0.21029	-2.33188	Downregulated
100132476	KRTAP4-7	-0.414062	-2.35519	Downregulated
100302112	hsa-mir-1284	0.085449	-3.42444	Downregulated
100302125	hsa-mir-1289-1	-0.258208	-1.12042	Downregulated
100302166	hsa-mir-1322	-0.0582661	-1.47438	Downregulated
100302167	hsa-mir-1299	-0.665773	-1.76503	Downregulated
100302186	hsa-mir-548i-3	-0.129612	-1.09842	Downregulated
100302190	hsa-mir-1976	-0.43432	-1.01303	Downregulated
100302201	hsa-mir-1228	-0.0575019	-3.91246	Downregulated
100302202	hsa-mir-1266	-0.123168	-1.1225	Downregulated
100302213	hsa-mir-1181	-0.583086	-1.20768	Downregulated
100302237	hsa-mir-1281	0.603606	-3.62853	Downregulated
100302270	hsa-mir-1305	-0.111515	-3.29849	Downregulated
100302286	hsa-mir-1267	-0.424045	-1.13635	Downregulated
100310812	SPDYE2B	-0.854356	-1.13297	Downregulated
100310812	SPDYE2L	-0.54768	-1.13899	Downregulated
100313777	hsa-mir-670	-0.437973	-1.00653	Downregulated
100313781	hsa-mir-718	-0.699729	-3.27215	Downregulated
100313938	hsa-mir-548g	-0.219636	-6.5176	Downregulated
100423062	IGLL5	-0.0904223	-2.53986	Downregulated	+
100507608	KRTAP9-6	0.443289	-2.37383	Downregulated
100526842	RPL17-C18orf32	-0.648837	-1.15728	Downregulated
100529240	ZNF816-ZNF321P	-0.141545	-2.46835	Downregulated
100996648	TCP11X2	-0.108048	-2.20061	Downregulated
101060200	ZNF891	0.356812	-1.57335	Downregulated
102464827	hsa-mir-6074	0.0691768	-3.59355	Downregulated
102465437	hsa-mir-6731	0.458008	-2.20139	Downregulated
102465473	hsa-mir-6790	-0.335068	-2.56622	Downregulated
102465478	hsa-mir-6797	-0.557501	-1.36667	Downregulated
102465488	hsa-mir-6814	-0.142151	-1.02909	Downregulated
102465515	hsa-mir-6856	0.214108	-1.1039	Downregulated
102465524	hsa-mir-6869	-0.117035	-3.25283	Downregulated
102465525	hsa-mir-6870	-0.375136	-1.06975	Downregulated
102465530	hsa-mir-6881	0.582494	-2.50383	Downregulated
102465533	hsa-mir-6885	0.505154	-3.2247	Downregulated
102465832	hsa-mir-7843	-0.139957	-1.12624	Downregulated
102465862	hsa-mir-8056	-0.246421	-1.09884	Downregulated
102466190	hsa-mir-6721	-0.287617	-1.01321	Downregulated
102466247	hsa-mir-1273h	-0.74779	-1.63622	Downregulated
102466251	hsa-mir-8061	-0.285941	-2.96878	Downregulated
102466252	hsa-mir-8069	-0.289329	-1.05349	Downregulated
102466744	hsa-mir-6827	-0.308884	-3.17887	Downregulated
102466753	hsa-mir-6868	-0.109879	-1.65597	Downregulated
102466756	hsa-mir-6879	-0.605793	-1.06307	Downregulated
102466864	hsa-mir-6516	-0.617219	-4.53023	Downregulated
102466874	hsa-mir-8057	0.798642	-2.51266	Downregulated
102466877	hsa-mir-8072	0.448297	-1.09514	Downregulated
102466911	hsa-mir-6785	0.231653	-1.08699	Downregulated
102466967	hsa-mir-6130	-0.247795	-1.03537	Downregulated
	hsa-mir-106b	-0.277429	-1.20038	Downregulated
	hsa-mir-1225	0.418457	-2.23755	Downregulated
	hsa-mir-137	-0.519078	-1.26021	Downregulated
	hsa-mir-142	-0.161381	-2.80337	Downregulated
	hsa-mir-149	-0.533909	-1.14339	Downregulated
	hsa-mir-184	-0.142696	-1.23091	Downregulated
	hsa-mir-191	0.179643	-1.16215	Downregulated
	hsa-mir-194-1	-0.696763	-1.44471	Downregulated
	hsa-mir-199a-1	-0.48571	-1.1372	Downregulated
	hsa-mir-204	-0.054935	-3.58239	Downregulated
	hsa-mir-223	-0.199278	-1.03817	Downregulated
	hsa-mir-2392	-0.571394	-3.21429	Downregulated
	hsa-mir-302d	-0.331589	-1.38283	Downregulated
	hsa-mir-30c-1	0.277372	-1.11331	Downregulated
	hsa-mir-3124	-0.0741327	-3.87288	Downregulated
	hsa-mir-3129	0.434325	-4.56341	Downregulated
	hsa-mir-3143	0.162425	-1.86618	Downregulated
	hsa-mir-3149	-0.134268	-1.90563	Downregulated
	hsa-mir-3151	0.395367	-1.1234	Downregulated
	hsa-mir-3171	0.554988	-1.17591	Downregulated
	hsa-mir-3173	-0.221057	-1.09356	Downregulated
	hsa-mir-3179-1	-0.244714	-3.58738	Downregulated
	hsa-mir-3179-2	-0.244714	-3.58738	Downregulated
	hsa-mir-3180-3	-0.417705	-1.18194	Downregulated
	hsa-mir-3198-1	-0.47349	-1.3873	Downregulated
	hsa-mir-3202-1	0.168545	-3.01576	Downregulated
	hsa-mir-3202-2	0.168545	-3.01576	Downregulated
	hsa-mir-320b-2	-0.935659	-1.09791	Downregulated
	hsa-mir-320e	-0.775804	-3.92459	Downregulated
	hsa-mir-3611	-0.608463	-2.56514	Downregulated
	hsa-mir-3648	-0.776714	-1.70883	Downregulated
	hsa-mir-3652	0.324007	-2.2804	Downregulated
	hsa-mir-3673	-0.52077	-1.43751	Downregulated
	hsa-mir-3683	-0.388787	-1.04856	Downregulated
	hsa-mir-3685	0.0546492	-3.19321	Downregulated
	hsa-mir-376c	-0.155128	-2.67241	Downregulated
	hsa-mir-378f	-0.904623	-3.48861	Downregulated
	hsa-mir-3916	-0.735785	-2.99686	Downregulated
	hsa-mir-3926-2	0.245307	-1.03531	Downregulated
	hsa-mir-3945	-0.000696547	-1.47623	Downregulated
	hsa-mir-4262	-0.0793362	-1.16563	Downregulated
	hsa-mir-4273	-0.192403	-1.16724	Downregulated
	hsa-mir-4275	-0.0565895	-2.92978	Downregulated
	hsa-mir-4291	0.741294	-2.49604	Downregulated
	hsa-mir-4312	-0.000691669	-3.13039	Downregulated
	hsa-mir-4446	-0.0573106	-3.44953	Downregulated
	hsa-mir-4448	-0.457381	-2.52215	Downregulated
	hsa-mir-4459	-0.94807	-1.20194	Downregulated
	hsa-mir-4467	-0.532294	-1.68814	Downregulated
	hsa-mir-4472-2	-0.285774	-1.3071	Downregulated
	hsa-mir-4484	-0.147866	-2.93457	Downregulated
	hsa-mir-4488	0.177177	-2.95709	Downregulated
	hsa-mir-4493	0.0942813	-2.97673	Downregulated
	hsa-mir-4498	-0.230322	-2.89778	Downregulated
	hsa-mir-4504	-0.0156288	-1.10165	Downregulated
	hsa-mir-4507	-0.337204	-1.00561	Downregulated
	hsa-mir-4519	-0.34943	-1.45088	Downregulated
	hsa-mir-4634	-0.180165	-3.08203	Downregulated
	hsa-mir-4650-1	-0.522175	-1.02268	Downregulated
	hsa-mir-4679-1	0.093737	-1.59991	Downregulated
	hsa-mir-4679-2	0.093737	-1.59991	Downregulated
	hsa-mir-4694	0.296629	-1.04791	Downregulated
	hsa-mir-4706	0.280487	-2.29739	Downregulated
	hsa-mir-4727	-0.974572	-1.03713	Downregulated
	hsa-mir-4734	-0.783183	-4.07295	Downregulated
	hsa-mir-4741	-0.0510458	-2.77082	Downregulated
	hsa-mir-4745	-0.0900802	-1.61203	Downregulated
	hsa-mir-4749	0.33935	-2.95173	Downregulated
	hsa-mir-4765	0.321764	-2.86259	Downregulated
	hsa-mir-4791	0.554363	-2.33253	Downregulated
	hsa-mir-4794	-0.06424	-3.29912	Downregulated
	hsa-mir-5193	-0.252172	-1.71658	Downregulated
	hsa-mir-548a-2	-0.381894	-3.62051	Downregulated
	hsa-mir-548ab	-0.276803	-3.67415	Downregulated
	hsa-mir-548ak	-0.370024	-2.48767	Downregulated
	hsa-mir-548am	0.0725064	-1.63095	Downregulated
	hsa-mir-548an	-0.0105952	-3.17102	Downregulated
	hsa-mir-548h-5	0.300931	-4.50529	Downregulated
	hsa-mir-5688	0.442526	-2.93551	Downregulated
	hsa-mir-5690	-0.448581	-3.14344	Downregulated
	hsa-mir-5692a-1	-0.785176	-1.22762	Downregulated
	hsa-mir-5692a-2	-0.785176	-1.22762	Downregulated
	LOC100287177	0.739626	-1.33442	Downregulated
	hsa-mir-4690	-0.598194	-3.24193	Downregulated
	hsa-mir-526a-2	-0.410928	-1.11707	Downregulated
	hsa-mir-3118-1	-0.39345	-1.56514	Downregulated

## Sheet: B-2
The original data for Figure 1c and Figure 2a: The differential sgRNAs between U87 EGFRvIII cells treated with DMSO or temozolomide in day 7
ID	Entry	DMSO Log FC	TMZ Log FC	Up/Down	Druggable like
221	ALDH3B1	0.432645	2.29815	Upregulated	+
822	CAPG	0.0380324	2.11168	Upregulated
1258	CNGB1	0.0166128	1.49544	Upregulated
1398	CRK	0.149852	1.90078	Upregulated	+
1496	CTNNA2	-0.125298	1.20918	Upregulated
1783	DYNC1LI2	-0.35573	2.04862	Upregulated
2662	GDF10	0.21301	2.12303	Upregulated
2785	GNG3	0.445954	1.91682	Upregulated
3030	HADHA	-0.157422	1.68776	Upregulated
3093	UBE2K	-0.0456403	1.69281	Upregulated
3688	ITGB1	-0.426456	1.2225	Upregulated	+
4775	NFATC3	0.0170874	1.79008	Upregulated
4884	NPTX1	0.591384	2.1353	Upregulated
5048	PAFAH1B1	0.13694	1.12683	Upregulated
5134	PDCD2	-0.084911	1.94762	Upregulated	+
5164	PDK2	0.293247	1.75047	Upregulated	+
5190	PEX6	0.00530821	2.23764	Upregulated
5226	PGD	-0.0573946	2.42111	Upregulated	+
5331	PLCB3	-0.236114	1.47197	Upregulated
5367	PMCH	0.330255	1.5419	Upregulated	+
5473	PPBP	-0.0753136	2.07389	Upregulated
5730	PTGDS	-0.235452	1.49528	Upregulated	+
6118	RPA2	-0.260911	2.58436	Upregulated
7110	TMF1	-0.0133381	1.67597	Upregulated	+
7547	ZIC3	-0.00722622	1.96004	Upregulated
9014	TAF1B	0.21882	1.47251	Upregulated
9498	SLC4A8	-0.0726049	2.19214	Upregulated
9684	LRRC14	0.152413	1.04038	Upregulated
9692	KIAA0391	-0.338912	1.76399	Upregulated
9842	PLEKHM1	-0.0649436	1.87718	Upregulated
9967	THRAP3	-0.443378	1.6006	Upregulated
10106	CTDSP2	0.280986	2.24348	Upregulated	+
10732	TCFL5	0.184124	2.20291	Upregulated
10914	PAPOLA	0.235445	1.69863	Upregulated	+
11147	HHLA3	-0.0571142	2.22583	Upregulated
11149	BVES	0.137066	1.02914	Upregulated
23052	ENDOD1	0.101868	2.41666	Upregulated	+
23241	PACS2	-0.203808	1.71454	Upregulated
23349	KIAA1045	0.187699	1.75259	Upregulated
23423	TMED3	-0.10516	1.77774	Upregulated
23433	RHOQ	0.551079	1.277	Upregulated
23446	SLC44A1	-0.244042	2.18537	Upregulated
23533	PIK3R5	-0.0943284	1.90034	Upregulated
23552	CDK20	0.72907	1.08053	Upregulated	+
29944	PNMA3	-0.543606	1.53698	Upregulated
51172	NAGPA	0.13967	2.08731	Upregulated	+
51478	HSD17B7	-0.408342	2.16945	Upregulated
54586	EQTN	-0.35917	2.07231	Upregulated
54763	ROPN1	-0.0810375	1.66331	Upregulated
54788	DNAJB12	-0.0699965	1.50621	Upregulated
55116	TMEM39B	0.0437643	1.95574	Upregulated
55540	IL17RB	0.435209	1.03472	Upregulated	+
57149	LYRM1	-0.203462	1.79305	Upregulated
57639	CCDC146	-0.095725	2.29318	Upregulated
57655	GRAMD1A	0.292445	1.9532	Upregulated
64146	PDF	0.182723	2.3335	Upregulated	+
66037	BOLL	0.153238	1.57027	Upregulated
79133	NDUFAF5	-0.328733	1.67491	Upregulated	+
79269	DCAF10	0.385222	2.69087	Upregulated
84466	MEGF10	-0.406814	1.63797	Upregulated
84628	NTNG2	0.0908655	1.81982	Upregulated
84631	SLITRK2	0.173894	1.53149	Upregulated
84952	CGNL1	0.0116263	1.58431	Upregulated
91975	ZNF300	0.398401	1.01079	Upregulated
113746	ODF3	-0.15455	1.05789	Upregulated
114904	C1QTNF6	0.281009	2.17601	Upregulated
114908	TMEM123	0.0577689	1.1528	Upregulated	+
115098	CCDC124	0.0246293	2.02281	Upregulated
115548	FCHO2	-0.453478	1.25155	Upregulated
118461	C10orf71	0.00940292	1.64002	Upregulated
128229	TSACC	0.953167	1.65515	Upregulated
134492	NUDCD2	0.137966	1.83111	Upregulated
147138	TMC8	-0.29811	1.29511	Upregulated
150737	TTC30B	-0.306658	2.14774	Upregulated
153218	SPINK13	0.262874	1.83952	Upregulated
284346	ZNF575	-0.21606	1.89923	Upregulated
285855	RPL7L1	0.158791	1.8129	Upregulated
341350	OVCH1	0.534308	2.42095	Upregulated	+
349136	WDR86	0.0871353	1.94977	Upregulated
407050	hsa-mir-93	0.211359	1.14323	Upregulated
445347	TARP	0.206616	1.60627	Upregulated
574449	hsa-mir-492	-0.716017	1.168	Upregulated
693151	hsa-mir-566	0.978016	2.99678	Upregulated
693218	hsa-mir-633	-0.0870492	2.63524	Upregulated
724033	hsa-mir-663a	0.0904329	1.33156	Upregulated
768218	hsa-mir-766	0.26468	1.13515	Upregulated
100302117	hsa-mir-320b-1	0.832207	1.08496	Upregulated
100302183	hsa-mir-1825	0.196408	2.94072	Upregulated
102465669	hsa-mir-7113	0.382591	1.05792	Upregulated
102466874	hsa-mir-8057	-0.690032	1.34772	Upregulated
	hsa-mir-198	0.178786	2.93819	Upregulated
	hsa-mir-301a	0.963534	1.64999	Upregulated
	hsa-mir-3614	0.182559	2.81154	Upregulated
	hsa-mir-3660	0.799159	1.02787	Upregulated
	hsa-mir-3929	0.00472998	1.11664	Upregulated
	hsa-mir-3974	0.866644	1.2877	Upregulated
	hsa-mir-4297	0.411316	1.17281	Upregulated
	hsa-mir-4299	-0.00120948	1.28486	Upregulated
	hsa-mir-4435-2	0.731367	1.18863	Upregulated
	hsa-mir-4487	-0.00764857	2.22083	Upregulated
	hsa-mir-4669	0.00477514	2.86743	Upregulated
	hsa-mir-4678	0.168938	2.29169	Upregulated
29	ABR	-0.681337	-2.61092	Downregualted
72	ACTG2	-0.394965	-2.31001	Downregualted
165	AEBP1	-0.0696874	-2.07085	Downregualted
202	AIM1	-0.116131	-2.60504	Downregualted
283	ANG	-0.615631	-1.08386	Downregualted	+
335	APOA1	0.281164	-1.87652	Downregualted	+
395	ARHGAP6	-0.106052	-2.64038	Downregualted
467	ATF3	-0.524799	-2.14716	Downregualted	+
468	ATF4	0.239366	-2.436	Downregualted	+
582	BBS1	0.00868598	-1.1041	Downregualted
617	BCS1L	-0.330184	-2.35915	Downregualted
687	KLF9	-0.232564	-1.4396	Downregualted
857	CAV1	-0.205863	-2.15126	Downregualted	+
920	CD4	-0.104321	-2.25914	Downregualted	+
922	CD5L	-0.227302	-2.05087	Downregualted
942	CD86	-0.145879	-2.10604	Downregualted	+
974	CD79B	0.200587	-1.14372	Downregualted	+
1018	CDK3	0.557281	-2.1966	Downregualted	+
1032	CDKN2D	-0.121415	-1.74959	Downregualted
1070	CETN3	0.142142	-2.20523	Downregualted	+
1138	CHRNA5	0.10587	-1.91234	Downregualted	+
1139	CHRNA7	-0.493846	-2.17445	Downregualted	+
1181	CLCN2	0.452071	-1.95377	Downregualted	+
1290	COL5A2	-0.180308	-2.29723	Downregualted
1291	COL6A1	-0.0174837	-2.28978	Downregualted	+
1435	CSF1	-0.168916	-1.18019	Downregualted	+
1462	VCAN	0.110983	-2.06871	Downregualted
1477	CSTF1	0.430514	-1.96624	Downregualted
1506	CTRL	0.259596	-2.39733	Downregualted	+
1553	CYP2A13	-0.00418775	-2.75755	Downregualted
1557	CYP2C19	-0.327606	-1.84132	Downregualted
1606	DGKA	0.476756	-2.80153	Downregualted	+
1630	DCC	-0.413092	-2.19362	Downregualted	+
1649	DDIT3	0.094154	-1.66826	Downregualted
1719	DHFR	0.165816	-2.15101	Downregualted	+
1727	CYB5R3	0.131536	-1.85196	Downregualted	+
1756	DMD	-0.116989	-1.9188	Downregualted	+
1761	DMRT1	0.0161568	-2.3318	Downregualted
1768	DNAH6	0.213852	-2.40163	Downregualted
1803	DPP4	-0.0110204	-2.09484	Downregualted	+
1876	E2F6	-0.323308	-2.3472	Downregualted
1893	ECM1	0.0378853	-2.30017	Downregualted
1906	EDN1	0.315702	-1.88535	Downregualted	+
1948	EFNB2	0.192118	-2.4823	Downregualted
1951	CELSR3	-0.286291	-2.11695	Downregualted	+
1959	EGR2	0.413224	-1.93824	Downregualted
2015	EMR1	0.233808	-1.90517	Downregualted
2029	ENSA	0.19362	-1.9562	Downregualted	+
2030	SLC29A1	-0.191979	-2.26572	Downregualted
2066	ERBB4	0.162708	-2.13914	Downregualted	+
2070	EYA4	0.398914	-2.16219	Downregualted
2081	ERN1	0.324464	-1.86271	Downregualted
2113	ETS1	-0.11153	-2.48836	Downregualted	+
2218	FKTN	0.337228	-2.04259	Downregualted	+
2219	FCN1	-0.365248	-2.16372	Downregualted	+
2257	FGF12	0.0925027	-2.03186	Downregualted
2281	FKBP1B	-0.237993	-2.60737	Downregualted
2300	FOXL1	-0.164263	-1.51638	Downregualted
2329	FMO4	0.399389	-2.36019	Downregualted
2339	FNTA	0.325814	-2.2202	Downregualted	+
2350	FOLR2	0.399646	-2.31218	Downregualted	+
2355	FOSL2	-0.211905	-2.566	Downregualted	+
2525	FUT3	-0.105333	-2.00073	Downregualted	+
2553	GABPB1	0.413285	-1.86388	Downregualted
2554	GABRA1	0.43661	-2.58525	Downregualted	+
2590	GALNT2	-0.188884	-2.26684	Downregualted
2697	GJA1	-0.434304	-2.67282	Downregualted	+
2778	GNAS	0.0661163	-1.31756	Downregualted
2813	GP2	0.449684	-1.6981	Downregualted
2814	GP5	0.473199	-2.07814	Downregualted
2891	GRIA2	-0.379017	-2.38568	Downregualted	+
2928	GSC2	-0.0818209	-2.10853	Downregualted
2937	GSS	0.361721	-4.36608	Downregualted	+
2963	GTF2F2	-0.310762	-4.57687	Downregualted	+
2976	GTF3C2	-0.791173	-2.62732	Downregualted
3052	HCCS	-0.544188	-1.05362	Downregualted	+
3078	CFHR1	-0.326247	-2.00278	Downregualted
3082	HGF	0.637111	-1.18331	Downregualted	+
3087	HHEX	0.460845	-1.05054	Downregualted
3117	HLA-DQA1	0.00975886	-2.08845	Downregualted	+
3127	HLA-DRB5	-0.143306	-2.23906	Downregualted	+
3149	HMGB3	0.00713528	-2.51165	Downregualted
3201	HOXA4	0.049374	-1.97481	Downregualted
3211	HOXB1	0.0291075	-2.37948	Downregualted
3295	HSD17B4	0.13747	-2.04383	Downregualted	+
3316	HSPB2	0.286148	-2.04603	Downregualted
3382	ICA1	-0.0612245	-2.33247	Downregualted	+
3428	IFI16	-0.180041	-1.28462	Downregualted
3446	IFNA10	-0.519705	-3.12027	Downregualted	+
3449	IFNA16	0.164218	-2.52716	Downregualted	+
3483	IGFALS	0.1311	-2.21448	Downregualted
3512	IGJ	0.46328	-2.15714	Downregualted
3565	IL4	0.0874306	-2.10824	Downregualted	+
3577	CXCR1	-0.154433	-2.05565	Downregualted	+
3654	IRAK1	-0.350775	-2.34396	Downregualted	+
3661	IRF3	-0.502849	-2.26343	Downregualted	+
3665	IRF7	0.018653	-2.62011	Downregualted
3672	ITGA1	0.113805	-3.03486	Downregualted	+
3676	ITGA4	-0.0196429	-2.1093	Downregualted	+
3679	ITGA7	0.095497	-2.21152	Downregualted	+
3682	ITGAE	0.810023	-1.73709	Downregualted	+
3684	ITGAM	-0.0896603	-2.03891	Downregualted	+
3692	EIF6	0.0269093	-1.44087	Downregualted
3707	ITPKB	-0.0571844	-1.93263	Downregualted	+
3716	JAK1	-0.180373	-2.42465	Downregualted	+
3861	KRT14	0.0992656	-2.07864	Downregualted
3872	KRT17	0.0605734	-2.32589	Downregualted	+
3891	KRT85	-0.163505	-1.98466	Downregualted
3936	LCP1	-0.423813	-2.54733	Downregualted
3975	LHX1	-0.609763	-2.09867	Downregualted
3977	LIFR	-0.433472	-2.18767	Downregualted	+
4009	LMX1A	-0.138511	-1.98512	Downregualted
4018	LPA	-0.144292	-2.46696	Downregualted	+
4058	LTK	0.673025	-1.51777	Downregualted	+
4128	MAOA	-0.51409	-1.81325	Downregualted	+
4160	MC4R	-0.186367	-2.4652	Downregualted	+
4175	MCM6	-0.146019	-2.12907	Downregualted	+
4224	MEP1A	0.043788	-2.43116	Downregualted	+
4259	MGST3	0.650065	-1.73842	Downregualted	+
4299	AFF1	-0.131407	-2.32135	Downregualted
4336	MOBP	-0.281006	-1.95362	Downregualted
4520	MTF1	-0.114858	-2.20834	Downregualted	+
4580	MTX1	-0.107048	-2.33681	Downregualted
4582	MUC1	-0.954098	-2.87972	Downregualted	+
4594	MUT	0.105443	-2.01455	Downregualted	+
4604	MYBPC1	0.185165	-1.9788	Downregualted
4619	MYH1	0.407632	-2.25148	Downregualted
4632	MYL1	-0.136019	-1.86914	Downregualted
4641	MYO1C	0.460819	-2.46091	Downregualted
4659	PPP1R12A	-0.273074	-1.9858	Downregualted
4660	PPP1R12B	-0.267012	-2.0886	Downregualted
4689	NCF4	-0.308107	-3.21805	Downregualted
4695	NDUFA2	-0.0116813	-2.20473	Downregualted	+
4700	NDUFA6	0.182408	-1.98361	Downregualted	+
4728	NDUFS8	0.155898	-1.77572	Downregualted
4747	NEFL	-0.182668	-1.11577	Downregualted
4947	OAZ2	-0.307606	-2.52608	Downregualted
5019	OXCT1	-0.351044	-2.2902	Downregualted
5095	PCCA	0.118082	-2.38269	Downregualted
5099	PCDH7	0.633568	-1.63347	Downregualted
5130	PCYT1A	0.091429	-2.26831	Downregualted	+
5167	ENPP1	0.239243	-2.14377	Downregualted	+
5199	CFP	-0.188672	-2.64248	Downregualted	+
5238	PGM3	-0.435258	-2.03437	Downregualted
5264	PHYH	-0.181369	-2.00881	Downregualted	+
5273	SERPINB10	0.301505	-2.00716	Downregualted
5291	PIK3CB	-0.0474483	-2.22271	Downregualted	+
5468	PPARG	-0.154993	-1.89506	Downregualted	+
5510	PPP1R7	-0.511827	-2.50366	Downregualted
5529	PPP2R5E	0.487432	-1.45885	Downregualted
5536	PPP5C	-0.0745684	-2.1722	Downregualted
5795	PTPRJ	0.242116	-2.31732	Downregualted	+
5800	PTPRO	0.0428738	-1.67735	Downregualted
5806	PTX3	-0.504101	-3.02507	Downregualted
5885	RAD21	-0.295772	-1.93677	Downregualted
5905	RANGAP1	-0.00535522	-2.33231	Downregualted
5921	RASA1	-0.120893	-1.02602	Downregualted	+
5970	RELA	-0.182878	-2.11246	Downregualted	+
5994	RFXAP	-0.7306	-2.31418	Downregualted
6036	RNASE2	0.501949	-1.14233	Downregualted	+
6098	ROS1	-0.141221	-2.14613	Downregualted	+
6100	RP9	0.0811808	-2.39472	Downregualted
6102	RP2	0.249664	-1.70349	Downregualted
6164	RPL34	-0.52725	-1.794	Downregualted
6228	RPS23	-0.749011	-2.96783	Downregualted
6277	S100A6	-0.500713	-1.81125	Downregualted	+
6285	S100B	-0.140472	-2.71348	Downregualted	+
6307	MSMO1	0.319033	-2.86022	Downregualted	+
6387	CXCL12	0.459426	-1.50674	Downregualted	+
6399	TRAPPC2	0.539805	-1.37661	Downregualted
6443	SGCB	0.216405	-1.3362	Downregualted
6478	SIAH2	-0.13481	-1.82363	Downregualted
6498	SKIL	0.289329	-2.30553	Downregualted
6557	SLC12A1	0.648564	-2.19643	Downregualted	+
6566	SLC16A1	0.0944501	-2.70009	Downregualted	+
6570	SLC18A1	0.953855	-1.67115	Downregualted	+
6591	SNAI2	0.123276	-2.27292	Downregualted
6636	SNRPF	-0.573383	-2.1041	Downregualted
6715	SRD5A1	0.0064188	-1.47551	Downregualted	+
6717	SRI	-0.112218	-2.0278	Downregualted
6736	SRY	-0.98349	-2.23549	Downregualted
6749	SSRP1	-0.269861	-1.07652	Downregualted	+
6767	ST13	0.852859	-1.21307	Downregualted	+
6770	STAR	0.29024	-2.35742	Downregualted
6775	STAT4	-0.236421	-2.27408	Downregualted
6811	STX5	-0.557661	-2.24238	Downregualted
6850	SYK	0.259997	-2.40896	Downregualted	+
6860	SYT4	0.25757	-2.49411	Downregualted
6886	TAL1	0.023699	-1.90206	Downregualted
6902	TBCA	-0.471227	-2.1807	Downregualted
6926	TBX3	-0.193219	-2.3314	Downregualted
6949	TCOF1	0.0072389	-2.54499	Downregualted
6993	DYNLT1	-0.189125	-2.60453	Downregualted
7067	THRA	0.170618	-2.29348	Downregualted	+
7096	TLR1	0.305792	-1.75293	Downregualted
7137	TNNI3	0.213021	-1.89975	Downregualted	+
7173	TPO	0.294438	-2.30235	Downregualted	+
7185	TRAF1	0.762549	-1.73929	Downregualted	+
7252	TSHB	0.238548	-1.41512	Downregualted
7262	PHLDA2	0.490005	-1.4938	Downregualted
7306	TYRP1	-0.380663	-1.18732	Downregualted	+
7324	UBE2E1	0.126624	-2.38887	Downregualted
7355	SLC35A2	-0.453424	-2.7369	Downregualted
7358	UGDH	0.193153	-2.02492	Downregualted	+
7369	UMOD	0.577015	-4.02074	Downregualted
7378	UPP1	-0.43509	-2.62639	Downregualted	+
7428	VHL	0.326619	-1.63037	Downregualted	+
7429	VIL1	0.292713	-2.00915	Downregualted
7443	VRK1	-0.0448969	-1.1207	Downregualted
7456	WIPF1	0.211696	-1.76274	Downregualted
7518	XRCC4	0.0160685	-2.45907	Downregualted
7535	ZAP70	0.43194	-1.97997	Downregualted	+
7541	ZBTB14	0.0490822	-1.81573	Downregualted
7542	ZFPL1	0.0485763	-2.35634	Downregualted
7571	ZNF23	0.246706	-1.91938	Downregualted
7673	ZNF222	-0.0675169	-1.8558	Downregualted
7692	ZNF133	-0.397261	-2.39361	Downregualted
7709	ZBTB17	-0.0314941	-1.76842	Downregualted
7745	ZKSCAN8	-0.420818	-2.42518	Downregualted
7795	MEMO1	-0.217824	-1.96263	Downregualted
7809	BSND	-0.433131	-2.21079	Downregualted
7988	ZNF212	0.230391	-1.46895	Downregualted
8029	CUBN	0.104869	-2.41569	Downregualted	+
8065	CUL5	0.0358058	-2.21974	Downregualted	+
8078	USP5	0.864247	-1.85067	Downregualted
8110	DPF3	0.102882	-2.06581	Downregualted
8161	COIL	-0.36478	-2.66717	Downregualted
8318	CDC45	-0.623685	-1.03695	Downregualted
8336	HIST1H2AM	-0.346903	-2.00783	Downregualted
8481	OFD1	0.37049	-1.87589	Downregualted
8527	DGKD	-0.509416	-1.02499	Downregualted	+
8542	APOL1	-0.0219193	-2.32882	Downregualted
8566	PDXK	-0.11691	-2.40152	Downregualted	+
8650	NUMB	-0.0927216	-2.21388	Downregualted
8711	TNK1	-0.114968	-2.40748	Downregualted
8728	ADAM19	-0.202533	-2.39862	Downregualted
8732	RNGTT	0.314361	-1.65375	Downregualted	+
8780	RIOK3	-0.318205	-2.17931	Downregualted
8807	IL18RAP	-0.0200615	-1.72758	Downregualted	+
8812	CCNK	0.0303282	-1.44858	Downregualted
8864	PER2	-0.240126	-2.22011	Downregualted
8969	HIST1H2AG	-0.595688	-2.23045	Downregualted
8986	RPS6KA4	0.196454	-1.98296	Downregualted
9025	RNF8	0.192692	-1.18171	Downregualted
9026	HIP1R	-0.129849	-2.37011	Downregualted
9063	PIAS2	0.338002	-2.66516	Downregualted
9130	FAM50A	-0.176203	-2.28483	Downregualted
9144	SYNGR2	-0.161388	-2.04201	Downregualted
9154	SLC28A1	-0.239779	-2.2717	Downregualted
9184	BUB3	-0.252597	-2.23869	Downregualted
9205	ZMYM5	-0.259585	-2.33029	Downregualted
9209	LRRFIP2	-0.284513	-2.50896	Downregualted
9270	ITGB1BP1	-0.133724	-2.2741	Downregualted
9289	GPR56	-0.574847	-1.92902	Downregualted
9354	UBE4A	-0.411985	-2.05384	Downregualted
9370	ADIPOQ	-0.0374455	-1.37636	Downregualted	+
9457	FHL5	0.395291	-1.85718	Downregualted
9469	CHST3	-0.270406	-1.01313	Downregualted
9496	TBX4	0.437277	-1.9559	Downregualted
9513	FXR2	-0.71091	-2.47598	Downregualted
9515	STXBP5L	0.116072	-3.85551	Downregualted
9572	NR1D1	-0.584587	-2.54428	Downregualted	+
9675	TTI1	-0.834581	-2.37611	Downregualted
9720	CCDC144A	-0.503373	-2.16138	Downregualted
9726	ZNF646	-0.061547	-1.35451	Downregualted
9731	CEP104	0.210051	-2.25597	Downregualted
9738	CCP110	-0.327625	-2.42762	Downregualted
9760	TOX	0.43531	-1.67876	Downregualted
9764	KIAA0513	-0.00825507	-1.80637	Downregualted
9775	EIF4A3	-0.70763	-2.35485	Downregualted
9832	JAKMIP2	-0.53992	-1.82243	Downregualted
9839	ZEB2	0.294756	-2.23137	Downregualted	+
9858	PPP1R26	0.215692	-1.42925	Downregualted
9897	KIAA0196	-0.27495	-2.65853	Downregualted
9911	TMCC2	-0.0437306	-2.31992	Downregualted
9927	MFN2	0.384116	-1.72285	Downregualted	+
9933	KIAA0020	0.250388	-2.10736	Downregualted
10000	AKT3	0.278474	-1.87653	Downregualted	+
10002	NR2E3	0.0598333	-2.09045	Downregualted	+
10038	PARP2	0.266373	-2.14212	Downregualted	+
10051	SMC4	0.0630134	-1.93277	Downregualted
10056	FARSB	0.432096	-1.93208	Downregualted
10067	SCAMP3	-0.261679	-1.08349	Downregualted
10095	ARPC1B	0.0613305	-1.70899	Downregualted
10103	TSPAN1	0.254058	-1.87499	Downregualted
10141	C4orf6	-0.0725414	-2.40049	Downregualted
10148	EBI3	0.10947	-2.05061	Downregualted	+
10194	TSHZ1	-0.0856691	-2.18542	Downregualted
10212	DDX39A	-0.463195	-2.77464	Downregualted	+
10217	CTDSPL	0.320635	-1.76862	Downregualted	+
10221	TRIB1	-0.0601703	-2.28825	Downregualted
10282	BET1	-0.392156	-2.01569	Downregualted	+
10352	WARS2	-0.357308	-1.13063	Downregualted
10424	PGRMC2	0.313505	-1.69375	Downregualted	+
10454	TAB1	-0.259562	-2.63606	Downregualted
10467	ZNHIT1	-0.338915	-1.98639	Downregualted
10477	UBE2E3	-0.0108301	-1.33099	Downregualted
10540	DCTN2	0.361142	-1.64656	Downregualted
10568	SLC34A2	0.364065	-1.80071	Downregualted	+
10635	RAD51AP1	-0.194403	-2.43317	Downregualted
10638	SPHAR	0.109703	-1.24531	Downregualted
10678	B3GNT2	-0.39964	-2.09571	Downregualted
10683	DLL3	0.419244	-3.87279	Downregualted
10691	GMEB1	-0.271284	-1.86184	Downregualted
10771	ZMYND11	-0.857568	-2.24533	Downregualted
10876	EDDM3A	-0.028543	-2.11251	Downregualted
10917	BTNL3	-0.153732	-2.03931	Downregualted	+
10927	SPIN1	0.890181	-1.20426	Downregualted
10944	C11orf58	-0.888651	-1.48395	Downregualted
10983	CCNI	-0.280562	-2.28952	Downregualted
11001	SLC27A2	0.544308	-2.02103	Downregualted	+
11047	ADRM1	-0.455425	-1.89841	Downregualted	+
11060	WWP2	0.357037	-2.27316	Downregualted	+
11067	C10orf10	0.0291849	-2.1127	Downregualted
11076	TPPP	-0.096385	-2.17408	Downregualted
11097	NUPL2	-0.261436	-2.34529	Downregualted
11127	KIF3A	0.37214	-2.20813	Downregualted
11136	SLC7A9	-0.032421	-1.83115	Downregualted
11153	FICD	0.243414	-1.88659	Downregualted
11235	PDCD10	0.145891	-1.74751	Downregualted
11255	HRH3	-0.0391148	-2.6007	Downregualted	+
11340	EXOSC8	0.130579	-2.26719	Downregualted
22797	TFEC	0.141106	-2.12442	Downregualted
22829	NLGN4Y	-0.233611	-2.65519	Downregualted
22848	AAK1	0.951209	-1.87992	Downregualted
22863	ATG14	0.352248	-2.4522	Downregualted
22899	ARHGEF15	-0.562897	-2.13004	Downregualted
22950	SLC4A1AP	0.0111139	-2.05094	Downregualted
22983	MAST1	-0.442114	-2.10994	Downregualted
23011	RAB21	0.349016	-1.92497	Downregualted
23048	FNBP1	0.286202	-1.83602	Downregualted
23054	NCOA6	-0.0993548	-1.84857	Downregualted	+
23208	SYT11	-0.419292	-2.42505	Downregualted
23277	CLUH	0.394455	-2.15832	Downregualted
23331	TTC28	-0.0575512	-2.08676	Downregualted
23353	SUN1	0.00611144	-2.48958	Downregualted
23394	ADNP	-0.190984	-4.19722	Downregualted
23397	NCAPH	0.108042	-2.16812	Downregualted
23404	EXOSC2	-0.620122	-1.96056	Downregualted
23415	KCNH4	-0.25026	-2.69004	Downregualted
23461	ABCA5	-0.204345	-2.11233	Downregualted
23479	ISCU	-0.646424	-2.08932	Downregualted
23509	POFUT1	-0.602947	-2.40088	Downregualted
23563	CHST5	-0.00770747	-2.51978	Downregualted	+
23568	ARL2BP	-0.921628	-3.50805	Downregualted
23589	CARHSP1	-0.33952	-1.90678	Downregualted
23657	SLC7A11	-0.0386861	-2.68109	Downregualted	+
24138	IFIT5	-0.605538	-2.11638	Downregualted
25807	RHBDD3	0.00531959	-1.89065	Downregualted
25809	TTLL1	0.686278	-1.672	Downregualted	+
25817	FAM19A5	0.180055	-2.30939	Downregualted
25904	CNOT10	-0.402957	-2.22253	Downregualted
25978	CHMP2B	0.206786	-2.09083	Downregualted
25983	NGDN	-0.829875	-1.67487	Downregualted
25984	KRT23	-0.063345	-2.28554	Downregualted
26035	GLCE	-0.0624837	-2.09935	Downregualted	+
26047	CNTNAP2	-0.102895	-2.17713	Downregualted
26057	ANKRD17	0.279095	-2.1656	Downregualted
26115	TANC2	-0.130392	-2.13979	Downregualted
26146	TRAF3IP1	0.117382	-2.28402	Downregualted
26260	FBXO25	-0.432982	-2.24847	Downregualted
26270	FBXO6	-0.288959	-2.31086	Downregualted
26289	AK5	0.273973	-1.23938	Downregualted	+
26576	SRPK3	-0.0211724	-2.05891	Downregualted
27076	LYPD3	0.271549	-1.90498	Downregualted
27101	CACYBP	-0.0388999	-1.55742	Downregualted
27153	ZNF777	-0.443847	-2.11324	Downregualted
27289	RND1	0.242121	-2.21086	Downregualted
28964	GIT1	0.442025	-2.24054	Downregualted
28981	IFT81	0.221738	-2.29843	Downregualted
29080	CCDC59	-0.240019	-1.44572	Downregualted
29081	METTL5	-0.157772	-2.65444	Downregualted
29106	SCG3	-0.189493	-2.30556	Downregualted
29781	NCAPH2	0.297579	-2.07162	Downregualted
50617	ATP6V0A4	-0.316987	-2.83472	Downregualted
50943	FOXP3	-0.969522	-1.07023	Downregualted
51018	RRP15	0.539924	-1.05037	Downregualted
51035	UBXN1	-0.347333	-1.78191	Downregualted
51050	PI15	-0.0832898	-2.53219	Downregualted
51073	MRPL4	0.306158	-1.88771	Downregualted
51075	TMX2	-0.232395	-2.37279	Downregualted
51094	ADIPOR1	0.147515	-2.15651	Downregualted
51116	MRPS2	0.209816	-1.41349	Downregualted
51134	CCDC41	-0.662114	-2.1933	Downregualted
51143	DYNC1LI1	-0.290876	-2.34964	Downregualted
51182	HSPA14	0.00574802	-1.73269	Downregualted
51253	MRPL37	-0.0716296	-1.8402	Downregualted
51380	CSAD	-0.571293	-2.36334	Downregualted	+
51388	NIP7	-0.100546	-1.3384	Downregualted
51430	SUCO	0.248421	-2.07136	Downregualted
51474	LIMA1	-0.441332	-2.25246	Downregualted
51524	TMEM138	-0.231649	-2.12387	Downregualted
51529	ANAPC11	0.321983	-1.91054	Downregualted
51562	MBIP	0.374589	-1.98556	Downregualted
51582	AZIN1	-0.33437	-2.72428	Downregualted
51601	LIPT1	-0.0578488	-2.48805	Downregualted
51603	METTL13	-0.337285	-2.85963	Downregualted
51604	PIGT	0.0674255	-2.27993	Downregualted
51693	TRAPPC2L	0.0429651	-1.98106	Downregualted
51719	CAB39	0.620027	-2.16956	Downregualted
51747	LUC7L3	-0.0287675	-1.85392	Downregualted
53335	BCL11A	0.134758	-2.28677	Downregualted
53637	S1PR5	0.462965	-1.89208	Downregualted	+
54058	C21orf58	-0.00167118	-2.02004	Downregualted
54332	GDAP1	0.048068	-1.25155	Downregualted
54361	WNT4	0.111234	-2.4288	Downregualted
54434	SSH1	-0.00673291	-2.05274	Downregualted
54439	RBM27	-0.0534901	-4.09593	Downregualted
54460	MRPS21	-0.378823	-2.03175	Downregualted
54474	KRT20	0.326034	-1.32498	Downregualted
54629	FAM63B	-0.591721	-1.10994	Downregualted
54716	SLC6A20	-0.478597	-2.34879	Downregualted
54726	OTUD4	-0.0429862	-2.3522	Downregualted
54780	NSMCE4A	0.403247	-2.15196	Downregualted
54832	VPS13C	-0.160174	-2.07658	Downregualted
54855	FAM46C	-0.274771	-1.91531	Downregualted
54879	ST7L	-0.115222	-1.74384	Downregualted
54883	CWC25	-0.350449	-2.54578	Downregualted
54906	FAM208B	0.0279634	-1.9583	Downregualted
54910	SEMA4C	0.180992	-1.71209	Downregualted
54947	LPCAT2	-0.496118	-1.10366	Downregualted	+
54962	TIPIN	-0.247025	-2.33837	Downregualted
54979	HRASLS2	-0.454091	-1.69415	Downregualted	+
55001	TTC22	0.451533	-1.43638	Downregualted
55004	LAMTOR1	0.0922826	-2.44296	Downregualted
55014	STX17	0.585532	-1.81457	Downregualted
55024	BANK1	-0.110157	-2.44395	Downregualted
55031	USP47	0.0763289	-2.6018	Downregualted
55055	ZWILCH	0.0780729	-2.21569	Downregualted
55084	SOBP	0.185032	-1.95448	Downregualted
55095	SAMD4B	-0.104367	-2.49151	Downregualted
55124	PIWIL2	-0.458917	-2.53366	Downregualted
55129	ANO10	0.0882535	-2.52337	Downregualted
55200	PLEKHG6	0.0724333	-2.36861	Downregualted
55220	KLHDC8A	0.632002	-1.66207	Downregualted
55229	PANK4	-0.0195083	-2.26692	Downregualted	+
55240	STEAP3	0.112071	-2.01961	Downregualted	+
55294	FBXW7	-0.490879	-1.27111	Downregualted
55312	RFK	0.37295	-1.78077	Downregualted	+
55326	AGPAT5	-0.451455	-2.02924	Downregualted
55329	MNS1	0.195474	-2.33253	Downregualted
55347	ABHD10	-0.0551699	-1.09562	Downregualted
55366	LGR4	0.207409	-2.18417	Downregualted
55435	AP1AR	-0.252322	-3.52206	Downregualted
55437	STRADB	0.175512	-1.43755	Downregualted
55503	TRPV6	-0.208036	-1.82611	Downregualted	+
55589	BMP2K	-0.000839595	-1.79226	Downregualted
55666	NPLOC4	0.18493	-1.88488	Downregualted
55718	POLR3E	-0.601177	-2.10181	Downregualted
55809	TRERF1	-0.54257	-1.85216	Downregualted
55858	TMEM165	-0.000426531	-1.53338	Downregualted
55860	ACTR10	0.0872919	-2.48642	Downregualted
55872	PBK	0.184761	-1.93026	Downregualted
55905	RNF114	0.126586	-1.00822	Downregualted
56034	PDGFC	0.214813	-1.43667	Downregualted	+
56159	TEX11	-0.746745	-2.40387	Downregualted
56255	TMX4	-0.226944	-1.77156	Downregualted
56341	PRMT8	0.0373869	-2.43178	Downregualted
56751	BARHL1	0.553998	-1.12687	Downregualted
56829	ZC3HAV1	0.32393	-1.62658	Downregualted
56916	SMARCAD1	0.3319	-2.39902	Downregualted
56917	MEIS3	0.420272	-2.33623	Downregualted
56951	C5orf15	-0.248269	-1.92365	Downregualted
56967	C14orf132	0.334895	-1.92047	Downregualted
57003	CCDC47	0.0425793	-1.85185	Downregualted
57017	COQ9	-0.00230794	-2.67269	Downregualted
57110	HRASLS	-0.0546228	-1.18512	Downregualted	+
57129	MRPL47	-0.46981	-1.21603	Downregualted
57130	ATP13A1	-0.0112037	-2.37794	Downregualted	+
57504	MTA3	-0.374833	-2.53552	Downregualted
57530	CGN	0.113452	-2.12646	Downregualted
57541	ZNF398	0.417035	-1.95433	Downregualted
57563	KLHL8	-0.309688	-2.50488	Downregualted
57586	SYT13	-0.47075	-2.53176	Downregualted
57614	KIAA1468	0.155986	-2.21271	Downregualted
57626	KLHL1	0.297493	-1.92689	Downregualted
57662	CAMSAP3	0.0688518	-2.03864	Downregualted
57689	LRRC4C	0.192397	-2.20793	Downregualted
57700	FAM160B1	0.126538	-1.73079	Downregualted
57761	TRIB3	0.148436	-3.23138	Downregualted
57864	SLC46A2	0.589707	-1.69132	Downregualted
58503	PROL1	-0.00417182	-1.828	Downregualted
58513	EPS15L1	-0.30346	-1.85976	Downregualted	+
58517	RBM25	-0.0411297	-2.08966	Downregualted
60529	ALX4	-0.00268273	-2.37175	Downregualted
60558	GUF1	0.240839	-2.33412	Downregualted
63897	HEATR6	0.625433	-1.59813	Downregualted
64098	PARVG	-0.0595913	-2.17186	Downregualted
64110	MAGEF1	-0.33208	-1.10877	Downregualted
64129	TINAGL1	-0.154176	-1.86427	Downregualted
64147	KIF9	0.647932	-2.16002	Downregualted
64320	RNF25	0.10495	-2.05679	Downregualted
64599	GIGYF1	-0.332147	-2.53128	Downregualted
64699	TMPRSS3	-0.0211881	-1.76023	Downregualted
64710	NUCKS1	-0.385152	-1.92228	Downregualted
64750	SMURF2	-0.146928	-2.46665	Downregualted
64756	ATPAF1	-0.537962	-2.75677	Downregualted
64770	CCDC14	0.117511	-2.30759	Downregualted
64802	NMNAT1	0.131755	-1.8272	Downregualted
64841	GNPNAT1	-0.374142	-2.46894	Downregualted	+
64856	VWA1	0.418317	-3.96518	Downregualted
64949	MRPS26	-0.296758	-2.51224	Downregualted
64969	MRPS5	0.824308	-1.39945	Downregualted
65122	PRAMEF2	0.0652578	-2.07413	Downregualted
65124	SOWAHC	-0.545377	-2.11206	Downregualted
65991	FUNDC2	-0.530252	-2.07366	Downregualted
66000	TMEM108	0.0196789	-2.67199	Downregualted
78997	GDAP1L1	-0.240299	-2.92095	Downregualted
79000	AUNIP	-0.342227	-1.08217	Downregualted
79033	ERI3	0.0525726	-2.41188	Downregualted	+
79442	LRRC2	-0.208856	-2.25813	Downregualted
79589	RNF128	0.242953	-1.50224	Downregualted
79600	TCTN1	-0.165032	-2.23499	Downregualted
79659	DYNC2H1	0.0345267	-2.1508	Downregualted
79692	ZNF322	-0.201044	-2.25479	Downregualted
79720	VPS37B	0.38885	-2.47398	Downregualted
79729	SH3D21	-0.700693	-1.41551	Downregualted
79746	ECHDC3	0.218587	-1.51238	Downregualted
79783	C7orf10	0.790335	-1.09841	Downregualted
79843	FAM124B	-0.661773	-1.71024	Downregualted
79853	TM4SF20	0.0905031	-1.81786	Downregualted
79864	C11orf63	0.14257	-2.57518	Downregualted
79866	BORA	-0.0411423	-2.15475	Downregualted
79872	CBLL1	0.645132	-2.48119	Downregualted
79912	PYROXD1	-0.975674	-2.65434	Downregualted
79915	ATAD5	-0.492477	-1.87315	Downregualted
79924	ADM2	0.629431	-2.30171	Downregualted	+
79931	TNIP3	-0.288617	-1.65832	Downregualted
79966	SCD5	0.168877	-1.06064	Downregualted	+
80019	UBTD1	0.311445	-2.14071	Downregualted
80198	MUS81	-0.393041	-1.96934	Downregualted	+
80235	PIGZ	0.240577	-1.00143	Downregualted	+
80705	TSGA10	-0.636532	-2.81337	Downregualted
81027	TUBB1	0.478999	-1.3422	Downregualted	+
81575	APOLD1	-0.341986	-2.10865	Downregualted
81616	ACSBG2	0.214381	-1.9501	Downregualted	+
81617	CAB39L	0.292915	-2.65858	Downregualted
81619	TSPAN14	0.448556	-2.29985	Downregualted
81624	DIAPH3	-0.579751	-1.83087	Downregualted
81870	KRTAP9-9	-0.266002	-1.95616	Downregualted
83259	PCDH11Y	0.0608535	-2.27861	Downregualted
83394	PITPNM3	0.358398	-1.76516	Downregualted
83446	CCDC70	-0.228519	-2.21326	Downregualted
83447	SLC25A31	0.402451	-2.21527	Downregualted
83881	MIXL1	0.265104	-2.03482	Downregualted
83889	WDR87	-0.0219325	-1.66343	Downregualted
83941	TM2D1	0.295399	-2.39415	Downregualted
84000	TMPRSS13	-0.772957	-1.0505	Downregualted	+
84171	LOXL4	0.112383	-2.27153	Downregualted
84309	NUDT16L1	-0.218661	-2.65644	Downregualted
84333	PCGF5	-0.0390567	-2.16687	Downregualted
84437	MSANTD4	0.0836414	-2.09136	Downregualted
84518	CNFN	-0.530027	-2.48221	Downregualted
84524	ZC3H8	-0.562726	-2.33996	Downregualted
84654	SPZ1	0.421828	-2.39221	Downregualted
84684	INSM2	0.472187	-2.0953	Downregualted
84691	FAM71F1	-0.108005	-2.13678	Downregualted
84706	GPT2	-0.391872	-2.10981	Downregualted	+
84858	ZNF503	-0.787864	-1.04101	Downregualted
84861	KLHL22	0.0724036	-1.79597	Downregualted
84889	SLC7A3	-0.206048	-2.01013	Downregualted
84896	ATAD1	-0.577467	-1.87999	Downregualted
84941	HSH2D	0.484242	-2.12126	Downregualted
84955	NUDCD1	-0.162347	-1.1546	Downregualted
84969	TOX2	-0.150871	-1.10146	Downregualted
84988	PPP1R16A	-0.288374	-2.24313	Downregualted
85280	KRTAP9-4	0.299555	-1.93011	Downregualted
85417	CCNB3	0.234488	-2.06014	Downregualted
85508	SCRT2	0.107166	-2.01638	Downregualted
90120	C9orf69	-0.568598	-1.23716	Downregualted
90204	ZSWIM1	-0.337424	-2.09418	Downregualted
90362	FAM110B	-0.035999	-1.7682	Downregualted
90417	KNSTRN	-0.00662079	-2.44354	Downregualted
90639	COX19	-0.174861	-1.28767	Downregualted
91750	LIN52	-0.359437	-2.12941	Downregualted
91775	NXPE3	-0.337743	-2.04946	Downregualted
92714	ARRDC1	0.273529	-1.68196	Downregualted
92912	UBE2Q2	0.14415	-1.0458	Downregualted
92979	MARCH9	-0.368657	-2.13791	Downregualted
93134	ZNF561	-0.263827	-2.13235	Downregualted
93349	SP140L	-0.272317	-2.13041	Downregualted
93550	ZFAND4	-0.344786	-1.95997	Downregualted
93621	MRFAP1	-0.196614	-2.08305	Downregualted
94086	HSPB9	0.222125	-2.12829	Downregualted
112464	PRKCDBP	-0.0209293	-2.03717	Downregualted
112479	ERI2	0.578726	-2.14955	Downregualted	+
112770	C1orf85	-0.660556	-2.93142	Downregualted
112950	MED8	-0.1554	-2.63963	Downregualted
113220	KIF12	0.169913	-1.56184	Downregualted
113235	SLC46A1	-0.905051	-2.36981	Downregualted
113402	SFT2D1	0.0583553	-2.63402	Downregualted
114795	TMEM132B	-0.496948	-2.59938	Downregualted
115265	DDIT4L	-0.692187	-2.46642	Downregualted
115362	GBP5	0.278278	-2.64377	Downregualted
116071	BATF2	0.170417	-1.65443	Downregualted
116092	DNTTIP1	0.527091	-1.75636	Downregualted
116843	SLC18B1	0.381721	-3.38288	Downregualted
116988	AGAP3	-0.0761435	-1.87191	Downregualted
117144	CATSPER1	-0.208228	-1.9176	Downregualted
117178	SSX2IP	-0.375654	-1.03689	Downregualted	+
117531	TMC1	-0.129043	-2.29456	Downregualted
117854	TRIM6	0.0749274	-2.34046	Downregualted
118663	BTBD16	0.00495119	-2.42487	Downregualted
118881	COMTD1	-0.241965	-1.77011	Downregualted
119391	GSTO2	-0.547298	-2.77131	Downregualted
119678	OR52E2	-0.278245	-1.96033	Downregualted
119774	OR52K2	-0.110665	-1.62248	Downregualted
120227	CYP2R1	-0.269221	-2.76789	Downregualted
121268	RHEBL1	-0.56905	-1.93915	Downregualted
121549	ASCL4	-0.0817459	-2.31419	Downregualted
123207	C15orf40	0.387021	-2.09481	Downregualted
124245	ZC3H18	-0.624549	-2.19606	Downregualted
126074	SWSAP1	-0.115742	-1.05039	Downregualted
126272	EID2B	0.269247	-2.32542	Downregualted
126299	ZNF428	0.199705	-1.88475	Downregualted
126375	ZNF792	0.0918529	-1.89877	Downregualted
126393	HSPB6	-0.545263	-2.38447	Downregualted
127003	C1orf194	-0.18719	-2.62145	Downregualted
127623	OR2B11	-0.0553785	-2.06105	Downregualted
128077	LIX1L	-0.125885	-2.50867	Downregualted
129401	NUP35	-0.126299	-1.83002	Downregualted
129446	XIRP2	0.206033	-2.26585	Downregualted
129684	CNTNAP5	-0.305223	-2.55442	Downregualted
132141	IQCF1	-0.111285	-2.17511	Downregualted
132720	C4orf32	-0.218364	-2.48275	Downregualted
133396	IL31RA	-0.36343	-2.63641	Downregualted	+
133957	CCDC127	0.128078	-1.18055	Downregualted
137209	ZNF572	0.364286	-2.18555	Downregualted
137735	ABRA	-0.98091	-1.10533	Downregualted
137970	UNC5D	-0.0773034	-1.65295	Downregualted	+
138639	PTPDC1	0.317868	-1.68534	Downregualted
139105	BEND2	-0.285289	-1.66281	Downregualted
140467	ZNF358	0.291334	-1.87718	Downregualted
140578	CHODL	0.300128	-1.99374	Downregualted
142678	MIB2	-0.0472808	-2.35326	Downregualted
143684	FAM76B	-0.00383729	-1.00062	Downregualted
144402	CPNE8	0.654267	-3.70891	Downregualted
145773	FAM81A	0.511215	-2.09879	Downregualted
145788	C15orf65	-0.150257	-2.15893	Downregualted
146183	OTOA	0.120428	-1.58958	Downregualted
146439	CCDC64B	-0.25025	-1.40517	Downregualted
147409	DSG4	0.196767	-1.86459	Downregualted
148266	ZNF569	0.172326	-1.94188	Downregualted
148281	SYT6	-0.0989899	-2.0883	Downregualted
148823	GCSAML	0.3306	-2.37465	Downregualted
150946	GAREML	0.224473	-1.52924	Downregualted
152405	C3orf30	-0.606764	-1.01805	Downregualted
152579	SCFD2	-0.635742	-3.04138	Downregualted
153090	DAB2IP	-0.00757476	-2.25925	Downregualted
153339	TMEM167A	0.167563	-4.555	Downregualted
153527	ZMAT2	-0.0173784	-1.93224	Downregualted
153571	C5orf38	0.504857	-1.63511	Downregualted
157574	FBXO16	0.537741	-1.62957	Downregualted
157848	NKX6-3	0.447875	-1.90678	Downregualted
158055	C9orf163	0.718953	-1.92507	Downregualted
158931	TCEAL6	-0.115066	-1.63922	Downregualted
160298	C11orf42	-0.0915674	-1.2562	Downregualted
161823	ADAL	0.0496701	-1.94609	Downregualted	+
161835	FSIP1	-0.311942	-1.9672	Downregualted
162655	ZNF519	0.180823	-2.06834	Downregualted
164684	WBP2NL	-0.143485	-2.5252	Downregualted
165140	OXER1	0.0700238	-1.00871	Downregualted	+
165918	RNF168	0.237623	-1.82456	Downregualted
170506	DHX36	-0.867521	-1.15887	Downregualted	+
170959	ZNF431	0.0883356	-2.12423	Downregualted
171558	PTCRA	-0.556082	-1.86552	Downregualted	+
195827	AAED1	0.14742	-2.24811	Downregualted
196051	PPAPDC1A	-0.784803	-2.8222	Downregualted
199675	C19orf59	0.08627	-2.20427	Downregualted
200350	FOXD4L1	-0.865119	-2.4526	Downregualted
200894	ARL13B	-0.0433874	-2.05102	Downregualted
200916	RPL22L1	-0.299301	-2.12956	Downregualted
200931	SLC51A	0.0884325	-1.67014	Downregualted
201627	DENND6A	-0.438836	-2.28931	Downregualted
201798	TIGD4	0.16737	-1.18268	Downregualted
205147	AMER3	0.0330433	-2.18968	Downregualted
219493	OR5AR1	-0.237947	-4.32838	Downregualted
219938	SPATA19	0.105049	-1.81301	Downregualted
221002	RASGEF1A	-0.258595	-2.17308	Downregualted
221074	SLC39A12	0.192935	-1.92493	Downregualted
221710	SMIM13	-0.804238	-1.27041	Downregualted
221908	PPP1R35	-0.1148	-1.84386	Downregualted
222967	RSPH10B	0.279622	-1.92278	Downregualted
253650	ANKRD18A	0.0569563	-1.89281	Downregualted
254158	CXorf58	0.0330235	-1.86993	Downregualted
254251	LCORL	-0.0275633	-2.32821	Downregualted	+
254295	PHYHD1	0.471181	-1.90176	Downregualted
254827	NAALADL2	0.450577	-2.07588	Downregualted
255758	TCTEX1D2	0.0905091	-2.36175	Downregualted
255798	C3orf43	0.256774	-2.23038	Downregualted
255967	PAN3	-0.00878063	-1.17139	Downregualted
256472	TMEM151A	0.272228	-1.01181	Downregualted
259197	NCR3	-0.631486	-2.45783	Downregualted	+
266743	NPAS4	0.385188	-1.91606	Downregualted
282679	AQP11	-0.461941	-1.06008	Downregualted
283238	SLC22A24	-0.408642	-3.00151	Downregualted
283871	PGP	0.179825	-2.30447	Downregualted	+
283987	HID1	-0.319475	-2.31508	Downregualted
284106	CISD3	0.272731	-1.87919	Downregualted
284307	ZIK1	0.143497	-1.63697	Downregualted
284340	CXCL17	-0.0964852	-2.39325	Downregualted
284546	C1orf185	0.595213	-1.41888	Downregualted
285282	RABL3	-0.0303971	-2.23651	Downregualted
285588	EFCAB9	0.515814	-1.54676	Downregualted
285679	C5orf60	0.33326	-2.17197	Downregualted
285782	CAGE1	-0.358104	-2.4138	Downregualted
285971	ZNF775	-0.195959	-2.30565	Downregualted
286144	TRIQK	0.08002	-1.98875	Downregualted
286204	CRB2	0.0168085	-1.90729	Downregualted
337882	KRTAP19-1	-0.15291	-2.09573	Downregualted
337978	KRTAP21-2	0.611572	-1.64647	Downregualted
338675	OR5AP2	-0.268992	-2.17749	Downregualted
338773	TMEM119	0.0941437	-2.69488	Downregualted
338917	VSX2	0.111461	-1.9229	Downregualted
339453	TMEM240	0.226061	-2.04648	Downregualted
339559	ZFP69	-0.0865713	-1.67748	Downregualted
339977	LRRC66	-0.147248	-2.27192	Downregualted
340526	RGAG4	-0.459317	-1.00224	Downregualted
340990	OTOG	-0.0584695	-2.25021	Downregualted
342908	ZNF404	-0.304796	-2.1086	Downregualted
344167	FOXI3	0.345832	-2.13101	Downregualted
347516	DGAT2L6	-0.0101633	-1.64831	Downregualted
348801	LNP1	-0.169333	-1.98781	Downregualted	+
353131	LCE1A	-0.191544	-2.07859	Downregualted
374654	KIF7	0.132669	-2.47786	Downregualted
375307	C2orf62	0.625736	-1.70363	Downregualted
375387	LRRC33	-0.014478	-2.12543	Downregualted
375616	KCP	-0.0366416	-2.13874	Downregualted
375686	SPATC1	0.289037	-2.13477	Downregualted
375790	AGRN	-0.0160126	-1.85341	Downregualted
387266	KRTAP5-3	-0.303806	-2.2966	Downregualted
387597	ILDR2	-0.192401	-1.10398	Downregualted	+
387849	REP15	-0.673574	-1.65876	Downregualted
387990	TOMM20L	-0.555086	-2.81448	Downregualted
388336	SHISA6	0.29221	-2.39857	Downregualted
388523	ZNF728	0.665707	-1.72206	Downregualted
388531	RGS9BP	0.356402	-1.93372	Downregualted
388951	TSPYL6	-0.306049	-1.86555	Downregualted
389362	PSMG4	0.336807	-1.80003	Downregualted
389541	LAMTOR4	0.900072	-1.89949	Downregualted
390084	OR56A5	0.293996	-1.92456	Downregualted
390168	OR5M1	-0.877039	-2.09035	Downregualted
390616	ANKRD34C	-0.76337	-2.73438	Downregualted
391002	PRAMEF8	0.0850433	-2.99882	Downregualted
391196	OR2M7	-0.100866	-2.11281	Downregualted
392188	USP17L8	-0.243165	-2.04418	Downregualted
399664	MEX3D	0.793053	-1.47736	Downregualted
399967	PATE2	0.13542	-1.95086	Downregualted
400629	TEX19	-0.326446	-1.03856	Downregualted
403284	OR6C68	0.0770066	-2.58628	Downregualted
403313	PPAPDC2	0.0552229	-2.52204	Downregualted
403314	APOBEC4	0.186015	-1.78616	Downregualted
406990	hsa-mir-208a	0.886527	-2.5948	Downregualted
407054	hsa-mir-98	-0.0745339	-1.11778	Downregualted
414301	DDI1	-0.378452	-3.90658	Downregualted
414328	IDNK	-0.504356	-3.37059	Downregualted	+
415117	STX19	0.288948	-2.00313	Downregualted
441669	OR4Q3	0.0559458	-2.41489	Downregualted
493753	COA5	0.0828333	-2.35346	Downregualted
493860	CCDC73	-0.0674488	-1.32018	Downregualted
494119	SPANXN2	-0.135915	-2.33266	Downregualted
553158	PRR5-ARHGAP8	0.0934298	-1.98661	Downregualted
619373	MBOAT4	-0.357431	-1.861	Downregualted	+
643226	GRXCR2	-0.943836	-2.26913	Downregualted
646962	HRCT1	-0.0912407	-2.41338	Downregualted
653427	FOXD4L5	0.427052	-2.68278	Downregualted
654346	LGALS9C	-0.550228	-2.82625	Downregualted	+
664612	hsa-mir-539	-0.807382	-3.96474	Downregualted
693120	hsa-mir-33b	-0.35346	-2.64723	Downregualted
693137	hsa-mir-552	-0.686449	-3.25373	Downregualted
693152	hsa-mir-567	0.209816	-2.87774	Downregualted
693171	hsa-mir-586	-0.60158	-1.81219	Downregualted
693172	hsa-mir-587	0.249305	-3.30638	Downregualted
693185	hsa-mir-600	-0.365348	-3.0037	Downregualted
693200	hsa-mir-615	-0.0428809	-6.65483	Downregualted
693201	hsa-mir-616	-0.353271	-1.25615	Downregualted
693211	hsa-mir-626	-0.276564	-2.11404	Downregualted
728047	GOLGA8O	0.00536594	-1.39219	Downregualted
729877	TBC1D3H	-0.0589201	-2.04527	Downregualted
730249	IRG1	0.736889	-1.56017	Downregualted	+
731220	RFX8	0.117654	-2.50053	Downregualted
768213	hsa-mir-671	0.570435	-2.90799	Downregualted
768222	hsa-mir-770	0.28082	-3.57367	Downregualted
100033819	hsa-mir-675	0.0116005	-2.82334	Downregualted
100126324	hsa-mir-934	-0.0577931	-3.53567	Downregualted
100127206	KIAA1024L	-0.604649	-2.06439	Downregualted
100129385	C9orf92	-0.0461906	-1.50203	Downregualted
100129842	ZNF737	-0.365617	-1.12198	Downregualted
100287144	USP17L10	-0.0075929	-2.03687	Downregualted
100302122	hsa-mir-1183	-0.129298	-2.76801	Downregualted
100302133	hsa-mir-1287	-0.448195	-1.06647	Downregualted
100302136	hsa-mir-1252	0.0929547	-3.90089	Downregualted
100302141	hsa-mir-1913	-0.223752	-3.03443	Downregualted
100302170	hsa-mir-1206	0.294127	-11.8892	Downregualted
100302192	hsa-mir-548f-1	-0.274395	-1.17511	Downregualted
100302201	hsa-mir-1228	-0.289593	-3.27358	Downregualted
100302217	hsa-mir-1827	-0.600123	-3.7502	Downregualted
100302220	hsa-mir-1293	0.32589	-1.10543	Downregualted
100302259	hsa-mir-1202	0.73655	-2.9547	Downregualted
100302270	hsa-mir-1305	0.599296	-1.02573	Downregualted
100302284	hsa-mir-1303	-0.785032	-3.99946	Downregualted
100313778	hsa-mir-759	0.614199	-1.00991	Downregualted
100313781	hsa-mir-718	-0.755847	-2.98481	Downregualted
100463285	MTRNR2L4	0.268468	-1.6022	Downregualted
100533467	BIVM-ERCC5	-0.098759	-2.41775	Downregualted
102157402	AK6	0.671594	-1.36709	Downregualted
102464831	hsa-mir-6080	0.275183	-2.65985	Downregualted
102464836	hsa-mir-6088	-0.557772	-2.61927	Downregualted
102465135	hsa-mir-6128	0.112029	-2.85992	Downregualted
102465437	hsa-mir-6731	-0.0688977	-2.2292	Downregualted
102465454	hsa-mir-6758	-0.625369	-1.0408	Downregualted
102465524	hsa-mir-6869	0.552733	-3.39194	Downregualted
102465533	hsa-mir-6885	0.0469551	-3.15469	Downregualted
102465665	hsa-mir-7107	-0.490273	-1.13215	Downregualted
102465668	hsa-mir-7111	-0.41218	-3.61727	Downregualted
102465803	hsa-mir-7706	0.104553	-2.53574	Downregualted
102465859	hsa-mir-7978	-0.612764	-3.09331	Downregualted
102466199	hsa-mir-6825	0.226241	-1.05717	Downregualted
102466223	hsa-mir-7114	0.907711	-1.06875	Downregualted
102466814	hsa-mir-7151	-0.235859	-1.06964	Downregualted
102466864	hsa-mir-6516	-0.849646	-3.52491	Downregualted
102466983	hsa-mir-6766	-0.224342	-1.13266	Downregualted
102467005	hsa-mir-8084	0.361381	-2.80928	Downregualted
	hsa-mir-186	0.911561	-1.84787	Downregualted
	hsa-mir-2467	-0.36113	-2.43799	Downregualted
	hsa-mir-302b	-0.68901	-3.31283	Downregualted
	hsa-mir-302d	-0.524322	-2.07528	Downregualted
	hsa-mir-3137	-0.227605	-1.10901	Downregualted
	hsa-mir-3151	0.26468	-1.06428	Downregualted
	hsa-mir-3161	0.527797	-2.89232	Downregualted
	hsa-mir-3169	0.187702	-3.62773	Downregualted
	hsa-mir-3178	-0.477902	-2.99372	Downregualted
	hsa-mir-3180-1	-0.0597505	-2.89897	Downregualted
	hsa-mir-3180-2	0.498959	-2.98562	Downregualted
	hsa-mir-3180-5	-0.928856	-3.36277	Downregualted
	hsa-mir-3181	0.386993	-2.65024	Downregualted
	hsa-mir-3197	-0.320282	-3.6612	Downregualted
	hsa-mir-3198-1	-0.20799	-1.23912	Downregualted
	hsa-mir-3202-1	-0.191422	-2.89007	Downregualted
	hsa-mir-3202-2	-0.191422	-2.89007	Downregualted
	hsa-mir-3610	0.522856	-2.11918	Downregualted
	hsa-mir-3615	0.477631	-3.39994	Downregualted
	hsa-mir-3646	0.16787	-1.04697	Downregualted
	hsa-mir-3655	-0.131378	-2.93627	Downregualted
	hsa-mir-3665	0.609534	-2.67646	Downregualted
	hsa-mir-3673	-0.374366	-1.26099	Downregualted
	hsa-mir-376a-1	0.138403	-3.49993	Downregualted
	hsa-mir-3945	0.475587	-3.27595	Downregualted
	hsa-mir-4251	0.177002	-1.7509	Downregualted
	hsa-mir-4255	-0.384609	-1.02525	Downregualted
	hsa-mir-4266	0.0738491	-3.66757	Downregualted
	hsa-mir-4271	-0.550773	-3.05471	Downregualted
	hsa-mir-4305	0.0182095	-3.82264	Downregualted
	hsa-mir-4314	-0.492887	-3.53169	Downregualted
	hsa-mir-4427	0.0245355	-3.84661	Downregualted
	hsa-mir-4431	-0.451434	-1.25047	Downregualted
	hsa-mir-4435-1	-0.3563	-1.78734	Downregualted
	hsa-mir-4481	0.603904	-3.28603	Downregualted
	hsa-mir-4484	0.229313	-1.35949	Downregualted
	hsa-mir-4493	0.482359	-6.25822	Downregualted
	hsa-mir-4509-2	-0.0136003	-2.81847	Downregualted
	hsa-mir-4640	-0.353522	-1.15967	Downregualted
	hsa-mir-4644	0.355045	-3.61265	Downregualted
	hsa-mir-4668	0.367516	-2.86414	Downregualted
	hsa-mir-4679-1	0.124202	-1.50834	Downregualted
	hsa-mir-4679-2	0.124202	-1.50834	Downregualted
	hsa-mir-4712	-0.150602	-3.17325	Downregualted
	hsa-mir-4734	-0.0720959	-3.41452	Downregualted
	hsa-mir-4743	-0.215873	-3.07894	Downregualted
	hsa-mir-4769	-0.0364924	-2.62683	Downregualted
	hsa-mir-4777	-0.484294	-1.0921	Downregualted
	hsa-mir-5092	0.896944	-1.05593	Downregualted
	hsa-mir-5095	0.145406	-3.02215	Downregualted
	hsa-mir-5188	0.172032	-2.64635	Downregualted
	hsa-mir-548h-5	-0.596874	-1.75537	Downregualted
	hsa-mir-548m	-0.630768	-1.12792	Downregualted
	hsa-mir-548s	-0.257998	-6.13269	Downregualted
	hsa-mir-891a	-0.369983	-3.45758	Downregualted
	LOC440563	-0.58499	-2.30629	Downregualted
	hsa-mir-1254-2	-0.70645	-3.7622	Downregualted
