# Supplementary material for: Genome‐Wide CRISPR‐Cas9 Screening Identifies NF‐κB/E2F6 Responsible for EGFRvIII‐Associated Temozolomide Resistance in Glioblastoma
Source: Adv Sci (Weinh). 2019 Jul 24;6(17):1900782. doi: 10.1002/advs.201900782 (PMC6724471; doi:10.1002/advs.201900782)
Supplement: Supplementary file 7 — Supplementary [file ADVS-6-1900782-s007.xlsx]

## Sheet: C
The original data for Figure 1d: The overlap sgRNAs among different groups
day7 vIII（TMZ vs. DMSO)	day7 TMZ (vIII vs. NC)	day14 vIII (TMZ vs. DMSO)	day14 TMZ (vIII vs. NC)	Overlap (n=191)
AATF	LOC440243	ABR	MARCH9	ADAM19
ABCB7	AATF	ACTG2	AAED1	AGPAT5
ABCC2	ABCB7	AEBP1	AAK1	AK5
ABHD17A	ABCC2	AIM1	ABCA5	AMER3
ACBD6	IARS2	ALDH3B1	ABHD10	ANAPC11
ACKR4	ABHD17A	ANG	ABR	ANKRD34C
ACOT13	ACKR4	APOA1	ABRA	ANO10
ACSM3	ACOT13	ARHGAP6	ACSBG2	AQP11
ACVR2B	ACSM3	ATF3	ACTG2	ARHGAP6
ADAD1	ACVR2B	ATF4	ACTR10	ARL13B
ADAM19	ADAD1	BBS1	ADAL	ARRDC1
ADAMTS3	ADAM19	BCS1L	ADAM19	ATP13A1
ADCY4	ADAMTS3	KLF9	ADIPOQ	BSND
ADM5	ADCY4	CAPG	ADIPOR1	C14orf132
ADSS	ADM5	CAV1	ADM2	C1orf194
AGAP3	ADSS	CD4	ADNP	C1orf85
AGPAT5	NHLRC2	CD5L	ADRM1	C2orf62
AJAP1	AGPAT5	CD86	AEBP1	C5orf38
AK5	AJAP1	CD79B	AFF1	CACYBP
AK7	AK5	CDK3	AGAP3	CAGE1
AKAP4	AK7	CDKN2D	AGPAT5	CFHR1
AKAP9	AKAP4	CETN3	AGRN	CHODL
AKR7A3	AKAP9	CHRNA5	AIM1	CNTNAP2
ALDOA	ALDOA	CHRNA7	AK5	CNTNAP5
ALG12	ALG5	CLCN2	AK6	COA5
ALG5	ALS2CR12	CNGB1	AKT3	COL5A2
ALS2CR12	AMER3	COL5A2	ALX4	COQ9
AMER3	ANAPC11	COL6A1	AMER3	CPNE8
ANAPC11	ANAPC5	CRK	ANAPC11	CSAD
ANAPC5	ANKRD1	CSF1	ANG	CSF1
ANKRD1	ANKRD12	VCAN	ANKRD17	CSTF1
ANKRD12	ANKRD34C	CSTF1	ANKRD18A	CTNNA2
ANKRD34C	ANKRD36	CTNNA2	ANKRD34C	DENND6A
ANKRD36	ANKS3	CTRL	ANO10	DGAT2L6
ANKS3	ANO10	CYP2A13	APOA1	DYNC2H1
ANKZF1	AP2B1	CYP2C19	APOBEC4	E2F6
ANO10	APBB3	DGKA	APOL1	ECHDC3
AP2B1	APOBEC1	DCC	APOLD1	EPS15L1
APBB3	AQP11	DDIT3	AQP11	EQTN
APOBEC1	ARAP2	DHFR	ARHGAP6	EXOSC2
AQP11	ARF5	CYB5R3	ARHGEF15	FAM110B
ARAP2	ARFIP2	DMD	ARL13B	FBXO16
ARF5	ARHGAP6	DMRT1	ARL2BP	FOLR2
ARFIP2	ARHGEF9	DNAH6	ARPC1B	FOXD4L5
ARHGAP6	BUD31	DYNC1LI2	ARRDC1	FOXL1
ARHGEF9	ARL13B	DPP4	ASCL4	GABPB1
ARIH1	ARL14EP	E2F6	ATAD1	GAREML
ARL13B	ARL4A	ECM1	ATAD5	GIT1
ARL14EP	ARMC5	EDN1	ATF3	GNG3
ARL4A	ARPC2	EFNB2	ATF4	GP5
ARMC3	ARPP21	CELSR3	ATG14	GPR56
ARMC5	ARRDC1	EGR2	ATP13A1	GPT2
ARPC2	ATG9A	EMR1	ATP6V0A4	HHEX
ARPP21	ATP12A	ENSA	ATPAF1	HHLA3
ARRDC1	ATP13A1	SLC29A1	AUNIP	HID1
ASGR1	ATP1A4	ERBB4	AZIN1	HIST1H2AM
ATG9A	ATP2A2	EYA4	B3GNT2	hsa-mir-1228
ATM	ATP6V0A1	ERN1	BARHL1	hsa-mir-1305
ATP12A	MAD2L2	ETS1	BATF2	hsa-mir-302d
ATP13A1	ATXN7	FKTN	BBS1	hsa-mir-3151
ATP1A4	AUH	FCN1	BCS1L	hsa-mir-3198-1
ATP2A2	AVPI1	FGF12	BEND2	hsa-mir-3202-1
ATP6V0A1	MDM4	FKBP1B	BET1	hsa-mir-3202-2
ATXN7	BBOX1	FOXL1	BIVM-ERCC5	hsa-mir-3660
ATXN7L2	BCDIN3D	FMO4	BMP2K	hsa-mir-3673
AUH	BCL11A	FNTA	BOLL	hsa-mir-3945
AURKB	BCL2L13	FOLR2	BORA	hsa-mir-4484
AVPI1	BCL2L14	FOSL2	BSND	hsa-mir-4493
B3GAT1	BEX5	FUT3	BTBD16	hsa-mir-4679-1
BATF2	BIRC8	GABPB1	BTNL3	hsa-mir-4679-2
BBOX1	BOLA1	GABRA1	BUB3	hsa-mir-4734
BCDIN3D	BPIFA2	GALNT2	BVES	hsa-mir-548h-5
BCL11A	BRCC3	GDF10	C10orf10	hsa-mir-600
BCL2L13	BSND	GJA1	C10orf71	hsa-mir-615
BCL2L14	BSPH1	GNAS	C11orf42	hsa-mir-6516
BEX5	BTBD17	GNG3	C11orf58	hsa-mir-6731
BIRC8	BTBD6	GP2	C11orf63	hsa-mir-6885
BOLA1	C10orf12	GP5	C14orf132	hsa-mir-718
BPIFA2	C10orf131	GRIA2	C15orf40	hsa-mir-770
BRCC3	C12orf40	GSC2	C15orf65	hsa-mir-8057
BSND	C12orf77	GSS	C19orf59	IDNK
BSPH1	C14orf132	GTF2F2	C1orf185	IRF7
BTBD17	C14orf166	GTF3C2	C1orf194	ITGA4
BTBD6	C15orf61	HADHA	C1orf85	ITGAM
BUD31	C17orf82	HCCS	C1QTNF6	KCNH4
C10orf12	C18orf54	CFHR1	C21orf58	KIAA0196
C10orf131	C1orf141	HGF	C2orf62	KIF3A
C12orf40	C1orf194	HHEX	C3orf30	KIF9
C12orf77	C1orf53	UBE2K	C3orf43	KLHL22
C14orf132	C1orf85	HLA-DQA1	C4orf32	KRT14
C14orf166	C1orf94	HLA-DRB5	C4orf6	KRT85
C15orf61	C1QL2	HMGB3	C5orf15	KRTAP9-4
C17orf82	C1QTNF2	HOXA4	C5orf38	KRTAP9-9
C18orf54	C2	HOXB1	C5orf60	LAMTOR1
C19orf25	C2CD4A	HSD17B4	C7orf10	LAMTOR4
C1orf141	C2CD4B	HSPB2	C9orf163	LCORL
C1orf194	C2CD5	ICA1	C9orf69	LIMA1
C1orf53	C2orf62	IFI16	C9orf92	LIPT1
C1orf85	C3orf18	IFNA10	CAB39	LRRC14
C1orf94	C4BPA	IFNA16	CAB39L	LRRFIP2
C1QL2	C5orf38	IGFALS	CACYBP	LTK
C1QTNF2	C5orf47	IGJ	CAGE1	LUC7L3
C2	C6orf47	IL4	CAMSAP3	MAGEF1
C21orf62	C8orf22	CXCR1	CARHSP1	MC4R
C2CD4A	C8orf46	IRAK1	CATSPER1	MCM6
C2CD4B	C9orf142	IRF3	CBLL1	MED8
C2CD5	C9orf85	IRF7	CCDC127	METTL13
C2orf62	CACNA1F	ITGA1	CCDC14	MGST3
C3orf18	CACNG1	ITGA4	CCDC146	MRPS21
C4BPA	CACTIN	ITGA7	CCDC41	MRPS26
C5orf38	CACYBP	ITGAE	CCDC59	MRPS5
C5orf47	CAGE1	ITGAM	CCDC64B	MUC1
C6orf47	CALN1	ITGB1	CCDC70	MUS81
C7orf73	CAMSAP2	EIF6	CCDC73	MUT
C8orf22	CAPN3	ITPKB	CCNB3	MYL1
C8orf46	CAPRIN2	JAK1	CCNI	MYO1C
C9orf142	CARM1	KRT14	CCNK	NDUFS8
C9orf85	CASKIN1	KRT17	CCP110	NPTX1
CACNA1F	CBR3	KRT85	CD4	NR1D1
CACNG1	CBY3	LCP1	CD5L	NUDCD2
CACTIN	CCDC124	LHX1	CD79B	NUDT16L1
CACYBP	CCDC166	LIFR	CD86	OR2M7
CAGE1	CCDC172	LMX1A	CDK20	OTOG
CALN1	CCDC77	LPA	CDK3	PARVG
CAMSAP2	CCDC88A	LTK	CDKN2D	PBK
CAPN3	CCDC94	MAOA	CELSR3	PCCA
CAPRIN2	CCT6A	MC4R	CEP104	PDCD2
CARM1	CCT6B	MCM6	CETN3	PDGFC
CASKIN1	CD2	MEP1A	CFHR1	PPAPDC2
CBFB	CD24	MGST3	CFP	PPARG
CBR3	CD3EAP	AFF1	CGN	PRMT8
CBY3	CD96	MOBP	CGNL1	PRR5-ARHGAP8
CCDC124	CDA	MTF1	CHMP2B	PSMG4
CCDC166	CDC20	MTX1	CHODL	PTPDC1
CCDC172	CDC26	MUC1	CHRNA5	PTPRJ
CCDC58	CDC5L	MUT	CHRNA7	PYROXD1
CCDC77	CDH5	MYBPC1	CHST3	RAB21
CCDC88A	CDK11B	MYH1	CHST5	RHEBL1
CCDC94	CDK18	MYL1	CISD3	RIOK3
CCT6A	CDK2	MYO1C	CLCN2	RNF8
CCT6B	CDK9	PPP1R12A	CLUH	RNGTT
CD2	CDKL3	PPP1R12B	CNFN	RPS23
CD24	CEBPA	NCF4	CNGB1	S1PR5
CD3EAP	CEBPZ	NDUFA2	CNOT10	SAMD4B
CD96	CELF3	NDUFA6	CNTNAP2	SCAMP3
CDA	CENPC1	NDUFS8	CNTNAP5	SCG3
CDC20	CENPK	NEFL	COA5	SGCB
CDC26	CEP192	NFATC3	COIL	SH3D21
CDC5L	CEP85	NPTX1	COL5A2	SIAH2
CDCA8	CFHR1	OAZ2	COL6A1	SLC22A24
CDH5	CHCHD2	OXCT1	COMTD1	SLC28A1
CDK11B	CHD2	PAFAH1B1	COQ9	SLC29A1
CDK18	CHID1	PCCA	COX19	SLC34A2
CDK2	CHL1	PCDH7	CPNE8	SLC39A12
CDK9	CHMP2A	PCYT1A	CRB2	SOBP
CDKL3	CHMP3	PDCD2	CSAD	SPATA19
CDKN2AIP	CHMP4C	PDK2	CSF1	STRADB
CEBPA	CHODL	ENPP1	CSTF1	SUN1
CEBPZ	DDX46	PEX6	CTDSP2	SWSAP1
CELF3	CIRH1A	CFP	CTDSPL	SYNGR2
CENPC1	CISD2	PGD	CTNNA2	TBX4
CENPK	CISH	PGM3	CTRL	TCOF1
CEP192	CITED1	PHYH	CUBN	TCTEX1D2
CEP85	CKAP4	SERPINB10	CWC25	THRA
CFHR1	CKLF	PIK3CB	CXCL12	TMCC2
CHCHD2	CKMT1A	PLCB3	CXCL17	TMED3
CHD2	CLCC1	PMCH	CXCR1	TMEM165
CHID1	CLPB	PPARG	CXorf58	TPPP
CHL1	CNIH2	PPBP	CYB5R3	TRAF1
CHMP2A	CNST	PPP1R7	CYP2A13	TRAPPC2
CHMP3	CNTNAP2	PPP2R5E	CYP2C19	TRIB3
CHMP4C	CNTNAP5	PPP5C	CYP2R1	TSACC
CHODL	COA1	PTGDS	DAB2IP	TSPAN1
CHRNA10	COA5	PTPRJ	DCAF10	TTC28
CHRNB1	COG3	PTPRO	DCC	TTLL1
CIRH1A	COL5A2	PTX3	DCTN2	UBE2E1
CISD2	COLEC12	RAD21	DDI1	UPP1
CISH	COPE	RANGAP1	DDIT3	VCAN
CITED1	COQ9	RASA1	DDIT4L	VHL
CKAP4	COX7A2L	RELA	DDX39A	VPS13C
CKLF	CPNE8	RFXAP	DENND6A	VPS37B
CKMT1A	CPNE9	RNASE2	DGAT2L6	XRCC4
CLCC1	CRAT	ROS1	DGKA	ZBTB14
CLPB	CRH	RP9	DGKD	ZIC3
CMIP	CRNKL1	RP2	DHX36	ZNF133
CNIH2	CSAD	RPA2	DLL3	ZNF358
CNOT3	CSF1	RPL34	DMD	ZNF428
CNST	CSN1S1	RPS23	DMRT1	ZNF519
CNTNAP2	CSNK2A2	S100A6	DNAH6	ZNF561
CNTNAP5	CSPG5	S100B	DNTTIP1	ZNF569
COA1	CSTF1	MSMO1	DPF3	ZNF777
COA5	CTAGE1	CXCL12	DPP4
COG3	CTNNA2	TRAPPC2	DSG4
COL5A2	CTSS	SGCB	DYNC1LI1
COLEC12	CTU2	SIAH2	DYNC1LI2
COPE	CTXN1	SKIL	DYNC2H1
COPS5	CUL9	SLC12A1	DYNLT1
COQ9	CUX1	SLC16A1	E2F6
COX7A2L	CWC15	SLC18A1	EBI3
CPNE8	CXADR	SNAI2	ECHDC3
CPNE9	CXCL5	SNRPF	ECM1
CRAT	CXorf38	SRD5A1	EDDM3A
CRH	CYB5D1	SRI	EDN1
CRNKL1	CYP21A2	SRY	EFNB2
CSAD	CYP2C9	SSRP1	EGR2
CSF1	CYP3A43	ST13	EID2B
CSN1S1	CYP3A7	STAR	CCDC47
CSNK2A2	CYP4A11	STAT4	EIF4A3
CSPG5	SFSWAP	STX5	EIF6
CSTA	DAPK2	SYK	EMR1
CSTF1	DDX1	SYT4	ENDOD1
CTAGE1	DDX10	TAL1	ENPP1
CTNNA2	DDX19B	TBCA	ENSA
CTSS	DDX23	TBX3	EPS15L1
CTU2	DDX24	TCOF1	EQTN
CTXN1	DDX52	DYNLT1	ERBB4
CUL9	DDX59	THRA	ERI2
CUX1	DEK	TLR1	ERI3
CWC15	DENND6A	TMF1	ERN1
CXADR	DGAT2L6	TNNI3	ETS1
CXCL11	DHH	TPO	EXOSC2
CXCL5	HNRNPU	TRAF1	EXOSC8
CXorf38	DHX33	TSHB	EYA4
CYB5D1	DIAPH2	PHLDA2	FAM110B
CYP21A2	DICER1	TYRP1	FAM124B
CYP2C9	DLEC1	UBE2E1	FAM160B1
CYP3A43	DMXL1	SLC35A2	FAM19A5
CYP3A7	DNAH12	UGDH	FAM208B
CYP4A11	DNAJC5B	UMOD	FAM50A
DAB2	DNM1	UPP1	FAM63B
DAPK2	DNM2	VHL	FAM76B
DCTN3	DPCR1	VIL1	FAM81A
DDX1	DPP6	VRK1	FARSB
DDX10	DPY19L4	WIPF1	FBXO16
DDX19B	DSTN	XRCC4	FBXO25
DDX23	DUSP10	ZAP70	FBXO6
DDX24	DUT	ZBTB14	FBXW7
DDX46	DYNC2H1	ZFPL1	FCHO2
DDX52	DYNLRB1	ZIC3	FCN1
DDX58	E2F6	ZNF23	FGF12
DDX59	EBF3	ZNF222	FHL5
DEK	EBLN1	ZNF133	FICD
DENND6A	EBNA1BP2	ZBTB17	FKBP1B
DGAT2L6	ECD	ZKSCAN8	FKTN
DHH	ECHDC2	MEMO1	FMO4
DHRS4L2	ECHDC3	BSND	FNBP1
DHX33	TRAIP	ZNF212	FNTA
DHX36	EED	CUBN	FOLR2
DHX37	EEF1A1	CUL5	FOSL2
DIAPH2	IMPDH1	USP5	FOXD4L1
DICER1	EFCAB1	DPF3	FOXD4L5
DLEC1	EFCAB4B	COIL	FOXI3
DMRTA1	EFCAB9	CDC45	FOXL1
DMTF1	EFR3A	HIST1H2AM	FOXP3
DMXL1	EFTUD1	OFD1	FSIP1
DNAH12	EIF2AK4	DGKD	FUNDC2
DNAJC5B	EIF2S2	APOL1	FUT3
DNM1	EIF3D	PDXK	FXR2
DNM2	EIF3F	NUMB	GABPB1
DPCR1	EIF3G	TNK1	GABRA1
DPP6	EIF4E1B	ADAM19	GALNT2
DPY19L4	ELN	RNGTT	GAREML
DSTN	CDCA8	RIOK3	GBP5
DUSP10	ELSPBP1	IL18RAP	GCSAML
DUT	EMG1	CCNK	GDAP1
DYNC2H1	ENPP7	PER2	GDAP1L1
DYNLRB1	EOGT	HIST1H2AG	GIGYF1
E2F6	EPHA2	RPS6KA4	GIT1
EBF3	EPS15L1	TAF1B	GJA1
EBLN1	EQTN	RNF8	GLCE
EBNA1BP2	ESF1	HIP1R	PSMG4
ECD	ETV6	PIAS2	GNAS
ECHDC2	EXOSC2	FAM50A	GNG3
ECHDC3	EZR	SYNGR2	GNPNAT1
EED	FAM101B	SLC28A1	GOLGA8O
EEF1A1	FAM109A	BUB3	GP2
EFCAB1	FAM110B	ZMYM5	GP5
EFCAB4B	FAM115C	LRRFIP2	GPR56
EFCAB9	FAM150B	ITGB1BP1	GPT2
EFNA2	FAM157A	GPR56	GRAMD1A
EFR3A	FAM159A	UBE4A	GRIA2
EFTUD1	FAM171B	ADIPOQ	GRXCR2
EIF2AK4	FAM173A	FHL5	GSC2
EIF2S2	FAM178A	CHST3	GSS
EIF3D	FAM198A	TBX4	GSTO2
EIF3F	FAM213B	SLC4A8	GTF2F2
EIF3G	FAM217B	FXR2	GTF3C2
EIF3I	FAM32A	STXBP5L	GUF1
EIF4E1B	FAM43A	NR1D1	HADHA
ELN	FAM57B	TTI1	HCCS
ELSPBP1	FAM86B1	LRRC14	HEATR6
EMG1	FAM86B2	KIAA0391	HGF
ENPP7	FAM98A	CCDC144A	HHEX
EOGT	FBXO16	ZNF646	HHLA3
EPHA2	FCER2	CEP104	HID1
EPS15L1	FCGR1A	CCP110	HIP1R
EQTN	FCHO1	TOX	HIST1H2AG
ESF1	FDX1L	KIAA0513	HIST1H2AM
ETV6	FGB	EIF4A3	HLA-DQA1
EXOSC2	FGF1	JAKMIP2	HLA-DRB5
EZR	FGFRL1	ZEB2	HMGB3
FAHD1	FHL2	PLEKHM1	HOXA4
FAM101B	FLRT3	PPP1R26	HOXB1
FAM109A	FOLR2	KIAA0196	CDC45
FAM110B	FOXA2	TMCC2	HRASLS
FAM115C	FOXD4L2	MFN2	HRASLS2
FAM150B	FOXD4L3	KIAA0020	HRCT1
FAM157A	FOXD4L4	THRAP3	HRH3
FAM159A	FOXD4L5	AKT3	hsa-mir-1183
FAM171B	FOXD4L6	NR2E3	hsa-mir-1202
FAM173A	FOXL1	PARP2	hsa-mir-1206
FAM178A	FRA10AC1	SMC4	hsa-mir-1228
FAM198A	FSD1	FARSB	hsa-mir-1252
FAM213B	FTL	SCAMP3	hsa-mir-1287
FAM217B	FXR1	ARPC1B	hsa-mir-1293
FAM32A	FXYD6	TSPAN1	hsa-mir-1303
FAM43A	G3BP2	CTDSP2	hsa-mir-1305
FAM57B	G6PC3	C4orf6	hsa-mir-1827
FAM86B1	GABPB1	EBI3	hsa-mir-186
FAM86B2	GABRG1	TSHZ1	hsa-mir-1913
FAM98A	GAD1	DDX39A	hsa-mir-198
FBXO16	GAPDH	CTDSPL	hsa-mir-208a
FCER2	GAPT	TRIB1	hsa-mir-2467
FCGR1A	GAREML	BET1	hsa-mir-301a
FCHO1	GAS1	WARS2	hsa-mir-302b
FDX1L	GBP1	PGRMC2	hsa-mir-302d
FGB	GBX1	TAB1	hsa-mir-3137
FGF1	GDF9	ZNHIT1	hsa-mir-3151
FGFRL1	GDPD5	UBE2E3	hsa-mir-3161
FHL2	GEMIN2	DCTN2	hsa-mir-3169
FLRT3	GFAP	SLC34A2	hsa-mir-3178
FOLR2	GFM2	RAD51AP1	hsa-mir-3180-1
FOXA2	GIMD1	SPHAR	hsa-mir-3180-2
FOXD4L2	GINS4	B3GNT2	hsa-mir-3180-5
FOXD4L3	GIT1	DLL3	hsa-mir-3181
FOXD4L4	GJB4	GMEB1	hsa-mir-3197
FOXD4L5	GLE1	TCFL5	hsa-mir-3198-1
FOXD4L6	GLTPD1	ZMYND11	hsa-mir-3202-1
FOXL1	PSMG4	EDDM3A	hsa-mir-3202-2
FRA10AC1	GLTSCR2	PAPOLA	hsa-mir-320b-1
FSD1	GMIP	BTNL3	hsa-mir-33b
FTL	GNB1L	SPIN1	hsa-mir-3610
FXR1	GNG3	C11orf58	hsa-mir-3614
FXYD6	GNL3	CCNI	hsa-mir-3615
G3BP2	GOLGA8B	SLC27A2	hsa-mir-3646
G6PC3	GOLIM4	ADRM1	hsa-mir-3655
GABPB1	GOSR2	WWP2	hsa-mir-3660
GABRG1	GP5	C10orf10	hsa-mir-3665
GAD1	GPR116	TPPP	hsa-mir-3673
GAPDH	GPR139	NUPL2	hsa-mir-376a-1
GAPT	GPR182	KIF3A	hsa-mir-3929
GAREML	GPR4	SLC7A9	hsa-mir-3945
GAS1	GPR56	HHLA3	hsa-mir-3974
GBP1	GPR87	BVES	hsa-mir-4251
GBX1	GPR98	FICD	hsa-mir-4255
GDF9	GPRC6A	PDCD10	hsa-mir-4266
GDPD5	GPRIN1	HRH3	hsa-mir-4271
GEMIN2	GPSM2	EXOSC8	hsa-mir-4297
GFAP	GPT2	TFEC	hsa-mir-4299
GFM2	GPX5	NLGN4Y	hsa-mir-4305
GIMD1	GSTCD	AAK1	hsa-mir-4314
GINS4	GTDC1	ATG14	hsa-mir-4427
GIT1	GTF2B	ARHGEF15	hsa-mir-4431
GJB4	GTF2F1	SLC4A1AP	hsa-mir-4435-1
GLE1	GTF3C5	MAST1	hsa-mir-4435-2
GLTPD1	H1FOO	RAB21	hsa-mir-4481
GLTSCR2	H3F3A	FNBP1	hsa-mir-4484
GMIP	HARS	ENDOD1	hsa-mir-4487
GNB1L	HAUS1	NCOA6	hsa-mir-4493
GNG3	HDDC2	SYT11	hsa-mir-4509-2
GNL3	EIF3I	PACS2	hsa-mir-4640
GOLGA8B	HDGFL1	CLUH	hsa-mir-4644
GOLIM4	HELQ	TTC28	hsa-mir-4668
GOSR2	HERC2	KIAA1045	hsa-mir-4669
GP5	HERC6	SUN1	hsa-mir-4678
GPR116	HHEX	ADNP	hsa-mir-4679-1
GPR139	HHLA3	NCAPH	hsa-mir-4679-2
GPR182	HIC2	EXOSC2	hsa-mir-4712
GPR4	HID1	KCNH4	hsa-mir-4734
GPR56	HINFP	TMED3	hsa-mir-4743
GPR87	HIRIP3	RHOQ	hsa-mir-4769
GPR98	HIST1H1A	SLC44A1	hsa-mir-4777
GPRC6A	HIST1H2AM	ABCA5	hsa-mir-492
GPRIN1	HIST2H2BE	ISCU	hsa-mir-5092
GPSM2	HIST3H2A	POFUT1	hsa-mir-5095
GPT2	HM13	PIK3R5	hsa-mir-5188
GPX5	HMGN2	CDK20	hsa-mir-548f-1
GRPEL1	HMMR	CHST5	hsa-mir-548h-5
GSTCD	HMP19	ARL2BP	hsa-mir-548m
GTDC1	HNRNPA1	CARHSP1	hsa-mir-548s
GTF2B	HNRNPA1L2	SLC7A11	hsa-mir-552
GTF2F1	HNRNPM	IFIT5	hsa-mir-566
GTF3C5	HOXD12	RHBDD3	hsa-mir-567
H1FOO	HOXD9	TTLL1	hsa-mir-586
H3F3A	HPRT1	FAM19A5	hsa-mir-587
HARS	hsa-mir-106b	CNOT10	hsa-mir-600
HAUS1	hsa-mir-1181	CHMP2B	hsa-mir-6080
HCFC1	hsa-mir-1225	NGDN	hsa-mir-6088
HDDC2	hsa-mir-1228	KRT23	hsa-mir-6128
HDGFL1	hsa-mir-1266	GLCE	hsa-mir-615
HEATR1	hsa-mir-1273h	CNTNAP2	hsa-mir-616
HELQ	hsa-mir-1279	ANKRD17	hsa-mir-626
HERC2	hsa-mir-1281	TANC2	hsa-mir-6516
HERC6	hsa-mir-1284	TRAF3IP1	hsa-mir-663a
HHEX	hsa-mir-1289-1	FBXO25	hsa-mir-671
HHLA3	hsa-mir-1299	FBXO6	hsa-mir-6731
HIC2	hsa-mir-1305	AK5	hsa-mir-675
HID1	hsa-mir-1322	SRPK3	hsa-mir-6758
HINFP	hsa-mir-137	LYPD3	hsa-mir-6766
HIRIP3	hsa-mir-142	CACYBP	hsa-mir-6825
HIST1H1A	hsa-mir-149	ZNF777	hsa-mir-6869
HIST1H2AM	hsa-mir-151a	RND1	hsa-mir-6885
HIST2H2BE	hsa-mir-1537	GIT1	hsa-mir-7107
HIST3H2A	hsa-mir-184	IFT81	hsa-mir-7111
HM13	hsa-mir-191	CCDC59	hsa-mir-7114
HMGN2	hsa-mir-194-1	METTL5	hsa-mir-7151
HMMR	hsa-mir-1976	SCG3	hsa-mir-718
HMP19	hsa-mir-199a-1	NCAPH2	hsa-mir-759
HNRNPA1	hsa-mir-204	PNMA3	hsa-mir-766
HNRNPA1L2	hsa-mir-2110	ATP6V0A4	hsa-mir-770
HNRNPM	hsa-mir-215	FOXP3	hsa-mir-7706
HNRNPU	hsa-mir-223	RRP15	hsa-mir-7978
HOXD12	hsa-mir-2392	UBXN1	hsa-mir-8057
HOXD9	hsa-mir-302d	PI15	hsa-mir-8084
HPRT1	hsa-mir-30c-1	MRPL4	hsa-mir-891a
hsa-mir-106b	hsa-mir-3124	TMX2	hsa-mir-93
hsa-mir-1181	hsa-mir-3129	ADIPOR1	hsa-mir-934
hsa-mir-1225	hsa-mir-3131	MRPS2	hsa-mir-98
hsa-mir-1228	hsa-mir-3143	CCDC41	HSD17B4
hsa-mir-1266	hsa-mir-3149	DYNC1LI1	HSD17B7
hsa-mir-1267	hsa-mir-3151	NAGPA	HSH2D
hsa-mir-1273h	hsa-mir-3171	HSPA14	HSPA14
hsa-mir-1279	hsa-mir-3173	MRPL37	HSPB2
hsa-mir-1281	hsa-mir-3179-1	CSAD	HSPB9
hsa-mir-1284	hsa-mir-3179-2	NIP7	ICA1
hsa-mir-1289-1	hsa-mir-3180-3	SUCO	IDNK
hsa-mir-1299	hsa-mir-3194	LIMA1	IFI16
hsa-mir-1305	hsa-mir-3198-1	HSD17B7	IFIT5
hsa-mir-1322	hsa-mir-3198-2	TMEM138	IFNA10
hsa-mir-137	hsa-mir-3202-1	ANAPC11	IFNA16
hsa-mir-142	hsa-mir-3202-2	MBIP	IFT81
hsa-mir-149	hsa-mir-320b-2	AZIN1	IGFALS
hsa-mir-151a	hsa-mir-320e	LIPT1	IGJ
hsa-mir-1537	hsa-mir-330	METTL13	IL18RAP
hsa-mir-184	hsa-mir-335	PIGT	IL31RA
hsa-mir-191	hsa-mir-3611	TRAPPC2L	IL4
hsa-mir-194-1	hsa-mir-3616	CAB39	ILDR2
hsa-mir-1976	hsa-mir-3648	LUC7L3	TMX2
hsa-mir-199a-1	hsa-mir-3652	BCL11A	INSM2
hsa-mir-204	hsa-mir-3660	S1PR5	IQCF1
hsa-mir-2110	hsa-mir-3673	C21orf58	IRAK1
hsa-mir-215	hsa-mir-3683	GDAP1	IRF3
hsa-mir-223	hsa-mir-3685	WNT4	IRF7
hsa-mir-2392	hsa-mir-376c	SSH1	IRG1
hsa-mir-302d	hsa-mir-378f	RBM27	MRPS21
hsa-mir-30c-1	hsa-mir-3916	MRPS21	ISCU
hsa-mir-3118-1	hsa-mir-3923	KRT20	ITGA1
hsa-mir-3124	hsa-mir-3926-2	EQTN	ITGA4
hsa-mir-3129	hsa-mir-3945	FAM63B	ITGA7
hsa-mir-3131	hsa-mir-425	SLC6A20	ITGAE
hsa-mir-3143	hsa-mir-4262	OTUD4	ITGAM
hsa-mir-3149	hsa-mir-4273	ROPN1	ITGB1BP1
hsa-mir-3151	hsa-mir-4275	NSMCE4A	ITPKB
hsa-mir-3171	hsa-mir-4291	DNAJB12	JAK1
hsa-mir-3173	hsa-mir-4312	VPS13C	JAKMIP2
hsa-mir-3179-1	hsa-mir-4326	FAM46C	KCNH4
hsa-mir-3179-2	RNPS1	ST7L	KCP
hsa-mir-3180-3	hsa-mir-4446	CWC25	KIAA0020
hsa-mir-3194	hsa-mir-4448	FAM208B	KIAA0196
hsa-mir-3198-1	hsa-mir-4459	SEMA4C	KIAA0513
hsa-mir-3198-2	hsa-mir-4467	LPCAT2	KIAA1045
hsa-mir-3202-1	hsa-mir-4472-2	TIPIN	KIAA1468
hsa-mir-3202-2	hsa-mir-4484	HRASLS2	KIF12
hsa-mir-320b-2	hsa-mir-4488	TTC22	KIF3A
hsa-mir-320e	hsa-mir-4493	LAMTOR1	KIF7
hsa-mir-330	hsa-mir-4498	STX17	KIF9
hsa-mir-335	hsa-mir-4503	BANK1	KLHL1
hsa-mir-3611	hsa-mir-4504	USP47	DHFR
hsa-mir-3616	hsa-mir-4507	ZWILCH	KLHL22
hsa-mir-3648	hsa-mir-4519	SOBP	KLHL8
hsa-mir-3652	hsa-mir-452	SAMD4B	KNSTRN
hsa-mir-3660	hsa-mir-4634	TMEM39B	KRT14
hsa-mir-3673	hsa-mir-4650-1	PIWIL2	KRT20
hsa-mir-3683	hsa-mir-4652	ANO10	KRT23
hsa-mir-3685	hsa-mir-4679-1	PLEKHG6	KRT85
hsa-mir-376c	hsa-mir-4679-2	KLHDC8A	KRTAP19-1
hsa-mir-378f	hsa-mir-4694	PANK4	KRTAP21-2
hsa-mir-3916	hsa-mir-4705	STEAP3	KRTAP5-3
hsa-mir-3923	hsa-mir-4706	FBXW7	KRTAP9-4
hsa-mir-3926-2	hsa-mir-4708	RFK	KRTAP9-9
hsa-mir-3945	hsa-mir-4727	AGPAT5	LAMTOR1
hsa-mir-412	hsa-mir-4734	MNS1	LAMTOR4
hsa-mir-425	hsa-mir-4741	ABHD10	LCE1A
hsa-mir-4262	hsa-mir-4745	LGR4	LCORL
hsa-mir-4273	hsa-mir-4749	AP1AR	LCP1
hsa-mir-4275	hsa-mir-4764	STRADB	LGALS9C
hsa-mir-4291	hsa-mir-4765	TRPV6	LGR4
hsa-mir-4312	hsa-mir-4791	IL17RB	LHX1
hsa-mir-4326	hsa-mir-4794	BMP2K	LIFR
hsa-mir-4446	hsa-mir-5010	NPLOC4	LIMA1
hsa-mir-4448	hsa-mir-505	POLR3E	LIPT1
hsa-mir-4459	hsa-mir-5193	TRERF1	LIX1L
hsa-mir-4467	hsa-mir-539	TMEM165	LMX1A
hsa-mir-4472-2	hsa-mir-548a-2	ACTR10	LNP1
hsa-mir-4484	hsa-mir-548ab	PBK	LOC440563
hsa-mir-4488	hsa-mir-548ak	RNF114	LOXL4
hsa-mir-4493	hsa-mir-548am	PDGFC	LPA
hsa-mir-4498	hsa-mir-548an	TEX11	LPCAT2
hsa-mir-4503	hsa-mir-548g	TMX4	LRRC14
hsa-mir-4504	hsa-mir-548h-5	PRMT8	LRRC2
hsa-mir-4507	hsa-mir-548i-3	BARHL1	LRRC33
hsa-mir-4519	hsa-mir-5582	ZC3HAV1	LRRC4C
hsa-mir-452	hsa-mir-561	SMARCAD1	LRRC66
hsa-mir-4634	hsa-mir-5688	MEIS3	LRRFIP2
hsa-mir-4650-1	hsa-mir-5690	C5orf15	LTK
hsa-mir-4652	hsa-mir-5692a-1	C14orf132	LUC7L3
hsa-mir-4679-1	hsa-mir-5692a-2	CCDC47	LYPD3
hsa-mir-4679-2	hsa-mir-5703	COQ9	LYRM1
hsa-mir-4690	hsa-mir-580	HRASLS	MAGEF1
hsa-mir-4694	hsa-mir-585	MRPL47	MAOA
hsa-mir-4705	hsa-mir-600	ATP13A1	MAST1
hsa-mir-4706	hsa-mir-6074	LYRM1	MBIP
hsa-mir-4708	hsa-mir-6130	MTA3	MBOAT4
hsa-mir-4727	hsa-mir-615	CGN	MC4R
hsa-mir-4734	hsa-mir-628	ZNF398	MCM6
hsa-mir-4741	hsa-mir-636	KLHL8	MED8
hsa-mir-4745	hsa-mir-638	SYT13	MEGF10
hsa-mir-4749	hsa-mir-6516	KIAA1468	MEIS3
hsa-mir-4764	hsa-mir-657	KLHL1	MEMO1
hsa-mir-4765	hsa-mir-663b	CCDC146	MEP1A
hsa-mir-4791	hsa-mir-670	GRAMD1A	METTL13
hsa-mir-4794	hsa-mir-6721	CAMSAP3	METTL5
hsa-mir-5010	hsa-mir-6731	LRRC4C	MEX3D
hsa-mir-505	hsa-mir-6785	FAM160B1	MFN2
hsa-mir-5193	hsa-mir-6790	TRIB3	MGST3
hsa-mir-526a-2	hsa-mir-6797	SLC46A2	MIB2
hsa-mir-539	hsa-mir-6814	PROL1	MIXL1
hsa-mir-548a-2	hsa-mir-6827	EPS15L1	MNS1
hsa-mir-548ab	hsa-mir-6856	RBM25	MRFAP1
hsa-mir-548ak	hsa-mir-6868	ALX4	MRPL37
hsa-mir-548am	hsa-mir-6870	GUF1	MRPL4
hsa-mir-548an	RPS15A	HEATR6	MRPL47
hsa-mir-548g	hsa-mir-6879	PARVG	MRPS2
hsa-mir-548h-5	hsa-mir-6881	MAGEF1	MRPS26
hsa-mir-548i-3	hsa-mir-6885	TINAGL1	MRPS5
hsa-mir-5582	hsa-mir-718	PDF	MSANTD4
hsa-mir-561	hsa-mir-7-3	KIF9	MSMO1
hsa-mir-5688	hsa-mir-765	RNF25	MTA3
hsa-mir-5690	hsa-mir-770	GIGYF1	MTF1
hsa-mir-5692a-1	hsa-mir-7843	TMPRSS3	MTRNR2L4
hsa-mir-5692a-2	hsa-mir-7845	NUCKS1	MTX1
hsa-mir-5703	hsa-mir-8056	SMURF2	MUC1
hsa-mir-580	hsa-mir-8057	ATPAF1	MUS81
hsa-mir-585	hsa-mir-8061	CCDC14	MUT
hsa-mir-600	hsa-mir-8069	NMNAT1	MYBPC1
hsa-mir-6074	hsa-mir-877	GNPNAT1	MYH1
hsa-mir-6130	HSPA8	VWA1	MYL1
hsa-mir-615	HSPH1	MRPS26	MYO1C
hsa-mir-628	HTR1B	MRPS5	NAALADL2
hsa-mir-636	HUS1	PRAMEF2	NAGPA
hsa-mir-638	HUWE1	SOWAHC	NCAPH
hsa-mir-6516	HYOU1	FUNDC2	NCAPH2
hsa-mir-657	IARS	TMEM108	NCF4
hsa-mir-663b	IDH1	BOLL	NCOA6
hsa-mir-670	IDNK	GDAP1L1	NCR3
hsa-mir-6721	IER5	AUNIP	NDUFA2
hsa-mir-6731	IFNW1	ERI3	NDUFA6
hsa-mir-6785	IFT74	NDUFAF5	NDUFS8
hsa-mir-6790	IGBP1	DCAF10	NEFL
hsa-mir-6797	IGFL3	LRRC2	NFATC3
hsa-mir-6814	IGLL1	RNF128	NGDN
hsa-mir-6827	IGLL5	TCTN1	NIP7
hsa-mir-6856	IKBIP	DYNC2H1	NKX6-3
hsa-mir-6868	IL18	ZNF322	NLGN4Y
hsa-mir-6869	IL1R1	VPS37B	NMNAT1
hsa-mir-6870	IL27RA	SH3D21	NPAS4
hsa-mir-6879	ING3	ECHDC3	WNT4
hsa-mir-6881	IPMK	C7orf10	NPLOC4
hsa-mir-6885	IRAK1BP1	FAM124B	NPTX1
hsa-mir-718	IRAK2	TM4SF20	NR1D1
hsa-mir-7-3	IRF7	C11orf63	NR2E3
hsa-mir-765	MRPS21	BORA	NSMCE4A
hsa-mir-770	ITGA4	CBLL1	NUCKS1
hsa-mir-7843	ITGAM	PYROXD1	NUDCD1
hsa-mir-7845	ITIH3	ATAD5	NUDCD2
hsa-mir-8056	JAK2	ADM2	NUDT16L1
hsa-mir-8057	JAM3	TNIP3	NUMB
hsa-mir-8061	JKAMP	SCD5	NUP35
hsa-mir-8069	JSRP1	UBTD1	NUPL2
hsa-mir-8072	JUN	MUS81	NXPE3
hsa-mir-877	KAL1	PIGZ	OAZ2
HSPA8	KAT8	TSGA10	ODF3
HSPH1	KBTBD13	TUBB1	OFD1
HTR1B	KCNH4	APOLD1	OR2B11
HUS1	KCNK4	ACSBG2	OR2M7
HUWE1	KCNV2	CAB39L	OR4Q3
HYOU1	KCTD3	TSPAN14	OR56A5
IARS	KHNYN	DIAPH3	OR5AP2
IARS2	KIAA0196	KRTAP9-9	OR5AR1
IDH1	KIAA0319L	PCDH11Y	OR5M1
IDNK	KIAA0586	PITPNM3	OR6C68
IER5	KIAA1984	CCDC70	OTOA
IFNW1	KIF11	SLC25A31	OTOG
IFT74	KIF2A	MIXL1	OTUD4
IGBP1	KIF2C	WDR87	OVCH1
IGFL3	KIF3A	TM2D1	OXCT1
IGLL1	KIF9	TMPRSS13	OXER1
IGLL5	KLHDC7B	LOXL4	PACS2
IKBIP	KLHL22	NUDT16L1	PAFAH1B1
IL18	RPS4X	PCGF5	PAN3
IL1R1	KMT2E	MSANTD4	PANK4
IL27RA	KNOP1	MEGF10	PARP2
IMPDH1	KPTN	CNFN	PARVG
ING3	KRT14	ZC3H8	PATE2
INO80E	KRT5	NTNG2	PBK
IPMK	LSM4	SLITRK2	PCCA
IRAK1BP1	KRT85	SPZ1	PCDH11Y
IRAK2	KRTAP19-6	INSM2	PCDH7
IRF7	KRTAP25-1	FAM71F1	PCGF5
ITGA4	KRTAP4-12	GPT2	PCYT1A
ITGAM	KRTAP4-7	ZNF503	PDCD10
ITGB1BP1	KRTAP9-4	KLHL22	PDCD2
ITIH3	KRTAP9-6	SLC7A3	PDF
JAK2	KRTAP9-9	ATAD1	PDGFC
JAM3	LACRT	HSH2D	PDXK
JKAMP	LAMA4	CGNL1	PER2
JSRP1	LAMTOR1	NUDCD1	PEX6
JUN	LAMTOR4	TOX2	PGP
KAL1	LAPTM4A	PPP1R16A	PGRMC2
KAT8	LCORL	KRTAP9-4	PHLDA2
KBTBD13	LDHD	CCNB3	PHYH
KCNH4	LDLRAD4	SCRT2	PHYHD1
KCNK4	LENG1	C9orf69	PI15
KCNV2	LIF	ZSWIM1	PIAS2
KCTD3	LIMA1	FAM110B	PIGT
KHDC1L	LIN52	KNSTRN	PIGZ
KHNYN	LIN7A	COX19	PIK3CB
KHSRP	LIPT1	LIN52	PIK3R5
KIAA0196	LOC100130451	NXPE3	PITPNM3
KIAA0319L	LOC100287177	ZNF300	PIWIL2
KIAA0586	LOC401052	ARRDC1	PLCB3
KIAA1984	LOC643355	UBE2Q2	PLEKHG6
KIF11	LPO	MARCH9	POFUT1
KIF2A	LPPR4	ZNF561	POLR3E
KIF2C	LRFN2	SP140L	PPAPDC1A
KIF3A	LRRC14	ZFAND4	PPAPDC2
KIF9	LRRC24	MRFAP1	PPARG
KLF9	LRRC28	HSPB9	PPBP
KLHDC7B	LRRFIP2	PRKCDBP	PPP1R12A
KLHL22	LRTM2	ERI2	PPP1R12B
KMT2E	LSM14B	C1orf85	PPP1R16A
KNOP1	LSM6	MED8	PPP1R26
KPTN	LSM7	KIF12	PPP1R35
KRT14	LTB4R2	SLC46A1	PPP1R7
KRT5	LTF	SFT2D1	PPP2R5E
KRT85	LTK	ODF3	PPP5C
KRTAP19-6	LTV1	TMEM132B	PRAMEF2
KRTAP25-1	LUC7L3	C1QTNF6	PRAMEF8
KRTAP4-12	LYSMD2	TMEM123	PRKCDBP
KRTAP4-7	MACROD2	CCDC124	PRMT8
KRTAP9-4	MAD2L1	DDIT4L	PROL1
KRTAP9-6	MAD2L1BP	GBP5	PRR5-ARHGAP8
KRTAP9-9	MAGEF1	FCHO2	PTCRA
LACRT	MAP2K1	BATF2	PTPDC1
LAMA4	MAP4	DNTTIP1	PTPRJ
LAMTOR1	MAPK4	SLC18B1	PTPRO
LAMTOR4	MAPK8IP3	AGAP3	PTX3
LAPTM4A	MAPKAP1	CATSPER1	PYROXD1
LCORL	MARK2	SSX2IP	RAB21
LDHD	MAU2	TMC1	RABL3
LDLRAD4	MC4R	TRIM6	RAD21
LEFTY2	MCHR1	C10orf71	RAD51AP1
LENG1	MCM10	BTBD16	RANGAP1
LIF	MCM3	COMTD1	RASA1
LIMA1	MCM4	GSTO2	RASGEF1A
LIN52	MCM5	OR52E2	RBM25
LIN7A	MCM6	OR52K2	RBM27
LIPT1	MCTP1	CYP2R1	RELA
LOC100130451	MED11	RHEBL1	REP15
LOC100287177	SF3B1	ASCL4	ZNF212
LOC339862	MED20	C15orf40	RFK
LOC401052	MED8	ZC3H18	RFX8
LOC440243	MEGF9	SWSAP1	RGAG4
LOC643355	MEPE	EID2B	RGS9BP
LOC730183	MESDC1	ZNF428	RHBDD3
LPO	MESP1	ZNF792	RHEBL1
LPPR4	METRNL	HSPB6	RHOQ
LRFN2	METTL13	C1orf194	RIOK3
LRRC14	METTL16	OR2B11	RNASE2
LRRC24	METTL21A	LIX1L	RND1
LRRC28	MGARP	TSACC	RNF114
LRRC33	MGRN1	NUP35	RNF128
LRRFIP2	MGST3	XIRP2	RNF168
LRTM2	MIER2	CNTNAP5	RNF25
LSM14B	MIPOL1	IQCF1	RNF8
LSM4	MKL1	C4orf32	RNGTT
LSM6	MLF2	IL31RA	ROPN1
LSM7	MMP19	CCDC127	ROS1
LTB4R2	MPG	NUDCD2	RP2
LTF	MPHOSPH8	ZNF572	RP9
LTK	MPZ	ABRA	RPL34
LTV1	MRGPRX4	UNC5D	RPL7L1
LUC7L3	MRPL20	PTPDC1	PGD
LYSMD2	MRPS26	BEND2	RPS23
MACROD2	MRPS5	ZNF358	RPS6KA4
MAD2L1	MT1A	CHODL	RRP15
MAD2L1BP	MT4	MIB2	RSPH10B
MAD2L2	MTBP	FAM76B	S100A6
MAGEF1	MTFP1	CPNE8	S100B
MAP2	MTMR3	FAM81A	S1PR5
MAP2K1	SNRNP25	C15orf65	SAMD4B
MAP4	MTRF1L	OTOA	SCAMP3
MAPK4	MUC1	CCDC64B	SCD5
MAPK8IP3	MUS81	TMC8	SCFD2
MAPKAP1	MUT	DSG4	SCG3
MARK2	MYADML2	ZNF569	SCRT2
MAST4	MYBL1	SYT6	SERPINB10
MAU2	MYL1	GCSAML	hsa-mir-1254-2
MBOAT4	MYO1C	TTC30B	SFT2D1
MC4R	NAA10	GAREML	SGCB
MCHR1	NAB2	C3orf30	SH3D21
MCM10	NAPRT1	SCFD2	SHISA6
MCM3	NARG2	DAB2IP	SIAH2
MCM4	NAV1	SPINK13	SKIL
MCM5	NAV3	TMEM167A	SLC12A1
MCM6	NME6	ZMAT2	SLC16A1
MCTP1	NBPF9	C5orf38	SLC18A1
MDM4	NCAM2	FBXO16	SLC18B1
MED11	NDUFB4	NKX6-3	SLC22A24
MED14	NDUFB8	C9orf163	SLC25A31
MED20	NDUFS8	TCEAL6	SLC27A2
MED8	NGB	C11orf42	SLC28A1
MEGF9	NLE1	ADAL	SLC29A1
MEPE	NLRC5	FSIP1	SLC34A2
MESDC1	NNMT	ZNF519	SLC35A2
MESP1	NOC3L	WBP2NL	SLC39A12
METRNL	NOC4L	OXER1	SLC44A1
METTL13	NOL6	RNF168	SLC46A1
METTL16	hsa-mir-4690	DHX36	SLC46A2
METTL21A	PPP1R2	ZNF431	SLC4A1AP
MGARP	NOP16	PTCRA	SLC4A8
MGRN1	NOP56	AAED1	SLC6A20
MGST3	NOP58	PPAPDC1A	SLC7A11
MIER2	NOTCH2NL	C19orf59	SLC7A3
MIPOL1	NPEPL1	FOXD4L1	SLC7A9
MKL1	NPRL3	ARL13B	SLITRK2
MLF2	NPTX1	RPL22L1	SMARCAD1
MMP19	NR1D1	SLC51A	SMC4
MOBP	GRPEL1	DENND6A	SMIM13
MPG	NSUN3	TIGD4	SMURF2
MPHOSPH8	NUBP1	AMER3	SNAI2
MPZ	NUDCD2	OR5AR1	SNRPF
MRGPRX4	NUDT13	SPATA19	SOBP
MRPL20	NUDT16L1	RASGEF1A	SOWAHC
MRPL40	NUFIP1	SLC39A12	SP140L
MRPS21	NUP153	SMIM13	SPANXN2
MRPS26	NUP155	PPP1R35	SPATA19
MRPS5	NUTF2	RSPH10B	SPATC1
MT1A	NVL	ANKRD18A	SPHAR
MT4	OARD1	CXorf58	SPIN1
MTBP	OAT	LCORL	SPINK13
MTFP1	OC90	PHYHD1	SPZ1
MTMR3	ODAM	NAALADL2	SRD5A1
MTRF1L	OR10H3	TCTEX1D2	SRI
MUC1	OR10H5	C3orf43	SRPK3
MUS81	OR2AG1	PAN3	SRY
MUT	OR2M7	TMEM151A	SSH1
MYADML2	OR4C11	NCR3	SSRP1
MYBL1	OR4D6	NPAS4	SSX2IP
MYL1	OR4K1	AQP11	ST13
MYO1C	OR51B2	SLC22A24	ST7L
MZF1	OR52H1	PGP	STAR
NAA10	OR52K2	HID1	STAT4
NAB2	OR52R1	CISD3	STRADB
NAPRT1	OR5B12	ZIK1	STX17
NARG2	OR5C1	CXCL17	STX19
NAV1	OR5H14	ZNF575	STX5
NAV3	OR5H6	C1orf185	STXBP5L
NBPF9	OR6C4	RABL3	SUCO
NCAM2	ORMDL3	EFCAB9	SUN1
NDST4	OTOG	C5orf60	SWSAP1
NDUFB4	OTUD7A	CAGE1	SYK
NDUFB8	PABPC3	RPL7L1	SYNGR2
NDUFS8	PACSIN2	ZNF775	SYT11
NGB	PALM2	TRIQK	SYT13
NHLRC2	PAPSS2	CRB2	SYT4
NLE1	PARN	KRTAP19-1	SYT6
NLRC5	PARP1	KRTAP21-2	TAB1
NME6	PARVG	OR5AP2	TAF1B
NNMT	PBK	TMEM119	TAL1
NOC3L	PCBP1	VSX2	TANC2
NOC4L	PCCA	TMEM240	TARP
NOL6	PCDHB3	ZFP69	TBC1D3H
NOP16	PCYT2	LRRC66	TBCA
NOP56	PDCD2	RGAG4	TBX3
NOP58	PDGFC	OTOG	TBX4
NOTCH2NL	PDIA5	OVCH1	TCEAL6
NPEPL1	PDZD11	ZNF404	TCFL5
NPRL3	PEF1	FOXI3	TCOF1
NPTX1	PELO	DGAT2L6	TCTEX1D2
NR1D1	PES1	LNP1	TCTN1
NSUN3	PEX26	WDR86	TEX11
NTNG2	PGAM1	LCE1A	TEX19
NUBP1	PGBD3	KIF7	TFEC
NUDCD2	PGM3	C2orf62	THRA
NUDT13	PGS1	LRRC33	THRAP3
NUDT16L1	PHF10	KCP	TIGD4
NUF2	PHLDB3	SPATC1	TINAGL1
NUFIP1	PIGH	AGRN	TIPIN
NUMA1	PIGL	KRTAP5-3	TLR1
NUP153	PIK3R4	ILDR2	TM2D1
NUP155	PLBD1	REP15	TM4SF20
NUP93	PLK1	TOMM20L	TMC1
NUTF2	PLK5	SHISA6	TMC8
NVL	PMCH	ZNF728	TMCC2
OARD1	PMF1	RGS9BP	TMED3
OAT	PMPCB	TSPYL6	TMEM108
OC90	POLA1	PSMG4	TMEM119
ODAM	POLR2C	LAMTOR4	TMEM132B
OR10H3	POLR2L	OR56A5	TMEM138
OR10H5	POMP	OR5M1	TMEM151A
OR2AG1	POMT2	ANKRD34C	TMEM165
OR2M7	POP5	PRAMEF8	TMEM167A
OR4C11	POTEI	OR2M7	TMEM240
OR4D6	POU2F1	USP17L8	TMEM39B
OR4K1	POU6F1	MEX3D	TMF1
OR51B2	PPA2	PATE2	TMPRSS13
OR52H1	PPAPDC2	TEX19	TMX4
OR52K2	PPARG	OR6C68	TNIP3
OR52R1	PPEF1	PPAPDC2	TNK1
OR5B12	MED14	APOBEC4	TNNI3
OR5C1	PPIP5K2	hsa-mir-208a	TOMM20L
OR5H14	PPM1N	hsa-mir-93	TOX
OR5H6	PRAMEF18	hsa-mir-98	TOX2
OR6C4	PRCP	DDI1	TPO
ORMDL3	PRKAR1A	IDNK	TPPP
OTOG	PRKCA	STX19	TRAF1
OTUD7A	ALG12	OR4Q3	TRAF3IP1
OVCA2	PRMT5	TARP	TRAPPC2
PABPC3	PRMT8	COA5	TRAPPC2L
PACSIN2	PRPF38A	CCDC73	TRERF1
PALM2	PRPF38B	SPANXN2	TRIB1
PAPSS2	PRPF4	PRR5-ARHGAP8	TRIB3
PARN	PRPS2	hsa-mir-492	TRIM6
PARP1	PRR5-ARHGAP8	MBOAT4	TRIQK
PARVG	PRRG4	GRXCR2	TRPV6
PBK	PRTN3	HRCT1	TSACC
PCBP1	PSMA7	FOXD4L5	TSGA10
PCCA	PSMC6	LGALS9C	TSHB
PCDHB3	PSMD4	hsa-mir-539	TSHZ1
PCK1	PSORS1C1	hsa-mir-33b	TSPAN1
PCYT2	PTCD2	hsa-mir-552	TSPAN14
PDCD2	PTPDC1	hsa-mir-566	TSPYL6
PDCD7	PTPN2	hsa-mir-567	TTC22
PDGFC	PTPN21	hsa-mir-586	TTC28
PDIA5	PTPRJ	hsa-mir-587	TTI1
PDZD11	PTX4	hsa-mir-600	TTLL1
PEF1	PUS7L	hsa-mir-615	TUBB1
PELO	PVRL2	hsa-mir-616	TYRP1
PES1	PVRL3	hsa-mir-626	UBE2E1
PEX26	PYROXD1	hsa-mir-633	UBE2E3
PGAM1	PYY	hsa-mir-663a	UBE2K
PGBD3	QDPR	GOLGA8O	UBE2Q2
PGM3	QRFP	TBC1D3H	UBTD1
PGS1	RAB11A	IRG1	UBXN1
PHF10	RAB21	RFX8	UGDH
PHLDB3	RAB3IL1	hsa-mir-671	UMOD
PIGH	RAB3IP	hsa-mir-766	UNC5D
PIGL	RAB40C	hsa-mir-770	UPP1
PIK3R4	RAB7L1	hsa-mir-675	USP17L10
PLBD1	RABEPK	hsa-mir-934	USP17L8
PLK1	RAD21L1	KIAA1024L	USP47
PLK5	RAD23B	C9orf92	USP5
PLN	RALGDS	ZNF737	VCAN
PMCH	RASSF2	USP17L10	VHL
PMF1	RBM43	hsa-mir-320b-1	VIL1
PMPCB	RC3H1	hsa-mir-1183	VPS13C
POLA1	RC3H2	hsa-mir-1287	VPS37B
POLD3	RCE1	hsa-mir-1252	VRK1
POLR2C	RCOR1	hsa-mir-1913	VSX2
POLR2L	RERE	hsa-mir-1206	VWA1
POLR3G	RGPD3	hsa-mir-1825	WARS2
POMP	RGS16	hsa-mir-548f-1	WBP2NL
POMT2	RGS9	hsa-mir-1228	WDR86
POP5	RHEB	hsa-mir-1827	WDR87
POTEI	RHEBL1	hsa-mir-1293	WIPF1
POU2F1	RIF1	hsa-mir-1202	WWP2
POU6F1	RIOK1	hsa-mir-1305	XIRP2
PPA2	RIOK3	hsa-mir-1303	XRCC4
PPAPDC2	RLIM	hsa-mir-759	ZAP70
PPARG	RMDN3	hsa-mir-718	ZBTB14
PPEF1	RNF133	MTRNR2L4	ZBTB17
PPIP5K2	RNF135	BIVM-ERCC5	ZC3H18
PPM1N	RNF19A	AK6	ZC3H8
PPP1CB	RNF217	hsa-mir-6080	ZC3HAV1
PPP1R2	RNF8	hsa-mir-6088	ZEB2
PRAMEF18	RNGTT	hsa-mir-6128	ZFAND4
PRCP	RPL17-C18orf32	hsa-mir-6731	ZFP69
PRKAR1A	RPL24	hsa-mir-6758	ZFPL1
PRKCA	RPL26	hsa-mir-6869	ZIC3
PRKCH	RPL36A	hsa-mir-6885	ZIK1
PRMT5	RPL39	hsa-mir-7107	ZKSCAN8
PRMT8	RPL6	hsa-mir-7111	ZMAT2
PRPF18	RPL7	hsa-mir-7113	ZMYM5
PRPF38A	RPL8	hsa-mir-7706	ZNF133
PRPF38B	RPLP0	hsa-mir-7978	ZNF222
PRPF4	RPS12	hsa-mir-6825	ZNF23
PRPS2	RPS13	hsa-mir-7114	ZNF300
PRR5-ARHGAP8	RPS19	hsa-mir-7151	ZNF322
PRRG4	RPS20	hsa-mir-6516	ZNF358
PRRX2	RPS23	hsa-mir-8057	ZNF398
PRTN3	RPS26	hsa-mir-6766	ZNF404
PSMA6	RPS28	hsa-mir-8084	ZNF428
PSMA7	RPS6KA5	hsa-mir-186	ZNF431
PSMC6	RPS6KB1	hsa-mir-198	ZNF503
PSMD4	RPSA	hsa-mir-2467	ZNF519
PSMD8	RPTN	hsa-mir-301a	ZNF561
PSMG4	RPTOR	hsa-mir-302b	ZNF569
PSORS1C1	RRN3	hsa-mir-302d	ZNF572
PTCD2	RSL24D1	hsa-mir-3137	ZNF646
PTPDC1	RSPRY1	hsa-mir-3151	ZNF728
PTPN2	RSRC1	hsa-mir-3161	ZNF737
PTPN21	S100A5	hsa-mir-3169	ZNF775
PTPRJ	S100PBP	hsa-mir-3178	ZNF777
PTX4	S1PR2	hsa-mir-3180-1	ZNF792
PUS7L	S1PR5	hsa-mir-3180-2	ZNHIT1
PVRL2	SALL2	hsa-mir-3180-5	ZSWIM1
PVRL3	SAMD4B	hsa-mir-3181	ZWILCH
PYROXD1	SAP18	hsa-mir-3197
PYY	SAPCD2	hsa-mir-3198-1
QDPR	SARS	hsa-mir-3202-1
QRFP	SART1	hsa-mir-3202-2
RAB11A	SATL1	hsa-mir-3610
RAB21	SBSN	hsa-mir-3614
RAB3IL1	SCAMP3	hsa-mir-3615
RAB3IP	SCG3	hsa-mir-3646
RAB40C	SCN11A	hsa-mir-3655
RAB5B	SDAD1	hsa-mir-3660
RAB7L1	SDF2	hsa-mir-3665
RABEPK	SEC61A1	hsa-mir-3673
RAD21L1	SEH1L	hsa-mir-376a-1
RAD23B	SELK	hsa-mir-3929
RALGDS	SELPLG	hsa-mir-3945
RASSF2	SEMA4B	hsa-mir-3974
RBM43	SEMA4C	hsa-mir-4251
RC3H1	SEMA4G	hsa-mir-4255
RC3H2	SEMA5A	hsa-mir-4266
RCE1	SEMA6D	hsa-mir-4271
RCOR1	SEPSECS	hsa-mir-4297
RERE	SERPINB1	hsa-mir-4299
RGPD3	SERPINB5	hsa-mir-4305
RGS16	SETD8	hsa-mir-4314
RGS9	SFPQ	hsa-mir-4427
RHCE	SGCB	hsa-mir-4431
RHEB	SGCD	hsa-mir-4435-1
RHEBL1	SGIP1	hsa-mir-4435-2
RIF1	SH3D21	hsa-mir-4481
RIOK1	SIAH2	hsa-mir-4484
RIOK3	SIDT1	hsa-mir-4487
RLIM	SIGLEC14	hsa-mir-4493
RMDN3	SIGLEC7	hsa-mir-4509-2
RNF133	SIGLEC8	hsa-mir-4640
RNF135	SIGMAR1	hsa-mir-4644
RNF19A	SKA2	hsa-mir-4668
RNF217	SKIDA1	hsa-mir-4669
RNF8	SLC22A24	hsa-mir-4678
RNGTT	SLC25A45	hsa-mir-4679-1
RNPC3	SLC28A1	hsa-mir-4679-2
RNPS1	SLC29A1	hsa-mir-4712
RPL17-C18orf32	SLC33A1	hsa-mir-4734
RPL24	SLC34A2	hsa-mir-4743
RPL26	SLC39A12	hsa-mir-4769
RPL36A	SLC41A2	hsa-mir-4777
RPL39	SLC5A1	hsa-mir-5092
RPL6	SMARCE1	hsa-mir-5095
RPL7	SMC1A	hsa-mir-5188
RPL7L1	SMC3	hsa-mir-548h-5
RPL8	SNAP29	hsa-mir-548m
RPLP0	SNAPC4	hsa-mir-548s
RPS12	SNRNP35	hsa-mir-891a
RPS13	SNRNP48	LOC440563
RPS15A	SNRNP70	hsa-mir-1254-2
RPS19	SNRPA
RPS20	SNX1
RPS21	SNX20
RPS23	SNX22
RPS26	SOAT2
RPS28	SOBP
RPS4X	SOD1
RPS6KA5	SOX12
RPS6KB1	SOX5
RPSA	SP9
RPTN	SPAST
RPTOR	SPATA19
RRN3	SPATA5L1
RSL24D1	SPATA6
RSPRY1	SPC24
RSRC1	SPDL1
RYR2	SPDYE2
S100A5	SPDYE2B
S100PBP	SPDYE2L
S1PR2	SPINT4
S1PR5	SPOCK2
SALL2	SPSB4
SAMD4B	SRMS
SAP18	SRPR
SAPCD2	SRSF10
SARS	SRSF4
SART1	SS18L2
SATL1	SSR3
SBSN	SSTR2
SCAMP3	STEAP3
SCG3	STEAP4
SCN11A	STK32A
SDAD1	STK4
SDF2	STRADB
SEBOX	STRN4
SEC61A1	SUN1
SEH1L	SURF1
SELK	SWSAP1
SELPLG	SWT1
SEMA4B	SYNGR2
SEMA4C	hsa-mir-526a-2
SEMA4G	SYT14
SEMA5A	TAF4
SEMA6D	TAS1R2
SEPSECS	TBC1D13
SERPINB1	TBC1D26
SERPINB5	TBC1D30
SETD8	TBCD
SF3B1	TBL1X
SFPQ	TBP
SFSWAP	TBX4
SGCB	TBXA2R
SGCD	TCEB3B
SGIP1	TCERG1
SH3D21	TCOF1
SHQ1	TCP1
SIAH2	TCP11X2
SIDT1	TCTEX1D2
SIGLEC14	TCTEX1D4
SIGLEC7	TDO2
SIGLEC8	TFAP2E
SIGMAR1	TFDP2
SKA2	THAP1
SKIDA1	THRA
SLC22A24	TIFA
SLC25A45	TINF2
SLC28A1	TLN1
SLC29A1	TLR8
SLC33A1	TM4SF18
SLC34A2	TMA7
SLC39A12	TMCC2
SLC41A2	TMED3
SLC5A1	TMEM106A
SMARCE1	TMEM116
SMC1A	TMEM134
SMC3	TMEM14A
SNAP29	TMEM150C
SNAPC4	TMEM155
SNRNP25	TMEM161A
SNRNP35	TMEM165
SNRNP48	TMEM17
SNRNP70	TMEM178A
SNRPA	TMEM258
SNRPC	TMPRSS3
SNX1	TMSB10
SNX20	TNFSF9
SNX22	TOMM20
SOAT2	TOP1MT
SOBP	TOP2A
SOD1	TPCN2
SOX12	TPPP
SOX5	DAB2
SP9	TPX2
SPAST	TRAF1
SPATA19	TRAF3IP2
SPATA2L	TRAPPC2
SPATA5L1	TRIB3
SPATA6	TRIM38
SPC24	TRIM43
SPDL1	TRIM48
SPDYE2	TRIM58
SPDYE2B	TRIO
SPDYE2L	TRMT10B
SPINT4	TRNT1
SPOCK2	TRPA1
SPSB4	TRPM5
SRMS	TRPV2
SRPR	TSACC
SRSF10	TSPAN1
SRSF4	TSPYL5
SS18L2	TSR1
SSR3	TTC28
SSTR2	TTF1
SSX3	TTLL1
STEAP3	TUBA3E
STEAP4	TUBG1
STK32A	TXNDC9
STK4	TXNRD1
STRADB	U2AF2
STRN4	UBA7
SUN1	UBE2D1
SUN3	UBE2E1
SURF1	UBQLN4
SWSAP1	UBR7
SWT1	UBXN2A
SYNGR2	UBXN4
SYT14	UBXN7
TAF4	UGCG
TAS1R2	UNC45A
TBC1D13	UPF1
TBC1D22B	UPP1
TBC1D26	UPP2
TBC1D30	UQCRH
TBCD	USP24
TBL1X	USP25
TBP	USP46
TBX4	USPL1
TBXA2R	UTP14A
TCEB3B	UTP18
TCERG1	VAMP4
TCOF1	VAPA
TCP1	VCAN
TCP11X2	VDAC3
TCTEX1D2	VGF
TCTEX1D4	VHL
TDO2	VIPAS39
TFAP2E	VPS13C
TFDP2	VPS37B
THAP1	VPS4A
THRA	WASF2
TIFA	WDPCP
TINF2	WDR46
TLK1	WDR6
TLN1	WDR63
TLR8	WDR75
TM4SF18	WDR83OS
TMA7	WIPI2
TMCC2	XK
TMED3	XRCC4
TMEM106A	YAP1
TMEM116	YARS
TMEM134	YBX2
TMEM14A	YPEL1
TMEM150C	YTHDC1
TMEM155	YWHAH
TMEM161A	CHRNB1
TMEM165	ZBTB10
TMEM17	ZBTB14
TMEM178A	ZBTB2
TMEM184A	ZBTB4
TMEM258	ZCCHC9
TMPRSS3	ZDHHC1
TMSB10	ZDHHC5
TNFSF9	ZDHHC8
TOMM20	ZFHX3
TOP1MT	ZFP2
TOP2A	ZIC3
TPCN2	ZIM2
TPPP	ZMYND10
TPX2	ZMYND11
TRAF1	ZNF133
TRAF3IP2	ZNF136
TRAIP	ZNF160
TRAPPC2	ZNF165
TRIB3	ZNF182
TRIM38	ZNF2
TRIM43	ZNF22
TRIM48	ZNF232
TRIM58	ZNF273
TRIO	ZNF358
TRMT10B	ZNF382
TRNT1	ZNF428
TRPA1	ZNF486
TRPM5	ZNF496
TRPV2	ZNF519
TSACC	ZNF561
TSPAN1	ZNF569
TSPYL5	ZNF580
TSR1	ZNF585B
TTC28	hsa-mir-3118-1
TTF1	ZNF615
TTI1	ZNF682
TTLL1	ZNF721
TUBA3E	ZNF732
TUBG1	ZNF736
TXNDC9	ZNF747
TXNRD1	ZNF777
U2AF2	ZNF785
UBA1	ZNF8
UBA7	ZNF80
UBE2D1	ZNF816-ZNF321P
UBE2E1	ZNF891
UBQLN4	ZNHIT2
UBR7	ZNRD1
UBXN2A	ZNRF1
UBXN4
UBXN7
UFD1L
UGCG
UNC45A
UPF1
UPP1
UPP2
UQCRH
UROD
USP24
USP25
USP46
USPL1
UTP14A
UTP18
VAMP4
VAPA
VCAN
VDAC3
VGF
VHL
VIPAS39
VPS13C
VPS37B
VPS4A
VWA1
WASF2
WDPCP
WDR46
WDR6
WDR63
WDR75
WDR83OS
WIPI2
XK
XRCC4
YAP1
YARS
YBX2
YPEL1
YTHDC1
YWHAH
ZBTB10
ZBTB14
ZBTB2
ZBTB4
ZCCHC9
ZDHHC1
ZDHHC5
ZDHHC8
ZFHX3
ZFP2
ZIC3
ZIM2
ZMYND10
ZMYND11
ZNF133
ZNF136
ZNF160
ZNF165
ZNF182
ZNF2
ZNF22
ZNF232
ZNF273
ZNF358
ZNF382
ZNF428
ZNF486
ZNF496
ZNF519
ZNF552
ZNF561
ZNF569
ZNF580
ZNF585B
ZNF615
ZNF682
ZNF721
ZNF732
ZNF736
ZNF747
ZNF777
ZNF785
ZNF8
ZNF80
ZNF816-ZNF321P
ZNF891
ZNHIT2
ZNRD1
ZNRF1
