# Supplementary material for: Genome‐Wide CRISPR‐Cas9 Screening Identifies NF‐κB/E2F6 Responsible for EGFRvIII‐Associated Temozolomide Resistance in Glioblastoma
Source: Adv Sci (Weinh). 2019 Jul 24;6(17):1900782. doi: 10.1002/advs.201900782 (PMC6724471; doi:10.1002/advs.201900782)
Supplement: Supplementary file 8 — Supplementary [file ADVS-6-1900782-s008.xlsx]

## Sheet: 8-1
Supplementary 8-1: Differentil genes between U87 EGFRvIII and Wildtype cells in TCGA GBM cohort
Gene name	P value	Expression (U87 WT)	Expression (U87 EGFRvIII)	Foldchange (vIII/WT)
SOCS2	1.26929e-06	9.31191	10.7621	1.15574
REG1B	9.5335e-06	0.214433	1.098	5.12046
EGFR	9.94605e-06	11.498	13.5369	1.17732
ANKRD7	1.07848e-05	2.83646	1.61131	0.568071
POLE4	1.09437e-05	9.3095	8.36575	0.898625
CDKN2B	1.35055e-05	7.46344	5.57096	0.746434
OAZ3	1.74837e-05	4.33717	3.67087	0.846375
LFNG	1.96782e-05	10.7363	11.6224	1.08253
NUDT7	3.81102e-05	5.94068	4.98437	0.839023
CDKN2A	6.23845e-05	7.19232	4.7698	0.663179
SUPV3L1	7.36116e-05	8.47219	8.17706	0.965164
NR2E1	7.7407e-05	8.07042	9.20968	1.14117
SLC6A11	8.38257e-05	7.30117	8.77235	1.2015
HIST1H4H	0.000105993	5.9317	4.95173	0.834791
MTAP	0.000108863	7.71216	6.73724	0.873587
IRS1	0.000121255	8.05892	7.37226	0.914796
LOC282997	0.000130348	5.94231	5.37757	0.904962
PREX1	0.000173928	12.1441	12.6394	1.04079
FLOT2	0.000179771	11.5943	11.9184	1.02795
CDKN2BAS	0.000208287	3.14673	1.42998	0.454435
COL11A1	0.000213692	7.89445	5.91416	0.749154
COL14A1	0.000214394	7.71556	6.24848	0.809854
HS3ST3B1	0.000220711	3.95813	5.19862	1.3134
RGS6	0.000243412	7.7056	9.01178	1.16951
C1orf96	0.000255413	9.78717	10.226	1.04484
REC8	0.000275792	8.58749	7.58168	0.882875
ZFP28	0.000306265	8.05659	8.45056	1.0489
PGRMC1	0.000308758	11.7323	11.3723	0.969317
HIST1H2BK	0.000322173	8.76786	8.08763	0.922418
ZNF615	0.000347083	7.9424	8.32668	1.04838
CRTAC1	0.00038399	6.64584	5.25546	0.790789
BCCIP	0.000384683	9.56955	9.29081	0.970873
VTCN1	0.000433818	2.67964	1.757	0.655685
AMDHD1	0.000484815	4.04317	3.25815	0.805841
FLJ37201	0.000508268	3.12528	2.44419	0.78207
KCNF1	0.00051247	9.02457	10.2639	1.13733
SUPT3H	0.000519977	6.55036	6.03419	0.921201
TM4SF20	0.000527553	1.08602	0.589672	0.542964
PHLDB2	0.000564923	7.10132	6.38677	0.899378
FBLN1	0.000592332	10.1492	9.14241	0.900798
C14orf128	0.000596002	6.68389	6.12079	0.915753
OR2B6	0.000601568	1.36838	0.67362	0.492276
KLHL9	0.000603216	9.51629	8.66973	0.911041
FAM127B	0.00061322	10.245	9.94734	0.970944
MTPAP	0.000615357	8.23694	7.9675	0.967289
B3GALT1	0.00061771	5.04935	5.79354	1.14738
HIST1H1C	0.000632418	8.54151	7.67033	0.898006
FBXO3	0.000650756	9.52384	9.8316	1.03231
PDGFA	0.000681748	10.0482	10.7954	1.07437
MLLT3	0.000683704	7.91545	7.12348	0.899947
TRIM45	0.000684727	7.76573	7.26976	0.936133
ANKRD26P1	0.000686645	0.927386	0.430324	0.464018
HYAL1	0.000726547	4.65028	4.12267	0.886542
ALDH18A1	0.000734459	10.0864	9.79625	0.971231
DMRTA2	0.000748368	6.81621	8.33026	1.22212
RCL1	0.0007596	8.23842	7.87663	0.956085
HIST2H4A	0.000768111	8.36766	7.73735	0.924673
FHIT	0.000794385	6.12621	5.4843	0.895218
UGCG	0.000809842	7.82194	8.3774	1.07101
NRSN2	0.000845838	11.0224	11.3019	1.02536
EPS8L2	0.000854868	7.31481	8.2548	1.12851
HIST1H2AE	0.000877027	4.78557	3.97523	0.830671
CLGN	0.000885649	5.75801	4.28636	0.744417
C9orf53	0.00090069	0.973575	0.149746	0.153811
GRHL1	0.000901474	4.96481	4.09743	0.825294
DUS1L	0.000927263	9.46983	9.20826	0.972378
ADAMTSL1	0.000953001	6.02537	4.74197	0.787
MAB21L1	0.00102324	5.24022	6.22706	1.18832
OR2AK2	0.00103397	0.0172105	0.106785	6.20467
CUX1	0.00104236	10.7728	11.0655	1.02717
DCT	0.00107253	4.06357	2.85607	0.702848
PTPRA	0.00108784	11.8674	12.1729	1.02574
SPATA12	0.00114632	2.91238	2.28865	0.785836
TRAM1L1	0.00116096	6.14427	5.04594	0.821244
CACNA1A	0.00116609	7.57352	6.638	0.876474
CDH4	0.00121364	7.55617	8.52946	1.12881
ILDR1	0.00126097	1.42304	0.898829	0.631626
ACSS3	0.00128042	8.46541	9.38395	1.10851
CACNA2D1	0.00132744	5.32013	3.93142	0.738972
GUCY1B2	0.00135149	1.29121	0.630659	0.488423
AIM2	0.00139047	4.04705	3.04417	0.752196
RORC	0.00145485	2.27933	1.54055	0.67588
P2RY1	0.00148265	7.50429	8.25135	1.09955
C11orf49	0.00148478	10.1869	10.4684	1.02763
NOLC1	0.0015141	10.493	10.2503	0.976873
CLDN12	0.00151522	10.2134	10.5586	1.0338
SLC6A9	0.00157036	10.3184	10.9614	1.06231
PIGM	0.00159126	8.29636	8.04219	0.969363
BUB3	0.00161802	10.41	10.1645	0.976417
SCLT1	0.0016219	7.35984	7.07086	0.960736
ANKRD5	0.00163209	4.84422	3.79815	0.784058
NKX2-5	0.00164633	5.63058	7.02297	1.24729
HIST1H2BC	0.00165872	4.75717	3.97524	0.83563
SLC18A1	0.00169414	2.26998	3.45571	1.52235
ARAP2	0.00169604	9.47184	10.0451	1.06052
LOC728758	0.00169736	6.00409	5.7531	0.958196
SPRED1	0.00172927	11.0137	11.4293	1.03774
DDX18	0.00172937	10.4716	10.2754	0.981259
ITCH	0.00173296	10.3336	10.5279	1.0188
TTC16	0.00173658	2.37881	1.68083	0.706583
DGAT2	0.00174107	6.47761	5.64146	0.870916
VAT1L	0.00174755	8.41807	7.17466	0.852294
GPR113	0.0018038	3.00544	2.53609	0.843835
DPY19L1	0.00183559	11.3858	11.8344	1.0394
KCNQ5	0.00183979	6.56468	5.39912	0.82245
PTN	0.00186236	13.6136	14.1809	1.04167
EPB41	0.00188988	8.87632	8.27351	0.932088
PKD1L1	0.00189593	3.66693	2.83078	0.771975
PLIN4	0.00192174	4.89235	4.01419	0.820504
INSC	0.00193233	1.59125	0.756513	0.475419
GLB1L2	0.00194788	7.10829	5.7869	0.814107
PHLDA3	0.00195578	9.69367	10.2564	1.05805
KCNT2	0.00197882	6.76875	5.81926	0.859724
TIGD2	0.00204206	6.75796	6.47919	0.958748
PLS1	0.00207472	5.57777	4.97204	0.891403
ATP6V1E2	0.00208775	6.34573	5.91661	0.932377
LPL	0.00209621	11.1212	11.9049	1.07046
IQCF1	0.00211653	0.517275	0.134205	0.259447
FGFR4	0.00211809	4.85057	4.02763	0.830342
TACR1	0.00213664	5.49641	4.14462	0.754059
C19orf33	0.0022474	0.475816	0.0521151	0.109528
C19orf12	0.00225378	9.5977	9.81552	1.02269
ARNTL2	0.00226999	6.5471	7.05832	1.07808
HIST1H2AC	0.00229348	9.73411	9.05871	0.930615
H2AFY2	0.00231892	7.17479	6.20338	0.864608
LOC100192378	0.00232739	6.39964	7.07444	1.10544
CLCA2	0.00234434	1.72785	0.8322	0.481639
ZNF432	0.00235226	7.34066	7.74633	1.05526
LINGO4	0.00240041	1.72649	1.00547	0.582379
FAM71F1	0.00242543	2.35735	1.72764	0.732874
TBX1	0.00243168	3.44445	4.5485	1.32053
BMP4	0.00245336	6.21495	5.56153	0.894863
MYH15	0.00250613	4.30504	3.41601	0.793491
CCDC109B	0.00251303	9.12878	9.66268	1.05849
C14orf105	0.00252284	0.705425	0.208468	0.295521
C21orf67	0.00252519	6.01624	5.64638	0.938523
FERMT1	0.00255735	7.95711	6.87678	0.864232
FLJ42289	0.00257791	3.13792	2.50038	0.796826
CLDN6	0.00259398	1.37017	0.868335	0.633742
HIST2H2BE	0.00259434	9.33912	8.79339	0.941565
MST1R	0.00260843	2.50944	1.91383	0.76265
FAM186A	0.00263986	2.70462	2.10936	0.779911
COL4A6	0.00273624	6.23535	5.14272	0.824769
FGF12	0.00274216	7.69777	6.69222	0.869371
NUDT9P1	0.00275404	2.36023	1.81547	0.769193
SLC4A3	0.00279165	10.0449	10.5222	1.04751
CACNG7	0.00279231	9.32335	10.0857	1.08177
IGSF1	0.00279717	7.43095	6.2334	0.838843
INHBB	0.00280759	8.14683	8.74833	1.07383
SLC39A14	0.00281047	11.0173	11.5922	1.05218
SHROOM2	0.00288106	8.88234	9.50968	1.07063
HPVC1	0.00288883	0.0228372	0.352089	15.4174
ARL9	0.0029192	3.90556	4.80596	1.23054
C3orf45	0.00293178	3.15687	2.49643	0.790792
MGAT4C	0.00293602	3.69898	2.61404	0.706691
C11orf86	0.0029842	1.05563	0.409165	0.387603
HAPLN4	0.00301289	7.5622	8.39857	1.1106
TDH	0.00310865	2.69854	1.94404	0.720403
SAR1A	0.00312813	10.7058	10.5074	0.981463
PCDH9	0.00315986	9.61554	10.1674	1.05739
COL21A1	0.00319595	4.90011	3.55178	0.724836
HIST1H2BD	0.00320581	6.61107	5.95653	0.900992
SLC9A3R1	0.00324607	10.0199	9.56265	0.954363
ZC4H2	0.0032628	8.33711	7.81844	0.937787
GJC3	0.00328723	2.02503	1.47616	0.728955
ARTN	0.00346788	3.97071	3.35465	0.844848
STXBP5L	0.00347045	6.16901	5.11513	0.829166
OGN	0.0034805	4.82189	3.64291	0.755494
RHOBTB1	0.00349214	8.30019	8.01106	0.965166
SOX15	0.00349852	7.32293	7.98673	1.09065
CLCN5	0.00351956	7.88099	7.49163	0.950595
ZNF558	0.00353937	9.40872	9.6946	1.03039
COX15	0.00354185	9.50997	9.304	0.978341
CEBPD	0.00360434	10.3191	10.8926	1.05558
CCDC109A	0.00363584	7.97975	7.78761	0.975923
LOC730668	0.00365141	1.41679	0.850846	0.600546
SLC5A3	0.00367571	9.43634	8.91133	0.944363
MGC45800	0.00371243	3.88686	2.40864	0.619689
IL1F5	0.00371756	0.426084	0.958551	2.24968
DOK7	0.00372462	3.85389	4.56868	1.18547
C10orf2	0.00373953	7.96687	7.69648	0.96606
MGC2752	0.00375981	9.68639	9.93431	1.02559
HOPX	0.00378446	11.4552	12.4829	1.08971
ODZ4	0.0038018	9.95763	10.5241	1.05689
IFIT1B	0.00382396	0.846417	0.424914	0.502015
GFPT2	0.00382555	9.93908	9.24563	0.93023
CHI3L2	0.0038448	11.331	12.4563	1.0993
PRDM11	0.00388343	4.16469	4.51847	1.08495
RPP30	0.00390576	8.51671	8.30931	0.975648
GPC3	0.00393569	5.36339	4.34029	0.809244
GRIK1	0.00397614	7.36247	8.36913	1.13673
CDK14	0.0040095	10.4122	10.6875	1.02644
ZNF485	0.00403699	4.97429	4.64719	0.934243
XPNPEP1	0.00404177	9.88565	9.6765	0.978842
C12orf49	0.0040425	9.43824	9.71127	1.02893
ATP2A1	0.00404748	3.94516	3.26277	0.827033
MOSC2	0.00410109	7.4719	8.08826	1.08249
WFDC12	0.00410677	0.0641766	0.236951	3.69217
LIPJ	0.00411212	0.153689	0.379688	2.4705
TMEM88	0.00411783	5.57559	5.11565	0.917508
FAM155B	0.00414039	5.75712	4.80074	0.833879
SHPK	0.00419335	8.69832	8.94649	1.02853
KAT5	0.00420119	10.0834	10.2687	1.01837
GRIP1	0.00422755	3.01357	2.07005	0.68691
POM121L10P	0.00426046	2.57785	1.89134	0.733689
ATRNL1	0.00431912	7.56956	6.57097	0.868078
SLCO5A1	0.00433185	3.85965	2.81103	0.728313
VRK3	0.0043432	9.49196	9.73603	1.02571
SEC24C	0.00434381	10.7581	10.5603	0.981611
KCND3	0.00436746	5.85032	6.62006	1.13157
RASSF2	0.00439615	12.1173	12.6342	1.04266
SCUBE3	0.00447798	3.97229	3.05885	0.770048
GANC	0.00450791	8.26595	8.50375	1.02877
ZFP36L2	0.00456207	12.0672	12.4191	1.02916
COL9A3	0.00456491	8.60686	9.68698	1.1255
ZNF134	0.00456612	8.22813	8.52365	1.03592
KRTAP13-4	0.00460179	0.00456293	0.0726856	15.9296
DARC	0.00462716	6.49795	5.36716	0.825978
KIAA0040	0.00464305	9.78119	10.3194	1.05502
CRK	0.00464692	10.0409	10.2533	1.02116
RHPN2	0.00465533	9.49696	9.98108	1.05098
ADAMTS17	0.00470296	5.05588	4.19684	0.830091
FAM176A	0.0047959	4.90642	3.81552	0.777658
EGF	0.00479663	5.59851	6.37903	1.13942
DDX50	0.00485269	9.13849	8.95262	0.979661
NEGR1	0.00487198	6.92503	5.87993	0.849084
NOP58	0.00491315	9.65594	9.43312	0.976923
HMGN5	0.00495803	7.04316	6.56018	0.931426
PLEKHA6	0.00496655	8.64306	7.8864	0.912454
LOC100188947	0.00497455	1.60529	0.988901	0.616026
TTR	0.00501735	1.19483	0.400542	0.335229
COL4A5	0.00502055	8.89754	8.1281	0.913522
CSTF2T	0.00508331	9.49006	9.22026	0.97157
HIST2H2BF	0.00512371	5.92307	5.45811	0.9215
ATP12A	0.00512935	0.851502	0.252369	0.296381
C1orf97	0.00516901	6.34731	5.85911	0.923085
UMODL1	0.00517645	2.18437	2.87527	1.31629
PER1	0.00518036	10.8685	11.3897	1.04795
NUMBL	0.0052036	10.2081	10.5716	1.0356
REG1A	0.00532184	0.655254	1.47984	2.25842
GALNT13	0.00532843	7.89391	6.49481	0.822762
DIRC3	0.00537073	4.67627	4.04683	0.865398
C17orf76	0.00538574	7.4209	7.85396	1.05836
GNAI1	0.00540554	8.83442	8.18569	0.926568
RASAL2	0.00541028	8.92336	8.59596	0.96331
STMN3	0.00542995	11.7653	12.1372	1.03162
CTSL2	0.00546264	4.43625	3.57786	0.806504
UBE2E2	0.00549084	8.90044	8.45621	0.950089
RASL11B	0.00551463	6.40568	5.4271	0.847233
SHQ1	0.00553789	8.2371	8.03165	0.975058
SSH3	0.00555701	8.13361	8.57473	1.05423
PAX1	0.00558991	1.68258	0.569682	0.338577
GBAP1	0.00560326	7.90104	7.60543	0.962586
XRCC6BP1	0.0056113	6.91715	6.14321	0.888114
C11orf52	0.0056139	3.31347	2.6702	0.805862
MT1M	0.00562088	7.82898	8.59497	1.09784
PFN2	0.00567365	12.8201	12.3114	0.96032
ELP4	0.00567531	8.59489	8.82276	1.02651
PIGU	0.0056934	9.55767	9.80522	1.0259
BCL2L1	0.00571578	11.3225	11.574	1.02221
DPF3	0.00574177	7.90026	8.47455	1.07269
C10orf46	0.00574522	9.5238	9.31731	0.978318
ZNF776	0.00576779	9.1189	9.42105	1.03314
SGCD	0.00581075	5.74276	4.65964	0.811393
ZACN	0.00581131	1.03302	0.623948	0.604007
COLQ	0.00581253	6.29239	5.68438	0.903374
PEPD	0.00585128	11.0322	11.2869	1.02308
TUSC1	0.00585981	7.8848	7.22178	0.915911
DPY19L3	0.00589371	9.66743	10.0642	1.04104
RTP1	0.00589751	2.96103	1.96376	0.663203
HTR2B	0.00590439	3.09366	2.27908	0.736692
RAPSN	0.00594938	1.5952	0.969617	0.607834
ZFYVE27	0.00596109	9.1852	8.97609	0.977234
PIN4	0.00596173	8.02353	7.79257	0.971214
AKAP10	0.00601415	8.77117	8.96656	1.02228
FLRT2	0.00602728	7.63177	6.81998	0.89363
SOX9	0.00604981	11.9837	12.4125	1.03578
ARHGAP28	0.00605162	4.46786	3.4667	0.77592
ARC	0.00612911	10.0704	10.9298	1.08534
SULT2B1	0.00613946	3.20033	3.92047	1.22502
PLAC8	0.00615832	5.0761	6.0253	1.18699
DDX26B	0.00618908	6.93643	6.55111	0.94445
TSEN54	0.00619077	8.3246	8.07495	0.97001
HYAL3	0.00621596	6.54607	6.18742	0.945211
DYSFIP1	0.00626349	0.642319	0.288322	0.448876
SEC61G	0.00629146	11.7754	12.93	1.09805
YME1L1	0.00631103	10.6593	10.4799	0.983173
STAU1	0.00636487	11.389	11.5728	1.01614
C14orf86	0.0063723	5.16016	5.8568	1.135
OXTR	0.00643042	7.96944	8.78354	1.10215
EXOSC7	0.00652796	8.94639	8.73533	0.976408
LOC134466	0.00657696	4.65345	3.47264	0.74625
BRS3	0.00658137	0.64166	0.166925	0.260146
ANGPTL1	0.00659462	6.22449	7.17086	1.15204
LOC284379	0.00660817	0.00496923	0.205277	41.3096
TSHR	0.0066082	4.28221	3.03489	0.708721
CNR1	0.006627	9.99526	10.7461	1.07512
SSBP2	0.00662815	9.71731	9.99468	1.02854
SOD2	0.00665851	13.5664	14.3333	1.05653
LMO1	0.0067006	6.06755	7.13231	1.17548
SDC4	0.00676603	10.2888	11.0263	1.07169
ZNF268	0.00677975	8.39979	8.67609	1.03289
ELOVL2	0.00679303	10.0206	11.0032	1.09805
MAP3K15	0.00679369	2.15444	1.42432	0.66111
TNNC1	0.00680446	1.83675	1.16796	0.635884
SLC22A20	0.00682203	1.476	1.01656	0.688726
FAM22A	0.00687708	4.96499	4.32349	0.870797
GPR139	0.00687916	1.05543	1.78588	1.69209
OTX2	0.00694703	1.21179	0.192838	0.159134
UTS2D	0.00699664	2.59289	2.06823	0.797653
TIGD6	0.00699927	7.66065	7.47268	0.975463
FAM3C	0.00700247	11.0776	11.366	1.02603
HULC	0.00701608	0.237245	0.0411142	0.173299
RBBP7	0.00703547	11.7036	11.5219	0.984476
FRG1B	0.00708746	6.93062	7.45243	1.07529
FAM133A	0.0071467	4.28439	3.45223	0.805771
SELENBP1	0.00715908	8.34196	7.52893	0.902537
NTN4	0.00716232	7.04727	6.19144	0.878559
CARD8	0.00728457	9.45995	9.66574	1.02175
TKT	0.00731745	11.9125	11.6376	0.976928
FAM181A	0.00734145	8.17142	8.91706	1.09125
ZFP30	0.00735715	8.57592	8.90299	1.03814
EFEMP2	0.00736214	10.7695	11.2782	1.04724
DDRGK1	0.00742303	10.0502	10.2873	1.02359
H2AFB1	0.00743507	1.53412	1.10932	0.723099
PLAA	0.00745328	9.15089	8.78726	0.960264
HLTF	0.00750105	9.99463	9.74621	0.975144
KLHL31	0.00752956	2.87738	2.25596	0.784033
TSC22D2	0.00753333	8.76302	8.54212	0.974792
DRAM1	0.00760643	8.55839	8.99133	1.05059
KCTD14	0.00763472	6.36307	7.06792	1.11077
KLF17	0.00767207	3.14662	3.8825	1.23387
CDH2	0.00767656	11.6503	12.0223	1.03192
RUNX1T1	0.00770153	4.57906	3.92419	0.856985
DENND2A	0.00779555	11.1587	11.5969	1.03926
PHYHD1	0.00780545	7.67258	6.86395	0.894608
ST8SIA1	0.00784589	8.84823	9.29957	1.05101
BFSP1	0.00785099	4.04284	3.43293	0.849139
LAG3	0.00786091	4.60294	4.01868	0.873068
HAPLN1	0.00787633	7.46646	8.27975	1.10893
GRIK5	0.00791523	10.156	10.6041	1.04412
SH3GL2	0.00800628	7.84857	6.76966	0.862534
C14orf132	0.00803025	10.7556	10.1821	0.946683
PDE4B	0.00803905	11.3925	11.8337	1.03873
TMOD2	0.00812402	10.6862	11.0591	1.0349
FUT9	0.00812877	7.77104	6.69947	0.862107
IGFBP1	0.00814546	4.84288	5.62164	1.16081
ZDHHC16	0.00814565	8.65985	8.45651	0.976518
DMRTA1	0.00817106	3.0237	1.99915	0.661159
TMBIM6	0.00827193	14.4541	14.6737	1.01519
LAS1L	0.00827224	9.38246	9.17475	0.977862
RHBDD1	0.00830077	7.93147	7.72655	0.974164
FAM21C	0.00830843	9.57934	9.32868	0.973833
PRPF18	0.00834746	7.71142	7.50827	0.973655
PSMF1	0.00836058	11.5699	11.7217	1.01312
MUC13	0.00839961	1.18995	0.620192	0.521191
PLEKHA5	0.00841586	8.26792	7.60487	0.919804
IL1RAPL1	0.00842386	2.40601	1.65949	0.689729
DAPL1	0.00845819	3.79936	2.5528	0.671904
HIST1H2AG	0.00846433	2.87397	2.22684	0.774832
C10orf78	0.00851041	6.78197	6.46554	0.953342
ADCK4	0.00853108	9.82576	10.0594	1.02378
ZNF568	0.00853373	7.47255	7.70964	1.03173
SEZ6L	0.00853906	8.12804	9.16805	1.12795
SLC4A4	0.00854489	11.3543	12.0658	1.06266
SUSD5	0.00861505	6.25156	5.20579	0.832719
C9orf130	0.00863189	7.63171	7.29679	0.956115
TSPAN3	0.00863982	13.4231	13.6892	1.01982
C9orf170	0.00865403	3.75475	3.2707	0.871083
SUPT7L	0.00866375	10.3959	10.2479	0.985768
ESYT3	0.00868093	3.26626	2.58142	0.790331
LOC285370	0.00871379	3.23199	4.04463	1.25144
KCNG1	0.00871637	5.98351	4.85676	0.811692
KLRG2	0.00873331	0.463751	0.190032	0.409772
41526	0.00878302	12.912	13.2037	1.0226
KAZALD1	0.0088939	5.18842	4.38283	0.844733
GGT8P	0.00893901	2.48939	3.38243	1.35874
ZNF773	0.00895766	7.1895	7.44415	1.03542
MCF2	0.00900624	3.38985	2.43242	0.717561
PIK3R3	0.00902361	10.0083	9.66265	0.965461
NEDD9	0.00902661	10.0641	10.4795	1.04128
SLC44A5	0.00907939	6.56389	5.3045	0.808134
YTHDF1	0.00910013	10.8303	11.0128	1.01685
CREB3L1	0.00914214	7.27033	8.15208	1.12128
ST8SIA2	0.00915413	4.43357	3.14645	0.709689
ZFPM2	0.00918176	7.32866	6.4689	0.882685
VAV3	0.00921442	7.99462	8.68038	1.08578
PKIB	0.00925358	8.05838	8.79964	1.09199
ETFDH	0.00925786	8.36935	8.14579	0.973288
GPR89B	0.00930552	5.11867	4.5411	0.887163
LDHB	0.00931102	13.481	13.2659	0.984043
MED12L	0.009378	6.01151	6.56928	1.09278
FBXO17	0.0093837	8.63947	9.29663	1.07606
TDRKH	0.00941357	8.10611	7.83305	0.966315
FBXW10	0.00941555	2.05578	1.44416	0.702487
C3orf62	0.00945006	7.3888	7.11837	0.963401
ENPP5	0.00945602	7.45531	6.37937	0.855682
RFX5	0.00952321	9.90809	9.74281	0.983318
HIST1H2AM	0.00953789	2.32281	1.65093	0.710744
EXOSC1	0.0096252	7.82944	7.57667	0.967716
ZNF45	0.00964959	8.42066	8.65184	1.02745
CACNG6	0.00968223	3.85714	4.62607	1.19935
TSPAN33	0.00974341	9.55049	9.12329	0.95527
TMEM62	0.00974888	8.59226	8.89405	1.03512
KCNIP3	0.00979634	8.0604	7.40953	0.91925
ADAM23	0.0097998	8.66396	9.08421	1.04851
PRICKLE1	0.00983567	7.99694	7.39356	0.924549
WDR41	0.00984813	9.86175	10.0738	1.0215
GUSBL2	0.00986232	7.59168	7.26529	0.957006
C15orf29	0.00987844	8.7044	8.9883	1.03262
ZNF230	0.00997734	6.98348	7.23091	1.03543
NEK6	0.00997941	10.8837	11.2962	1.0379
ZNF248	0.0100966	7.83909	7.54526	0.962517
ANKH	0.0101288	10.5534	10.1751	0.96415
LRRC8E	0.010143	3.80623	2.90366	0.762869
DIRAS1	0.0101992	9.96072	10.4049	1.04459
FABP7	0.0102619	12.0348	12.8433	1.06718
HIST1H2BJ	0.0102983	4.99619	4.4188	0.884434
CCND2	0.0103237	12.1273	12.6834	1.04586
CLSTN2	0.0103278	7.08497	6.30667	0.890148
KCNE2	0.0103335	3.69578	3.31779	0.897724
ITPKC	0.0104238	9.52776	9.89125	1.03815
KCNIP1	0.0104533	9.4482	10.3117	1.0914
POFUT1	0.0104833	11.0165	11.2605	1.02215
THY1	0.0106469	12.4291	11.9735	0.963338
PLA2G4A	0.0106496	8.3108	7.85926	0.945668
MARK1	0.0106726	8.87833	9.22792	1.03938
FHOD3	0.0106872	8.34114	7.80548	0.935782
SLC16A7	0.0106928	3.93323	3.22453	0.819816
PDDC1	0.0107171	10.7014	11.0049	1.02836
LOC100302401	0.0107454	4.37221	4.04756	0.925748
C3orf67	0.0107569	2.65837	1.77729	0.668565
HIST2H2AA3	0.0108145	7.78217	7.19844	0.924992
PTPN11	0.0108308	11.8457	12.1129	1.02256
RBBP9	0.0108599	9.67712	9.93331	1.02647
ADC	0.0108757	8.35242	8.71036	1.04285
CD97	0.0109103	9.88589	10.3697	1.04894
LRRTM4	0.0109328	6.12323	5.08018	0.829657
C14orf39	0.0109542	0.867893	0.243616	0.280699
ZNF614	0.0110148	8.77501	9.0952	1.03649
PCIF1	0.0110161	10.1891	10.3945	1.02016
ZNF582	0.0110396	6.6346	6.94405	1.04664
TCEAL2	0.0110709	9.08136	8.30897	0.914948
PPP2R3B	0.0111073	7.9001	7.38882	0.935282
AMPH	0.0111081	8.3364	7.66929	0.919976
LOC286359	0.0111291	0.1897	0.0163675	0.0862807
DHRSX	0.0111724	9.24086	9.48889	1.02684
EID2	0.0111863	8.67413	8.85306	1.02063
EGLN2	0.0111869	10.2877	10.4999	1.02062
C2orf55	0.0112066	7.84993	8.33169	1.06137
LHFP	0.0112401	10.6115	10.9798	1.03471
CYP26B1	0.011263	5.9137	5.09765	0.862006
USP50	0.0112753	0.106124	0.263907	2.48678
PPP3CC	0.0112987	8.44465	8.64772	1.02405
RHD	0.0113985	1.97939	1.45098	0.733045
TP63	0.0113996	3.1736	4.07546	1.28418
CCNB3	0.0114502	3.55761	2.96663	0.833882
ZNF853	0.0114976	10.0617	10.3655	1.0302
E2F3	0.0114997	9.14399	8.82009	0.964579
CCDC36	0.011545	2.43491	1.96901	0.808659
TDRG1	0.0115578	2.08141	1.50733	0.724187
RORA	0.0115888	8.56229	8.9536	1.0457
SLC22A11	0.0115978	1.30152	0.884342	0.679466
TTYH1	0.011628	12.4995	13.1233	1.04991
UROS	0.0116686	9.12415	8.84455	0.969357
CXCL12	0.0117015	8.60078	7.94777	0.924076
NUCB1	0.0117359	12.4956	12.7316	1.01888
RAP1GAP	0.0117395	9.30336	9.8636	1.06022
PELI2	0.011745	8.1155	7.76678	0.95703
RCC2	0.0118658	11.4656	11.2201	0.978588
C21orf91	0.0118679	7.99465	7.37017	0.921888
SYS1	0.0118925	10.1777	10.4044	1.02227
HIST1H2BO	0.0118994	2.25952	1.60062	0.708391
CHST8	0.0119078	6.23557	7.41363	1.18893
GPX3	0.0119145	10.8324	11.5756	1.0686
KCNK2	0.0119274	6.95902	6.0174	0.864692
TRIP10	0.0119549	9.14121	9.39925	1.02823
ZNF585B	0.0120665	6.11706	6.40053	1.04634
SPPL2A	0.012094	9.03792	9.29409	1.02834
PSEN2	0.0121354	8.93838	9.21645	1.03111
GRIP2	0.0122251	2.59889	3.51092	1.35093
EIF4G2	0.0122308	14.1409	14.2962	1.01098
RPL7	0.0122396	8.69231	8.3829	0.964404
C8orf84	0.0122659	5.83183	4.90692	0.841403
PTRF	0.012269	11.5456	12.0519	1.04385
TRPM3	0.0122914	4.61951	5.41919	1.17311
CA2	0.0123042	11.2922	11.794	1.04444
RAD51AP2	0.0123413	0.959957	0.445333	0.463909
TRIM17	0.0123537	3.49784	2.9042	0.830284
LOC90586	0.0123561	0.269982	0.0872481	0.323162
ACSS2	0.0123636	9.31651	9.54542	1.02457
PTGDS	0.0123756	11.177	10.368	0.927614
CPEB2	0.0124581	9.34836	9.66879	1.03428
PTPRZ1	0.0125141	14.6917	15.2677	1.03921
ERBB2	0.0125172	9.91238	10.4319	1.05242
SPATA6	0.0125327	8.00808	8.41665	1.05102
EBP	0.0125366	9.10391	8.84868	0.971965
HIST1H4I	0.0125716	1.14934	0.726533	0.632133
PLA2G2A	0.0125878	6.86775	8.4006	1.2232
FGD6	0.0125973	7.12042	6.74875	0.947802
SEMA3D	0.0126504	4.52714	3.32462	0.734375
KCNE1L	0.0126758	6.26135	4.99114	0.797135
CHST11	0.0127138	8.50519	8.86517	1.04233
RANBP17	0.0127442	2.68277	1.88172	0.701412
SIX2	0.0128405	3.60701	2.90598	0.805647
REG1P	0.0129209	0.00690188	0.0676122	9.7962
NUDT18	0.0129437	6.83073	6.49226	0.950448
LRRTM3	0.0129745	7.68952	8.39856	1.09221
TMEM179	0.013026	3.69106	2.92726	0.793068
EPS8	0.0131	10.1639	9.93443	0.97742
FAM127C	0.013108	8.72006	8.5198	0.977034
TREX1	0.0131184	8.74171	8.43503	0.964918
PARG	0.013187	8.06552	7.87445	0.97631
GPR63	0.0132267	3.45951	2.80714	0.811427
ZSCAN12	0.0132535	7.77637	8.04831	1.03497
ZFP64	0.0132765	8.58077	8.75603	1.02042
MGC14436	0.0132813	1.11052	0.630829	0.568049
OBSCN	0.0132872	5.88115	5.23202	0.889625
NANOS1	0.0132879	6.99595	6.64252	0.949481
DNAH12	0.0134515	2.63496	1.86763	0.708788
FAM183B	0.0135621	0.737682	0.375875	0.509536
GNL2	0.0137287	9.78236	9.57216	0.978513
PI4K2A	0.0137408	9.52546	9.30621	0.976982
TCEANC	0.0137869	5.52223	5.30032	0.959816
RRP1B	0.0137949	9.7539	9.495	0.973457
HIST1H2BN	0.0138001	2.74639	2.20221	0.801856
WDR3	0.0138068	9.68923	9.49138	0.97958
UEVLD	0.0138097	7.96417	8.2133	1.03128
FLNB	0.0138462	9.97425	9.57089	0.95956
LOC100129726	0.0138492	3.12956	2.68161	0.856864
GP1BA	0.0138767	2.6039	1.99093	0.764595
GPR137	0.0138909	9.7851	9.98602	1.02053
FAM167B	0.0139	4.25413	3.78367	0.889412
PGPEP1	0.0139094	10.3135	10.5647	1.02436
ATP9A	0.013949	11.2281	11.5575	1.02933
COL7A1	0.013975	6.86901	6.09497	0.887314
TYRO3	0.0139877	10.4497	10.7693	1.03058
FAM186B	0.0140004	2.95073	2.49522	0.845627
LOC81691	0.0141111	6.94572	6.4589	0.929911
LDLRAD3	0.0141246	10.1292	10.4407	1.03075
CNN3	0.0141701	13.9973	14.2853	1.02057
ECHDC3	0.0142082	4.73864	5.40138	1.13986
FAM57A	0.0142454	9.35725	9.6365	1.02984
NR0B1	0.0144121	3.18689	1.95008	0.611907
EFCAB1	0.014444	3.78196	2.62823	0.694938
GPR108	0.0144512	10.2756	10.4963	1.02148
PTTG2	0.0144789	1.1135	0.786467	0.706303
TCF23	0.014527	0.700193	1.32185	1.88784
CAPN11	0.0145988	1.24309	0.715101	0.57526
FAM131B	0.0146098	10.3494	10.9075	1.05392
ZNF468	0.0146303	7.78864	8.1292	1.04373
PITPNA	0.0147205	11.4249	11.6005	1.01538
EFNA2	0.0147364	3.44349	4.18561	1.21552
GNG7	0.0147487	10.3802	10.8945	1.04954
BMP6	0.0147829	5.83684	5.24453	0.898522
MAP1LC3A	0.0147962	9.485	9.89297	1.04301
C9orf128	0.0148149	0.810745	0.468489	0.57785
DAP	0.0148333	11.5966	11.4159	0.984421
MACROD2	0.0148467	5.29994	4.56753	0.861808
TNFSF4	0.0148734	6.1104	5.56626	0.910948
GPR12	0.0148811	5.12613	6.10345	1.19065
SOST	0.0148873	1.20049	1.87993	1.56597
CALHM3	0.0149042	0.464511	0.211667	0.455678
F3	0.014918	11.4319	11.9785	1.04781
LOC100271722	0.0149434	4.33759	3.82601	0.882058
C1QL4	0.0149769	5.58327	6.53254	1.17002
LOC145783	0.0149778	5.42772	5.06688	0.933519
PPIF	0.0149828	10.4033	10.1339	0.974106
GPLD1	0.0149956	4.65747	5.19951	1.11638
PZP	0.0150529	1.22606	0.75078	0.612352
SLC9A5	0.0150774	5.55262	5.01437	0.903063
GLUL	0.0150997	14.5408	14.9056	1.02509
SPIN4	0.0151484	7.4242	7.07586	0.953081
NHS	0.015175	6.87012	6.29092	0.915693
ITM2C	0.0153202	14.355	14.7555	1.0279
NDST3	0.0153859	3.02134	2.04308	0.676216
POC1B	0.0154359	9.06402	9.28855	1.02477
MIPOL1	0.0155331	2.9548	2.09236	0.708123
LOC493754	0.0155629	9.3314	9.50856	1.01899
PTGS1	0.0155938	9.56765	10.1136	1.05706
SSC5D	0.0156174	6.67606	5.99628	0.898175
PPP2R2D	0.0156342	8.66403	8.49926	0.980983
CDNF	0.015649	3.47278	2.95216	0.850085
ZNF836	0.0156674	6.5098	6.7562	1.03785
DPY19L4	0.0156999	10.0856	10.276	1.01888
KCNA3	0.0157803	3.83994	3.11855	0.812135
SCRN1	0.0157887	12.576	12.8952	1.02538
C2orf50	0.0158572	3.90474	4.66731	1.19529
VPS16	0.0159105	10.1446	10.3202	1.01731
BATF3	0.015916	6.89927	7.49198	1.08591
APEX2	0.0159242	8.88859	8.71262	0.980202
MKX	0.0159295	3.71051	2.76909	0.746283
CPNE4	0.0159813	6.53612	7.75596	1.18663
ELOVL3	0.0160105	1.74291	1.27086	0.729161
WIPF3	0.0160422	5.54546	6.25513	1.12797
USP8	0.0160504	10.163	10.3618	1.01956
ARHGAP36	0.0160568	5.328	4.30497	0.80799
EMP3	0.0161175	10.6557	11.2107	1.05209
GTPBP4	0.0161762	9.10898	8.91662	0.978882
CRY1	0.0161863	9.59991	9.83417	1.0244
NEUROD4	0.016234	2.20483	1.16129	0.526701
PITPNC1	0.0162685	9.43603	9.70245	1.02823
LOC100133612	0.0162702	2.12068	1.63899	0.77286
C20orf106	0.0163077	0.613194	0.347624	0.566907
MAGEE1	0.0163098	7.20611	6.58793	0.914215
KISS1R	0.0163272	3.15628	4.10761	1.30141
GPR64	0.0164075	3.27097	2.55983	0.78259
CIB2	0.0165152	8.21498	8.52627	1.03789
OMP	0.0165358	1.18541	0.804852	0.678964
PCLO	0.0165662	6.11149	5.19849	0.850609
ZFP57	0.0165759	2.63051	1.80268	0.685297
VHLL	0.0167287	0.897017	0.564722	0.629556
SYCE1L	0.0167336	3.51363	2.84804	0.810568
TIAL1	0.0167851	10.113	9.90595	0.979524
ANKS1B	0.01694	7.67824	6.91724	0.900889
FLJ26850	0.0170074	3.52426	4.13526	1.17337
SYT15	0.0170103	4.35969	3.86299	0.88607
PRH2	0.0171112	2.06651	1.72568	0.835069
EFS	0.017132	10.0451	9.66641	0.962301
REM1	0.0171674	3.72272	2.92366	0.785355
LDHC	0.0171696	1.32433	0.489428	0.369568
PTBP2	0.0172292	8.90389	8.59154	0.964919
ABCD3	0.0172555	10.8409	11.0538	1.01964
BEST2	0.0173048	0.991299	0.643156	0.648802
FAM98A	0.0173131	9.807	9.66187	0.985202
CITED1	0.0173611	8.24052	8.95996	1.08731
PIK3C2A	0.017364	10.1495	10.403	1.02497
C3orf35	0.0174037	2.42118	1.97727	0.816655
WHAMML2	0.0174598	5.29252	5.71057	1.07899
RP9P	0.0175473	8.40345	8.66388	1.03099
MLYCD	0.0176099	7.54103	7.34965	0.974622
CD24	0.017623	9.87613	8.76491	0.887485
HERC4	0.0176554	8.76676	8.58262	0.978996
IRX2	0.0176564	2.72497	1.49271	0.54779
MST1P9	0.0176601	4.10531	3.41613	0.832124
TMEM140	0.0177293	8.98502	9.27642	1.03243
IRX6	0.0177547	0.938564	0.422377	0.450025
LMOD2	0.0177592	0.813095	0.472904	0.58161
B3GNT3	0.01779	0.330695	0.030894	0.0934216
NUP62CL	0.0178476	2.27882	1.49752	0.657144
HNRNPH3	0.0179248	10.8806	10.6834	0.981876
RAB20	0.0179597	8.54036	8.89737	1.0418
C17orf98	0.0179691	0.304512	0.118738	0.389929
KCNQ2	0.0180018	9.06043	10.0897	1.1136
FOXS1	0.0180253	6.09808	5.65527	0.927385
RPS24	0.0181065	12.8522	12.5515	0.976602
RAB4A	0.018119	9.83736	10.0598	1.02261
TTF2	0.0181769	7.70205	7.49203	0.972732
SLC22A3	0.0181976	4.79206	3.83805	0.800918
PDP1	0.018229	9.03982	8.73072	0.965807
PLEKHF1	0.0182469	7.25048	7.66897	1.05772
MIOS	0.018298	9.30227	9.45978	1.01693
COL4A4	0.0183189	5.3179	4.62481	0.869669
ACSBG1	0.018325	8.88855	9.54584	1.07395
LMTK3	0.0183422	8.51624	8.94018	1.04978
SEC23IP	0.0184019	8.92318	8.7334	0.978732
DTNA	0.0184922	12.4948	12.9055	1.03287
TMEM40	0.01851	0.431574	0.134601	0.311885
PNMA2	0.018545	11.5772	11.9214	1.02973
RAB42	0.0185459	5.98683	6.43045	1.0741
CLDN2	0.0185488	1.271	0.799279	0.628857
OR1J4	0.0185572	0.116459	0	0
C21orf62	0.0185637	9.478	10.2195	1.07824
NHEDC2	0.0186034	8.59551	8.79781	1.02354
ZNF486	0.0186403	5.65017	6.01264	1.06415
VTI1A	0.0186578	7.85277	7.6677	0.976433
FAM167A	0.0186838	9.28151	8.6113	0.92779
RANBP6	0.0187482	9.45825	9.22135	0.974954
NAA38	0.0187559	8.52084	8.35647	0.980709
SNX21	0.0188079	9.12822	9.35912	1.0253
PLSCR1	0.0188373	10.0483	10.4381	1.0388
CYP24A1	0.0188518	2.33201	1.62815	0.698175
RHCG	0.0188754	3.13683	3.99569	1.2738
CD99	0.0189066	13.1512	13.5416	1.02969
SPRED2	0.0189148	10.4438	10.7724	1.03147
PTX4	0.018959	0.847658	0.489021	0.576909
TMC2	0.0189987	1.80755	1.27001	0.702611
LRRC47	0.019	10.4378	10.2814	0.985019
VAMP1	0.0190763	8.05467	7.65394	0.950248
C19orf21	0.0190872	1.35218	0.894292	0.661371
LOC284749	0.0190925	0.868106	0.414167	0.477092
MEIS3P1	0.0191869	8.09728	8.49393	1.04899
ABCA10	0.0192143	2.57633	2.04106	0.792233
MYB	0.0192335	4.09652	3.36824	0.822219
ERCC6	0.0193155	6.71487	6.44417	0.959685
SCML2	0.0193202	5.92513	5.49581	0.927542
LIPC	0.0193773	3.57119	4.3428	1.21607
LOC100134713	0.019393	4.19511	3.94805	0.941106
FBXO10	0.0194633	8.73819	8.44644	0.966612
SETD3	0.0194914	9.91321	9.75507	0.984048
TOMM70A	0.0195135	10.5844	10.438	0.986176
NFYC	0.019659	9.95838	9.81463	0.985565
BIRC3	0.019662	6.66123	7.45069	1.11852
C2orf72	0.0196756	10.3773	10.8291	1.04354
FAM98C	0.0197048	8.10146	8.36169	1.03212
TEAD3	0.0197074	7.97713	8.40499	1.05364
HIST1H2AK	0.0197296	2.52496	2.04334	0.809259
FAM92B	0.0197341	1.81386	0.943103	0.519944
IL1RAP	0.0198168	10.1904	10.7917	1.059
MRPL9	0.0198262	9.91835	9.76527	0.984566
A4GNT	0.0198318	0.879852	0.535355	0.60846
ZNF835	0.0198664	5.988	6.32588	1.05643
SLC7A8	0.0199401	8.82211	8.34509	0.945929
IL18BP	0.0199433	8.67919	9.01035	1.03816
FAM175B	0.0200873	8.36691	8.22507	0.983047
RNF112	0.0201226	8.75422	8.34161	0.952867
HIST1H2BG	0.0201381	2.88286	2.32982	0.808163
ADAMTS8	0.0202143	5.74104	6.3809	1.11145
RPL11	0.0202904	13.0456	12.8035	0.981444
TKTL2	0.0203012	1.1562	0.675898	0.584584
C10orf18	0.0203073	9.51291	9.30309	0.977944
ERN2	0.0203939	0.778495	0.367821	0.472477
UBC	0.0204088	15.4896	15.6817	1.0124
NACA2	0.0204203	4.84339	4.60864	0.951532
PMVK	0.0204274	10.0088	9.80196	0.97933
HAUS2	0.020625	9.43685	9.62627	1.02007
GRINL1A	0.020631	10.2698	10.465	1.01901
KBTBD4	0.0206806	8.76466	8.94332	1.02038
NCRNA00167	0.020695	1.63547	1.25708	0.768635
LOC26102	0.0207727	3.02265	2.56059	0.847134
RIPK4	0.0207915	1.42578	0.79138	0.555049
WSCD1	0.0207935	11.1379	11.761	1.05594
SSFA2	0.0207947	11.8624	12.1162	1.0214
UNC45A	0.0208261	10.4558	10.6404	1.01765
EDA	0.0208571	5.6298	5.14884	0.914569
GYS2	0.0208714	1.40145	1.01169	0.721891
LOC729176	0.0208755	4.94211	5.21172	1.05455
FGG	0.0209047	0.39876	0.780879	1.95827
CSNK2A1	0.0210039	10.1962	10.3665	1.0167
CDH3	0.0211159	6.12491	5.28339	0.862607
IL22RA2	0.0211433	0.213204	0.498501	2.33814
PPP2R3A	0.0211505	7.74446	7.27504	0.939387
ASAM	0.0211724	4.26202	3.43475	0.805897
AMIGO1	0.0211857	7.3409	7.67519	1.04554
PGBD3	0.0212288	5.88302	5.66136	0.962323
PCDHGA10	0.0213324	6.81919	5.67977	0.83291
PRSS37	0.0213566	0.557546	0.281888	0.505588
SHISA2	0.0213787	3.15097	2.26337	0.718308
PIGP	0.0214186	7.36969	7.07853	0.960492
CHRM3	0.0214907	4.69007	5.49779	1.17222
AIFM1	0.0215994	9.20078	9.0406	0.98259
ISY1	0.0216141	8.98556	8.85249	0.985191
SLC12A8	0.0216184	6.74053	6.37611	0.945936
SCARNA17	0.0216531	3.20385	2.65926	0.830018
EXOSC3	0.0216534	7.72928	7.5084	0.971424
C19orf26	0.0216971	7.56757	8.00308	1.05755
LOC150197	0.0217145	1.26091	0.815029	0.646381
CYTSB	0.0218335	10.4089	10.6718	1.02525
MT1X	0.0218645	10.828	11.4294	1.05554
TMTC1	0.021868	8.21748	7.73628	0.941443
SNX5	0.0218932	11.2816	11.459	1.01573
CREB3L4	0.0219292	7.23999	6.9221	0.956093
NCRNA00032	0.0220256	0.524515	0.216659	0.413064
LDOC1	0.0220429	9.56242	9.04861	0.946268
SERPINA6	0.0221143	0.284869	0.0616748	0.216502
PLEKHG4	0.0222032	5.33629	4.64383	0.870237
GRB7	0.0222889	1.26909	0.681782	0.537221
TM6SF2	0.0223475	4.91379	5.41502	1.102
TPST1	0.022395	10.7525	11.0741	1.02991
MCART1	0.022427	7.45167	7.20575	0.966997
WBP5	0.0224276	10.3475	10.1095	0.977
CDR1	0.0224298	3.7803	2.76633	0.731774
KANK4	0.0224542	3.10653	2.35618	0.758461
SLCO4A1	0.0224802	6.44505	6.96759	1.08108
ABHD6	0.0226375	9.05684	8.75638	0.966825
IRS2	0.0226595	10.9623	11.3488	1.03526
LNP1	0.022694	7.16963	6.88018	0.959628
CCDC61	0.0226996	6.66839	6.91188	1.03651
ZBTB42	0.0227231	7.5074	7.9105	1.05369
NAGS	0.0227339	5.23914	5.56269	1.06176
ZBTB37	0.022741	3.74992	3.47557	0.926836
LDB1	0.0227419	9.57984	9.34925	0.97593
ZNF679	0.0227903	0.824989	0.183613	0.222564
HIST1H3H	0.0228489	3.19097	2.64214	0.828006
F11	0.0228582	0.734194	0.353951	0.482094
C1orf228	0.0228644	4.78902	4.28322	0.894384
ARNTL	0.0228649	9.18421	9.56446	1.0414
KCNS3	0.0228776	6.42063	5.86496	0.913455
GKN2	0.0229539	0.0167748	0.0790027	4.70961
CLIP1	0.0229544	10.2907	10.5421	1.02443
COL28A1	0.0230722	6.35093	7.34566	1.15663
RAB4B	0.0230775	9.47709	9.74901	1.02869
PDCD11	0.0231499	8.9706	8.70491	0.970382
IGSF3	0.0231862	9.75667	10.2193	1.04742
AGAP4	0.0231878	6.88127	6.49346	0.943642
CRB2	0.0232178	9.26097	9.9858	1.07827
SPRY1	0.0232897	9.42258	9.91403	1.05216
RPH3A	0.0234368	8.04364	9.14099	1.13642
CAMK2D	0.0235163	11.3253	11.6237	1.02634
STOML3	0.0236194	1.72754	0.738555	0.427519
ZNF521	0.0236726	9.6261	10.0269	1.04163
GTF2E1	0.0236888	8.3086	8.16569	0.982801
FBXO18	0.0237172	9.73549	9.55677	0.981643
41338	0.0237181	9.54338	9.4008	0.98506
KIAA1377	0.0238133	6.44619	5.67381	0.880181
FBXL2	0.023846	6.83102	6.02729	0.882342
AQP5	0.0238681	5.58161	6.55273	1.17398
PHF21A	0.0238834	9.95678	10.1423	1.01863
TSPAN15	0.0238974	8.73951	8.41114	0.962426
RPL37	0.023899	12.4039	12.1589	0.980247
ZNF180	0.0239053	7.42122	7.6387	1.0293
TRIB2	0.0239068	11.6214	12.0696	1.03857
KLF9	0.023962	10.4499	10.8542	1.03869
TMEM182	0.0240502	6.89082	6.59906	0.957661
ATP1B2	0.02407	13.252	13.7416	1.03695
PELI1	0.024084	9.8238	9.5845	0.975641
LRRC4B	0.0240906	10.7939	11.2037	1.03797
CASC4	0.0241077	11.7092	11.9419	1.01987
KCNK4	0.0241079	3.44714	4.07561	1.18232
LOC100133985	0.024213	4.97635	4.56082	0.9165
GPR75	0.0242722	7.07111	7.47396	1.05697
KREMEN2	0.0242871	4.21919	3.61598	0.857031
C2orf84	0.0243042	2.99008	3.33501	1.11536
PPRC1	0.0243281	9.03198	8.78955	0.973159
ODF3	0.024341	0.147771	0.292679	1.98063
C21orf63	0.0243414	8.86321	9.31263	1.05071
CCDC110	0.0244368	3.56777	3.14971	0.882823
RRP12	0.024489	8.99444	8.777	0.975825
FLJ42627	0.0244945	5.35987	4.9147	0.916945
LCE1F	0.0244974	0.00470266	0.0560542	11.9197
JAM3	0.0245055	11.2159	11.4237	1.01853
RPL23	0.0245425	12.9381	12.7041	0.981913
PCMTD2	0.0245878	10.9688	11.2967	1.02989
RNASE7	0.0247109	0.585888	0.282592	0.482331
EXD2	0.0247247	9.84295	10.0934	1.02545
FABP2	0.0247276	0.136621	0	0
FEM1C	0.0247677	10.3915	10.6724	1.02703
EMILIN3	0.024838	8.749	9.64544	1.10246
HKDC1	0.0248457	5.75144	5.10226	0.887126
DPYS	0.0248501	1.88067	1.35946	0.722861
DCBLD2	0.0249244	9.83357	9.41644	0.957581
NAV3	0.0249577	7.44415	6.84651	0.919717
GTF2A1L	0.0250459	2.7909	2.09688	0.75133
TMBIM1	0.0251157	11.7066	12.0743	1.03141
C10orf88	0.0251185	7.17208	7.0132	0.977848
CDC42EP4	0.0251545	12.12	12.4601	1.02805
LOC284551	0.0251823	0.0441469	0.135903	3.07842
PAX5	0.0252319	0.836437	0.357007	0.426819
SGEF	0.0252635	10.0638	10.463	1.03966
MAOB	0.0252985	11.6176	12.3148	1.06001
NCOR1	0.0253458	10.3699	10.6002	1.02221
LZTS2	0.0253674	9.90966	9.70126	0.97897
DUSP4	0.0253688	7.1463	7.78188	1.08894
BBOX1	0.0253842	9.71918	10.2254	1.05208
MAB21L2	0.025427	2.38549	3.40641	1.42797
PKDREJ	0.0254456	3.15828	2.77745	0.879419
LOC400931	0.0254959	6.31346	5.78953	0.917013
MYLK	0.0255396	9.98013	9.46825	0.94871
MYBPC2	0.0256044	1.51144	2.14489	1.41911
ADRA1A	0.0256114	3.831	3.07885	0.803669
ARHGAP24	0.0256531	7.93651	7.54829	0.951084
ZYG11A	0.0256737	1.41482	0.877892	0.620497
CPSF3	0.0257133	9.76815	9.62676	0.985525
SOCS6	0.0257852	9.76169	9.9593	1.02024
KCTD3	0.0257854	10.9497	11.1312	1.01658
GADD45B	0.0258058	9.97844	10.4588	1.04814
RLBP1	0.025854	6.13203	6.91202	1.1272
ZNF260	0.0258749	9.5468	9.76621	1.02298
PARK7	0.0258995	12.2784	11.9877	0.976328
ETV4	0.0259078	7.94767	8.65873	1.08947
SEC23B	0.0259211	10.8608	11.0074	1.0135
QTRTD1	0.0259553	8.50112	8.29016	0.975185
PTP4A2	0.0260063	10.9911	11.1738	1.01662
BEAN	0.0260431	5.32806	6.09717	1.14435
ZBTB16	0.0261065	6.61671	7.28135	1.10045
ZNF239	0.0262254	6.74472	6.45141	0.956514
DDR1	0.0262514	13.9172	14.258	1.02449
SLC1A3	0.0263499	14.0707	14.4937	1.03006
TIAM1	0.0263687	9.38983	9.10435	0.969597
GOLT1A	0.0263995	3.10122	2.17329	0.700786
CLPB	0.0264038	8.90838	9.08342	1.01965
DNAJC9	0.0264158	9.17941	9.00132	0.9806
ETV5	0.0264555	10.8684	11.2389	1.03409
SFRP5	0.0265016	2.61046	1.67272	0.640776
CCDC50	0.0265148	11.0187	10.8286	0.982748
CDK6	0.0265502	10.4173	10.9739	1.05343
FAM84A	0.0265515	9.05066	9.56842	1.05721
DDAH1	0.0266055	11.2864	11.612	1.02884
SPINK9	0.0267452	0.0321739	0.127404	3.95985
ENPP4	0.0267927	8.59498	7.99981	0.930754
CCDC7	0.0268502	4.68916	4.46032	0.951199
ZNF560	0.0268636	2.40334	1.4195	0.590639
MEOX2	0.0268646	8.23995	9.23424	1.12067
MGC3771	0.0268987	4.04287	3.71516	0.918939
LOC100130872	0.0269595	3.19264	2.72895	0.854762
GRIK3	0.026994	10.7973	11.4358	1.05913
ZAR1L	0.0269945	0.428216	0.218718	0.510764
C12orf50	0.0270395	0.62124	0.992832	1.59815
CRYGS	0.0270647	5.92628	5.35562	0.903708
HSPB3	0.0270766	2.81392	2.04677	0.727375
LCAT	0.0271263	8.48966	8.1328	0.957966
CLEC4F	0.0271284	2.61306	1.97366	0.755305
FAM22D	0.0271603	6.0621	5.57668	0.919925
PITRM1	0.0271919	9.78898	9.58046	0.978698
GSDMC	0.0272094	2.48892	1.74868	0.702586
IL20RA	0.0272132	4.80324	5.68038	1.18261
ZFAT	0.0272882	7.59695	7.39761	0.973761
PACSIN3	0.0272976	7.3846	7.86465	1.06501
GBF1	0.027331	10.2052	9.97303	0.977253
SLC20A1	0.0274473	10.4377	10.0889	0.96658
GOLGA6A	0.0274475	0.609664	0.314054	0.515127
ODF2L	0.0274882	7.40588	7.06194	0.953559
LGR4	0.0275014	9.24781	9.58086	1.03601
GLP1R	0.027585	1.27011	0.69209	0.544907
NAMPT	0.0276177	12.2524	12.849	1.04869
MFAP1	0.0276609	9.68614	9.85281	1.01721
DKK1	0.0276702	4.81386	3.67167	0.762729
C5orf22	0.0276791	8.95104	8.81433	0.984727
RIPPLY1	0.0277461	0.825391	0.520522	0.630637
MAPK6	0.0277554	10.3435	10.543	1.01929
TCOF1	0.0278091	9.38341	9.16116	0.976314
CDRT1	0.0278671	1.5411	1.09411	0.709953
KIF20B	0.0278968	6.88967	6.57308	0.954049
FCRLA	0.0279888	4.29943	3.52619	0.820153
KIAA2022	0.0280508	6.36992	5.44829	0.855314
FBXW9	0.0280554	8.39874	8.61333	1.02555
C1orf25	0.0280611	8.47937	8.30649	0.979611
KCNJ13	0.0280653	1.38257	0.932544	0.674502
LHB	0.0280752	0.712235	0.441083	0.619295
TSG1	0.0280964	0.805772	0.404045	0.501438
RGS3	0.0281387	9.42651	9.10438	0.965828
AFAP1L1	0.0281829	8.79812	9.22543	1.04857
FAM118A	0.0281872	8.04394	7.74252	0.962529
C22orf26	0.0281911	3.70543	3.35275	0.90482
NUDT5	0.0282121	9.0007	8.80847	0.978643
SERGEF	0.0282225	8.95722	9.16078	1.02273
HEPACAM	0.0282398	11.3366	11.8615	1.0463
CNTNAP1	0.0285262	10.213	10.5385	1.03187
CDH6	0.0285588	8.39031	8.83604	1.05312
PYGO1	0.0285673	4.95577	5.28909	1.06726
AMH	0.0285827	5.90741	5.16409	0.874172
LRP6	0.0285937	9.44835	9.14368	0.967754
TMEM147	0.0285998	10.8464	11.0548	1.01922
HMX1	0.028621	3.48427	2.2504	0.645873
SMG6	0.0286412	10.3749	10.5837	1.02013
RPS6	0.0286476	13.9627	13.6376	0.976714
NOG	0.0286627	5.41596	4.86421	0.898126
C18orf1	0.0287216	9.82329	10.0761	1.02573
POLR3A	0.0287292	8.38494	8.1702	0.974391
ARHGEF9	0.0287504	10.2121	9.95283	0.97461
INGX	0.0288477	0.428169	0.213774	0.499276
FGF1	0.0288478	11.365	11.8523	1.04288
JAKMIP2	0.0289199	9.40984	9.74067	1.03516
CAMK2B	0.0289413	9.0272	9.68116	1.07244
KSR2	0.0289744	4.37497	3.43528	0.785213
NACA	0.0289905	12.8738	12.704	0.986804
SNORA45	0.0290213	0.211166	0.0436242	0.206587
GJA9	0.0290392	2.89596	2.54785	0.879794
LCNL1	0.0290755	3.64055	2.89591	0.795458
IDH1	0.0290834	11.4476	11.7011	1.02214
SLPI	0.0291052	7.08491	8.1173	1.14572
TLE6	0.0291254	5.09108	5.70963	1.1215
ST8SIA5	0.0291573	7.06279	7.84066	1.11014
IGFALS	0.0291605	2.65248	2.17614	0.820417
SLC26A7	0.0291803	4.55345	3.8578	0.847225
AKR7L	0.0292339	3.80307	3.40169	0.894458
NSUN6	0.0292374	7.05254	6.76472	0.959189
PRR23A	0.0292506	0.00959711	0.0612641	6.38359
FJX1	0.0292667	10.2008	10.606	1.03973
COL24A1	0.0292882	3.44329	2.65195	0.770179
TARS	0.0293158	10.5662	10.4206	0.986221
DIO1	0.0293541	1.71102	1.33115	0.777987
MAP3K4	0.0293581	9.02016	8.74028	0.968973
PPP1R3E	0.0294122	6.63954	6.32115	0.952045
TUFT1	0.0294202	7.26022	6.98744	0.962428
PRTN3	0.0294249	1.76551	2.46886	1.39838
ARSJ	0.0294357	7.57815	8.22009	1.08471
INTS9	0.029483	8.8557	8.70535	0.983022
C15orf41	0.029492	7.29355	7.10113	0.973617
ZNF570	0.0295035	6.35291	6.598	1.03858
CSDC2	0.0295044	7.57605	6.87292	0.90719
AKR1C3	0.0296032	7.30047	6.6841	0.915572
MGC16275	0.0296807	6.99479	7.32766	1.04759
MED25	0.0298548	9.61878	9.80581	1.01944
FAM72B	0.0298608	6.86816	6.55132	0.953868
CXCL5	0.0298633	4.94018	6.02183	1.21895
AKR1B10	0.0299167	1.64169	0.948254	0.577609
C9orf109	0.029922	3.98561	3.21877	0.807597
KIF6	0.0300184	5.12465	4.33166	0.84526
SERPINC1	0.0300604	1.43917	1.08045	0.750747
HEPN1	0.0300914	10.9727	11.4761	1.04588
SAA2	0.0301153	4.57217	5.96108	1.30377
SSU72	0.0301413	11.2701	11.1497	0.989323
PPAPDC2	0.0301739	7.74901	7.53584	0.972491
PLAC1	0.0301802	2.0464	1.55744	0.761062
CNOT10	0.0301926	9.07208	8.9405	0.985496
SMYD1	0.0302181	2.0599	2.61504	1.2695
HMGN3	0.0302262	10.2049	10.02	0.981888
C10orf137	0.0303474	7.82546	7.61667	0.97332
SCN9A	0.0303967	5.09679	4.12991	0.810296
KIN	0.030406	6.95408	6.78234	0.975305
KIAA1797	0.0305476	8.77158	8.3387	0.950651
C7orf68	0.0306061	9.73824	10.2901	1.05667
RAB3B	0.0307079	2.4735	1.90989	0.772139
CSPG4	0.0307148	11.294	11.7511	1.04047
IFNE	0.0307685	0.70539	0.323855	0.459114
ISM2	0.0308351	2.4029	1.85456	0.7718
RIC3	0.030969	8.05439	8.46881	1.05145
CAPN1	0.0310719	11.2219	11.3749	1.01364
AGPAT2	0.0310727	7.99543	8.38068	1.04818
SFRP2	0.0311155	6.2784	5.25302	0.836681
MLANA	0.0311237	0.658112	0.365236	0.554976
KBTBD11	0.0311817	9.54661	9.96735	1.04407
PCSK5	0.0312069	6.87284	7.35553	1.07023
STAG3	0.0312872	5.76505	5.24858	0.910414
LOC285740	0.0313046	0.197609	0.0319514	0.16169
GHR	0.0313107	5.91276	5.38289	0.910384
C15orf60	0.0313613	0.0204415	0.0848541	4.15108
RHCE	0.0314033	4.75086	4.03518	0.849357
BCAP29	0.0314237	11.0684	11.2924	1.02024
SNORA66	0.0314719	0.00651608	0.0410668	6.30238
ENPP1	0.03149	6.34976	5.85923	0.922749
AGPAT5	0.0315024	11.3908	11.6024	1.01857
LOC572558	0.0315158	0.906328	0.473738	0.522701
DNAJA4	0.0315181	8.46307	8.83396	1.04382
CN5H6.4	0.0315586	3.76948	3.36644	0.89308
IL17C	0.0315897	0.686499	0.414272	0.603457
SOX3	0.0317013	5.34568	4.42664	0.828079
BFSP2	0.0317411	0.537664	0.233822	0.434884
ZNF114	0.0317551	5.75706	6.19722	1.07645
C17orf101	0.0317631	8.47206	8.66575	1.02286
ZBTB9	0.0318114	8.47886	8.31661	0.980865
SLC38A4	0.0318171	2.44915	1.7511	0.714981
TEX11	0.0318224	0.439718	0.0921624	0.209594
SATB2	0.0318403	9.15822	9.4608	1.03304
CDK15	0.0318881	1.13915	0.596826	0.523922
CDH13	0.0318897	8.28867	7.53549	0.909131
B4GALNT4	0.0319764	9.71989	10.0887	1.03795
ALAS2	0.0320195	2.34406	1.61725	0.689934
MBL1P	0.0320491	1.73702	1.32143	0.760746
LOC100272217	0.0322413	5.1532	4.78717	0.928971
TTC23	0.0322442	8.61742	8.80651	1.02194
TMEM87A	0.0322637	10.54	10.7099	1.01611
ADAMTS16	0.0322919	3.20006	2.53037	0.790726
GLIS1	0.0323107	3.21249	2.39186	0.74455
DGKZ	0.0323189	9.3055	9.58768	1.03032
SLC24A3	0.0324375	8.69279	9.27777	1.06729
C5orf48	0.0324428	0.157351	0.0357036	0.226904
LOC653566	0.0324459	11.0907	11.2387	1.01335
RNF24	0.0325233	8.79482	9.01461	1.02499
AQP7P3	0.0325961	0.889073	0.424411	0.477363
PPP1R15A	0.0326486	10.0471	10.356	1.03075
COL4A3	0.0326747	4.4363	3.56346	0.80325
ZNF211	0.0327001	8.46065	8.73816	1.0328
AGPS	0.032731	9.90065	9.78309	0.988126
KIAA0146	0.0327445	9.58992	9.73432	1.01506
SLIT1	0.0328151	9.74348	10.4843	1.07604
LPAL2	0.0328505	1.74993	1.31411	0.750949
KCTD21	0.0328785	8.88282	9.0898	1.0233
TCN1	0.0329034	0.887154	0.496221	0.55934
SERPINA3	0.0329136	14.1648	14.7654	1.04239
IRAK2	0.0329454	7.59098	7.96159	1.04882
MATN2	0.0329555	11.0508	11.4368	1.03493
TET1	0.0329852	5.32392	4.91079	0.922402
CETN4P	0.0330363	2.86351	2.48383	0.867406
C20orf29	0.0330744	8.51967	8.71644	1.0231
GCNT1	0.0330953	6.63613	6.04969	0.911628
NR1H2	0.0331055	10.2494	10.4163	1.01629
ATP6V0A4	0.0331291	2.00514	1.10424	0.550706
C12orf69	0.0332022	1.39283	1.06916	0.767613
GFRA1	0.0332154	6.02543	5.08536	0.843984
CR1L	0.0332578	0.733582	0.373623	0.509313
OPLAH	0.033382	6.96292	7.54956	1.08425
GCNT4	0.0334119	3.32902	3.7872	1.13763
RNF215	0.0334586	8.66938	8.89445	1.02596
CCDC66	0.0334781	7.58916	7.38941	0.973681
CACNA1E	0.0335382	6.26466	5.56427	0.8882
CTRC	0.0336767	0.906026	0.517688	0.571383
IL32	0.0337022	8.22455	8.75721	1.06476
NANS	0.0337825	9.34431	9.15179	0.979397
BMS1P4	0.033808	3.57128	3.1527	0.882793
MUC17	0.0338506	0.145006	0.0154622	0.106631
RGR	0.0339651	4.5755	3.82496	0.835967
PAX9	0.0340724	1.41672	0.740652	0.522794
RALGDS	0.0340773	11.4089	11.6724	1.02309
CCDC106	0.0340807	9.42963	9.62807	1.02104
LOC442421	0.0340998	4.93699	4.49871	0.911225
SLC1A2	0.0341282	12.2314	12.8245	1.04849
RAB38	0.0341288	4.55624	4.05909	0.890885
SPATA13	0.0341663	8.41097	8.8508	1.05229
TGM6	0.0341678	0.00466977	0.047378	10.1457
CD151	0.0342088	12.0215	12.3452	1.02693
TMPRSS13	0.0342394	1.89062	1.51842	0.803133
NSUN2	0.0342471	9.84875	9.68829	0.983708
VPS26B	0.0342737	11.2009	11.3534	1.01362
DHRS13	0.0343104	8.66902	9.02588	1.04116
SLC22A5	0.0343201	8.24908	8.53678	1.03488
WDR5B	0.0343728	8.57943	8.36834	0.975396
HSPC159	0.0343961	8.54428	8.79625	1.02949
POLR1E	0.0344119	8.88913	8.67802	0.976251
BTBD2	0.0345071	11.4424	11.6527	1.01838
ZNF790	0.0345673	7.08583	7.29538	1.02957
CDK4	0.0345727	12.5522	11.8426	0.943467
AP2A2	0.0345779	11.0413	11.2044	1.01477
LGALS9C	0.0345804	1.87932	1.34244	0.714321
MOXD1	0.0345836	9.36032	10.2609	1.09621
C8orf83	0.0346197	8.86715	8.52416	0.961319
NTSR1	0.0347115	2.94647	3.75854	1.27561
ODZ3	0.0347186	6.80176	5.71734	0.840568
TMPRSS2	0.0347222	2.61726	1.87265	0.715499
ADAM19	0.0347365	8.62758	9.20051	1.06641
ZNF28	0.0347536	8.17864	8.47138	1.03579
C19orf22	0.0347824	10.2569	10.4269	1.01657
SERPINB6	0.0348526	11.5044	11.715	1.0183
LOC148189	0.0348621	6.67332	6.92319	1.03744
ACTL7B	0.0348876	0.362125	0.157266	0.434287
NCRNA00173	0.0349641	4.15906	3.59743	0.86496
EXT2	0.0349767	10.8951	11.0961	1.01844
LTA	0.0349985	2.64135	2.22694	0.843107
LOC100128788	0.0350058	3.37195	3.00697	0.89176
SEMA4B	0.0350537	10.2202	10.4585	1.02332
SOAT2	0.0350622	0.548976	0.237552	0.432719
KIAA1279	0.0350636	9.50214	9.3484	0.98382
SFPQ	0.0350787	11.9687	11.7944	0.985433
SPRY4	0.0350912	10.2482	10.7949	1.05334
FKBP1B	0.0351285	7.23503	7.57273	1.04668
TMED7	0.0351407	11.3412	11.5093	1.01483
ACVR1	0.0351831	9.49264	9.30576	0.980313
TMED10P1	0.0352279	4.93482	5.17668	1.04901
PCSK9	0.0352334	1.11657	0.792747	0.709984
LPAR4	0.0352442	4.81181	4.05785	0.843311
TMEM35	0.0352738	8.10516	7.59253	0.936753
SNTG1	0.0352875	5.49265	6.24634	1.13722
KIR2DS4	0.0353033	0.383404	0.12894	0.336302
PTRH2	0.0353034	8.59382	8.42337	0.980166
SLC6A16	0.0353405	3.74006	3.21433	0.859433
ARSI	0.0353413	6.17724	6.9166	1.11969
CTTNBP2NL	0.0353548	9.71559	9.86599	1.01548
SHH	0.0355811	1.88793	2.75473	1.45912
FAM155A	0.0356095	6.48358	5.78805	0.892724
SDR42E1	0.0356415	0.734708	0.40271	0.548123
NMUR2	0.0356417	1.81189	1.24045	0.684616
GRM2	0.035732	4.39364	3.77096	0.858279
USP43	0.0357385	4.8152	3.95802	0.821985
TFDP2	0.0357417	7.78298	7.5091	0.96481
SCUBE1	0.0357515	1.68453	1.1144	0.661547
CSNK2A1P	0.0358065	9.08316	9.31204	1.0252
C1R	0.0358129	11.9523	12.486	1.04465
CGNL1	0.0359036	8.86236	9.27971	1.04709
DMWD	0.0359154	9.71363	9.94247	1.02356
PPWD1	0.03595	8.47622	8.32838	0.982559
PITX3	0.0359541	0.624764	0.335914	0.537665
FBP2	0.0359847	0.514505	0.10007	0.194497
KLHDC8A	0.0360317	10.7597	11.3105	1.05119
LOC100302640	0.0360531	4.32883	3.91094	0.903464
IL4	0.0360746	0.216228	0.431418	1.9952
PRSS8	0.0360884	1.31212	0.93496	0.712556
PCDHB1	0.0362111	2.13338	2.60838	1.22265
ZNF804A	0.036226	5.68163	5.00492	0.880896
PLEKHA4	0.0362419	10.187	10.6187	1.04238
NTRK3	0.0362572	9.63241	10.0445	1.04278
CASP9	0.0362839	8.92209	8.70004	0.975112
SAA1	0.0363138	5.92624	7.30824	1.2332
ZBTB32	0.0363872	1.43885	1.07473	0.746937
GPR115	0.0364524	0.949158	0.560699	0.590733
INHBE	0.0364607	2.98646	2.34859	0.786413
SULF1	0.0364762	8.79661	7.89543	0.897553
VPS37D	0.036494	7.87606	8.16289	1.03642
SLC7A3	0.0365074	5.12147	4.11466	0.803414
TXNRD1	0.036512	11.1017	10.9171	0.983374
NUP50	0.036547	9.7037	9.52134	0.981207
MAN2A2	0.0365866	10.6627	10.858	1.01831
DLK1	0.0366155	3.39338	2.28659	0.673838
MEIS2	0.0366234	8.91784	8.35878	0.937311
AES	0.0366602	12.8149	13.0511	1.01843
RP1-177G6.2	0.0366844	2.89458	2.09674	0.724369
RARS	0.0366906	9.83526	9.69307	0.985543
ANKDD1A	0.0367749	7.55154	7.82295	1.03594
DKFZp434L192	0.0367766	0.109898	0.514401	4.68073
INHBC	0.0368363	2.2144	1.61003	0.727073
SIPA1L2	0.0368486	10.593	10.8647	1.02565
SLC44A3	0.0369176	7.7068	8.0582	1.0456
SLC2A14	0.0369425	4.19513	4.7349	1.12866
EFCAB4A	0.0369709	5.11481	4.67655	0.914316
P2RX3	0.0369735	0.517672	0.196224	0.379051
OBFC2A	0.0370138	7.00982	6.56732	0.936875
IL11RA	0.037138	8.549	8.10173	0.947681
SCARNA22	0.0371832	0.144189	0	0
NLGN3	0.0371847	11.0891	11.5725	1.04359
ZFR	0.0372352	11.7068	11.8301	1.01053
DKFZP434K028	0.0372435	0.26899	0.0998353	0.371149
RNASE10	0.0372804	1.29705	1.62288	1.25121
CDADC1	0.037291	7.59662	7.76851	1.02263
LOC341056	0.0372988	1.8634	2.13293	1.14465
KLHDC8B	0.0373349	9.12855	8.92656	0.977873
PRDM7	0.037336	0.247619	0.0899288	0.363174
UNC5D	0.0373476	4.85416	4.02816	0.829836
RMND1	0.0374078	8.25187	8.094	0.980869
TUBG2	0.0374228	9.53685	9.76833	1.02427
GTF2H5	0.0375326	9.58825	9.36859	0.977091
C8orf34	0.0375555	5.28326	4.4014	0.833084
CADM3	0.0375804	10.5807	9.74021	0.920566
TSPYL6	0.0376045	0.774486	0.473714	0.611649
ALDH4A1	0.0376088	10.6008	10.9293	1.03098
DUSP7	0.0376439	8.84645	8.58691	0.970663
SBF2	0.0376533	9.98092	10.1773	1.01968
LOC100128640	0.037691	4.50973	4.16023	0.922502
TMPRSS6	0.0377495	2.00293	1.68079	0.839167
FAM196A	0.0377598	6.8542	7.65282	1.11652
GABPB2	0.0379293	5.7694	5.55778	0.963319
PTX3	0.0379316	8.63484	9.37843	1.08612
PCDH20	0.0379401	5.4528	4.70995	0.863767
ASTN2	0.0379622	9.9355	9.53969	0.960162
SETMAR	0.0379674	8.35732	8.15885	0.976253
TBC1D8B	0.0379846	5.37945	4.89726	0.910365
ZC3H12B	0.0380277	4.7435	3.99334	0.841855
STXBP6	0.038028	4.85584	4.23848	0.872863
B3GALT4	0.0380711	6.98277	7.30942	1.04678
LOC100128542	0.0380728	0.782072	0.515508	0.659157
TLX3	0.0381712	0.435729	0.0828482	0.190137
KLK9	0.0381778	0.055857	0.150533	2.69497
RAET1L	0.0381871	0.410873	0.162436	0.395343
CYTIP	0.0381939	6.60712	7.05829	1.06828
MEIG1	0.0382161	2.45259	1.96529	0.801311
DPYSL2	0.0382882	13.4964	13.7398	1.01803
PPFIA2	0.0382931	5.86926	5.06639	0.863208
HRH1	0.0383307	9.63748	10.063	1.04415
IMPDH2	0.0383713	11.1676	11.0033	0.985284
AQP7P1	0.0384044	3.29673	2.46365	0.7473
EPHA7	0.0384973	5.20041	4.38642	0.843475
C1orf77	0.0385199	11.0469	10.9275	0.989197
FOXE1	0.0385334	0.697366	0.20925	0.300058
SFTPA1	0.0385427	0.177148	0.411327	2.32194
PYROXD2	0.0385957	5.5634	4.88503	0.878065
ATR	0.0386081	8.85748	8.68783	0.980847
NACC2	0.0386141	7.29593	7.67006	1.05128
RBPJ	0.0386153	9.24226	9.01923	0.975869
C6orf201	0.0386438	3.3226	3.66822	1.10402
ZNF181	0.0386863	8.72651	8.94178	1.02467
HIST1H2BF	0.0387259	1.13471	0.730165	0.643483
C10orf10	0.0387487	10.6117	11.0976	1.04579
ARPP19	0.0388022	12.231	12.412	1.0148
C16orf45	0.0388031	10.9425	11.2006	1.02359
SAMD4A	0.0388224	9.97868	10.2993	1.03213
HOXD8	0.0388542	5.78501	4.90921	0.84861
C1orf104	0.0388724	5.701	5.32169	0.933465
ROBO2	0.0388966	9.16551	9.68367	1.05653
KRT32	0.0389575	0.431642	0.158506	0.367216
SERHL	0.039031	6.18777	5.9591	0.963044
TCEA2	0.0390518	9.88777	10.0711	1.01854
CSMD3	0.0390736	4.35376	3.43454	0.788868
MSRB2	0.0390993	8.63913	8.4185	0.974462
LASS5	0.0391074	10.4085	10.5716	1.01567
ROPN1B	0.0391488	2.5969	1.96767	0.757697
PYGO2	0.039169	10.2801	10.1436	0.98672
CCDC58	0.0392088	6.96421	6.74581	0.96864
DSPP	0.0392497	0.622669	0.34816	0.559142
C21orf99	0.0392537	0.151166	0	0
TTC19	0.0392635	10.308	10.4568	1.01443
RIMBP3	0.0392889	5.1208	4.81105	0.939512
VEGFC	0.0392921	4.74305	4.23932	0.893797
FGF18	0.0394206	1.7912	1.31766	0.735626
YTHDF2	0.0394226	10.788	10.6709	0.989148
SMPD4	0.0394795	10.4697	10.3159	0.985314
HIST2H3C	0.0395133	2.26853	1.74255	0.768144
COX7B2	0.0395347	0.0585328	0.180837	3.08951
UBQLN2	0.0395378	10.438	10.2982	0.986615
PLA2G3	0.0395986	0.745874	0.38187	0.511977
ESRP1	0.0396028	1.40355	0.835847	0.595524
CAPNS1	0.0396954	12.8138	12.9836	1.01325
MYO3B	0.0398082	2.34425	1.88222	0.80291
GBX2	0.0398171	4.57684	3.71031	0.810671
C1orf95	0.0398497	6.40617	7.04868	1.1003
CST9	0.0398543	0.220776	0.0589865	0.267178
LOC100134229	0.0399049	7.0541	6.74634	0.956372
NDN	0.0399521	8.72434	7.9606	0.912459
PLIN3	0.0399573	11.0565	11.3065	1.02261
SLC22A1	0.039984	1.44451	1.11299	0.770497
VIPR2	0.0399936	6.57398	5.32943	0.810685
SIRT7	0.040028	8.08553	7.94953	0.983179
RAB3GAP2	0.040044	9.91219	10.1161	1.02057
PPP2R1A	0.0400552	12.7557	12.9132	1.01235
MTMR14	0.0400688	9.45446	9.34717	0.988652
ZNF583	0.0400771	7.30119	7.48757	1.02553
UHRF2	0.0400915	9.29003	9.0589	0.97512
RAB21	0.0401145	9.78056	9.94179	1.01649
PDE10A	0.0401441	6.11991	5.48324	0.895968
IFT74	0.0401744	7.1151	6.74447	0.94791
PSMA8	0.0401862	0.311842	0.130971	0.419993
NFKBIB	0.0401961	9.15331	9.31946	1.01815
FLOT1	0.0402771	12.2974	12.5021	1.01665
LPAR1	0.04029	9.79762	10.2549	1.04667
UTP3	0.0404015	8.99274	8.8331	0.982248
ZNF227	0.0404227	8.84717	9.03121	1.0208
DUS2L	0.0404285	7.85074	7.70982	0.98205
KCNJ12	0.0404839	3.43862	2.83685	0.824997
LOC144486	0.0404992	4.3093	3.93628	0.913438
ALDH1B1	0.0405081	9.03031	8.78595	0.972939
ZNF470	0.0405282	8.67554	8.92528	1.02879
UCN	0.0405745	4.0448	3.64284	0.900624
PLCL2	0.0405855	8.09168	7.8121	0.965448
TMEM212	0.0406047	0.533108	0.176392	0.330875
FKBP9	0.0406077	11.7068	12.0265	1.02731
SLC9A8	0.0406273	9.29394	9.48332	1.02038
GRID2	0.0406995	5.34439	4.29907	0.804407
PPM1G	0.0407127	11.4543	11.331	0.989233
P4HA3	0.0407192	3.9397	3.34422	0.848853
EYA1	0.0407815	6.27781	5.2625	0.838269
LOC441046	0.0408735	3.08602	2.47628	0.802419
SLC26A10	0.0408883	6.6703	6.07579	0.910871
FRMD6	0.040965	9.01097	8.73188	0.969029
ABCD4	0.0409996	9.71018	9.9166	1.02126
PCDH7	0.0410468	7.84334	7.06646	0.90095
TMEM63C	0.0411159	7.08033	6.57591	0.928757
PLD5	0.0411282	5.48203	6.1159	1.11563
FAM168A	0.0411693	8.49635	8.85601	1.04233
RCAN3	0.04121	4.95083	5.37526	1.08573
AZGP1	0.0412529	8.17978	7.36992	0.900992
TLE3	0.0412899	10.0467	9.79206	0.974658
THNSL1	0.0413026	7.68817	7.47882	0.972769
PRG1	0.0413384	0.0091269	0.0482771	5.28953
SLC6A3	0.0413596	0.598783	0.265733	0.443788
FOXN4	0.0414305	3.4164	2.6744	0.782812
MTMR11	0.0415319	8.66673	8.9756	1.03564
RAB34	0.0415432	9.9731	10.4295	1.04577
SLC6A20	0.0415543	2.1384	1.57145	0.734874
LOC221710	0.0415588	9.55	9.73581	1.01946
CBARA1	0.0415744	9.98391	9.81337	0.982919
CNTLN	0.0415748	7.73906	7.42215	0.95905
SIGMAR1	0.0415834	10.3298	10.1127	0.978989
C10orf53	0.0416499	0.148501	0.299585	2.0174
DERL3	0.0416534	5.76036	5.34666	0.928182
YWHAB	0.0416875	12.7354	12.8647	1.01015
BVES	0.0417364	7.66683	7.14296	0.931671
SLC35F1	0.041836	10.0409	10.5313	1.04884
GALNT4	0.041912	7.62667	7.92837	1.03956
CEMP1	0.0420153	7.52934	7.26284	0.964605
MET	0.0420217	7.58215	6.71052	0.885041
CRTC3	0.0420475	10.2201	10.3834	1.01598
PMP2	0.0420503	13.6386	14.1783	1.03957
BMF	0.0421631	8.0936	7.75507	0.958173
CUL2	0.0422735	9.04215	8.90252	0.984558
ACSM1	0.0423074	0.497404	0.264364	0.531488
MOSC1	0.0423331	8.0441	8.32488	1.0349
OIT3	0.0423415	0.92426	0.60128	0.650553
CCDC154	0.0423432	3.09203	2.4942	0.806655
C13orf18	0.042349	8.30211	8.71738	1.05002
CPNE3	0.0424093	11.3525	11.5306	1.01569
TTC4	0.0424201	9.45484	9.34269	0.988139
IL8	0.0425744	8.28955	9.37518	1.13096
MOGAT2	0.0426291	0.142914	0.296089	2.07179
METTL10	0.0426431	7.50313	7.34295	0.978652
PTPN9	0.0426574	10.3529	10.5555	1.01956
SCAMP4	0.0426706	11.2008	11.375	1.01556
PDLIM5	0.0426855	11.0461	11.285	1.02162
C17orf67	0.0427519	3.37072	2.95313	0.876112
C4orf17	0.0427719	0.180884	0.039181	0.216609
PRSS48	0.0427849	0.612687	0.264252	0.4313
CAPN8	0.0428282	1.09661	0.692521	0.631509
PPEF2	0.0428283	0.494785	0.280839	0.567597
ZNF613	0.042853	7.01585	7.20229	1.02658
TMEM158	0.0428551	10.0026	10.4358	1.0433
OMA1	0.0428753	7.63004	7.44856	0.976215
LOC731789	0.0429193	0.284214	0.122991	0.432742
HIF1AN	0.0429419	9.39192	9.24397	0.984247
TSSK3	0.0429711	4.6485	4.2369	0.911454
TAS2R46	0.043013	0.148426	0.0331634	0.223435
RFWD3	0.0431283	9.25361	9.04112	0.977038
DDB2	0.0431831	8.62057	8.93104	1.03601
SSBP3	0.0431853	8.54628	8.29589	0.970702
PPFIA1	0.0431952	10.6023	10.8133	1.0199
ATP1B4	0.0432317	0.839864	0.425617	0.506769
CBLN3	0.0432387	5.1874	5.6141	1.08226
C12orf61	0.0432404	3.73404	3.41479	0.914503
SYNE1	0.0432754	10.0751	9.76349	0.969075
HIPK3	0.0433631	8.77676	9.08088	1.03465
TSFM	0.0433677	9.89619	9.35268	0.945079
PFDN2	0.0433967	9.64079	9.45606	0.980839
SIRT1	0.0434127	8.40727	8.24917	0.981195
ECHS1	0.0434973	10.6443	10.4561	0.98232
WNT2	0.0435801	3.16764	2.39972	0.757573
IL13RA2	0.0436079	8.33027	7.38227	0.886198
MTMR10	0.0436279	10.2448	10.4381	1.01887
SEC24B	0.0436477	9.81596	9.9325	1.01187
CHMP4B	0.0436928	11.5299	11.6547	1.01082
LRRC8B	0.0437481	9.19556	8.9236	0.970425
FLJ22536	0.0437641	6.04293	5.57578	0.922696
ZNF576	0.0437657	8.3867	8.57308	1.02222
B4GALT5	0.0439687	11.4796	11.7074	1.01984
MPDU1	0.0439787	10.457	10.6573	1.01916
PCDHA6	0.0440571	4.13635	5.08746	1.22994
SH3BP2	0.0440632	10.8341	11.0682	1.02161
TREX2	0.0442093	2.04439	1.64143	0.802895
CLDN9	0.0442329	3.06856	2.56244	0.835063
IFITM3	0.044272	12.3762	12.7955	1.03388
DDIT3	0.0442824	9.87877	9.43939	0.955522
UBXN2B	0.0443943	9.99956	10.1501	1.01505
C10orf95	0.0444096	2.02882	1.73458	0.854966
UBE2G2	0.044489	10.5697	10.4131	0.985187
RSPO4	0.0445081	3.82199	3.25428	0.851462
EIF2S3	0.0445341	11.0867	10.9431	0.987047
EDN1	0.0445482	7.32687	7.74029	1.05642
SPHK1	0.0445702	7.7605	7.28597	0.938854
PAK7	0.0446385	4.58645	3.61599	0.788407
ARMS2	0.0446406	0.919534	0.597518	0.649805
RICTOR	0.0446904	8.79197	8.5431	0.971694
BCL2	0.0446996	8.59708	8.84686	1.02905
RNASE8	0.0447826	0.0188717	0.0688799	3.6499
TRPC4AP	0.0448198	11.3374	11.4553	1.0104
PLEKHF2	0.044883	9.05382	9.23246	1.01973
MLC1	0.0449315	12.8349	13.3273	1.03836
LOC728190	0.0449387	6.78405	6.33486	0.933786
U2AF1	0.0449505	10.7705	10.6238	0.986374
BAI2	0.0450117	11.2717	11.5783	1.02721
PRTFDC1	0.0450333	9.51351	9.28703	0.976194
TUBB2A	0.0450895	13.2546	13.5491	1.02222
RAB17	0.0451694	3.32772	3.85379	1.15808
CHPT1	0.0452131	10.502	10.788	1.02723
TWISTNB	0.0452157	9.17224	9.00193	0.981432
RPS4Y2	0.0452505	0.00434294	0.0364121	8.3842
STK33	0.0452736	8.12156	8.52507	1.04968
CCT8	0.0453368	11.317	11.1698	0.98699
HADHA	0.0453475	11.9341	11.8324	0.991471
NCRNA00235	0.0453576	1.3209	0.984749	0.745513
PHF7	0.0453707	5.42606	5.19775	0.957923
CRISPLD1	0.045426	11.1343	11.4994	1.03279
NAT6	0.0454869	7.60087	7.41582	0.975654
PC	0.0455403	9.70801	9.45166	0.973595
MYH14	0.0456182	8.54964	7.84235	0.917272
SDC1	0.0456258	8.52148	7.98936	0.937555
RUVBL1	0.0456667	10.3829	10.2221	0.984508
ERI2	0.0456949	7.9789	7.80345	0.978011
ISLR	0.045743	8.34509	7.74801	0.928451
HDHD2	0.0458112	10.3135	10.4866	1.01679
PTK2B	0.0458933	9.7859	10.092	1.03128
BICD2	0.0459205	9.73586	9.52063	0.977893
SLC5A1	0.0459263	1.20732	0.850351	0.70433
THUMPD1	0.0459701	9.43375	9.28524	0.984258
MGAT5B	0.0460119	7.72521	8.24985	1.06791
NDUFAF1	0.0460439	8.69507	8.87259	1.02042
HSPBAP1	0.0461089	7.69668	7.53135	0.97852
TFPT	0.0461383	8.74021	8.94989	1.02399
HFE	0.0462199	6.79576	7.19795	1.05918
SMAD6	0.0462408	5.9229	5.61259	0.947609
FSIP1	0.0462606	5.05179	5.46538	1.08187
KDM4C	0.0462663	8.28194	8.05576	0.97269
ZYX	0.0462807	12.6476	12.9527	1.02413
LCT	0.0463248	0.760926	0.517909	0.680631
TARS2	0.0463325	9.2478	9.12827	0.987074
DUXA	0.0463533	0.00496923	0.0398806	8.02552
CYP2W1	0.046357	0.676714	0.41031	0.606328
C1orf156	0.0463643	7.31083	7.13911	0.976511
ABI2	0.0464277	11.5243	11.6971	1.01499
PPM1J	0.046431	5.68717	6.06523	1.06648
RPS6KA5	0.0465881	6.51418	6.17786	0.948371
LOC100009676	0.0466067	6.23019	6.05299	0.971559
SNTG2	0.0466835	1.27349	0.701376	0.55075
LRP12	0.0467113	8.61684	8.37264	0.971661
DPYSL5	0.0467345	10.7896	11.2607	1.04366
CABP4	0.0467473	4.14391	4.58251	1.10584
PDC	0.0468455	0.932373	0.645161	0.691956
FLJ45244	0.0468724	6.2363	5.9271	0.950419
TBCB	0.0468891	11.5301	11.7231	1.01674
KRT81	0.0469265	1.44626	1.00749	0.696621
ZNF416	0.0469268	7.65409	7.8563	1.02642
LOC100134868	0.0469422	3.2815	3.88193	1.18297
RRAGA	0.0469553	11.2584	11.0833	0.984447
LRP4	0.0469804	10.7972	11.1727	1.03477
PNMA3	0.0470745	5.92872	5.27503	0.889743
LRP5	0.0470914	9.46519	9.77974	1.03323
ASPG	0.0471183	0.285302	0.0949804	0.332912
ZCWPW2	0.0471243	3.50275	3.20488	0.91496
KLHL4	0.0471338	9.45598	9.93509	1.05067
NSUN3	0.047141	6.67619	6.53797	0.979296
HCG27	0.0472159	4.11835	3.79997	0.922692
KIAA1826	0.0472312	9.69198	9.85835	1.01717
PDIA5	0.0472514	7.9232	7.58199	0.956936
MSTO1	0.0473011	9.35789	9.19911	0.983032
BMS1	0.0473426	9.10017	8.91113	0.979227
KLHL25	0.0473644	9.29474	9.58008	1.0307
ZNF497	0.0474506	6.74558	7.02935	1.04207
RPL13AP3	0.0474565	0.157653	0.287935	1.82638
STAR	0.0474622	3.39904	2.9859	0.878455
CYP4F11	0.0475127	6.25936	6.81352	1.08853
ELOVL4	0.047521	7.43459	7.07829	0.952075
SORBS3	0.0475598	11.0448	11.2372	1.01742
CARS	0.0476477	10.3343	10.5029	1.01631
RPL22	0.0477348	12.0557	11.8621	0.983937
NOX1	0.0477491	1.491	1.14392	0.767216
OR52B2	0.0478077	0.0134662	0.060767	4.51256
NCEH1	0.0479358	8.70969	8.95475	1.02814
AKT2	0.0479445	11.2664	11.4678	1.01788
KCTD19	0.0479505	1.87128	1.35429	0.723722
ADAM29	0.0480467	0.807898	0.37512	0.464316
DUOXA1	0.0480505	2.18135	1.6659	0.763701
RBM12B	0.0481088	8.02122	7.80915	0.973562
SYS1-DBNDD2	0.0481263	6.53373	6.88956	1.05446
METTL1	0.0481346	9.05308	8.50549	0.939513
CA5BP	0.0481657	8.28229	8.08589	0.976287
LOC441177	0.0482157	0.375856	0.088749	0.236125
C14orf37	0.0482401	7.83965	8.11	1.03448
FLJ45983	0.0482547	1.10873	0.593172	0.535
NLGN4X	0.0482614	10.2269	10.5073	1.02742
PABPC4L	0.0483166	4.89651	4.49081	0.917146
MRPS6	0.0483304	9.998	9.72582	0.972776
DPY19L2P4	0.0483344	4.5936	3.84872	0.837844
SERPINB3	0.0483368	0.0879013	0.217263	2.47167
ERAS	0.0483494	2.89788	2.49816	0.862065
TUBA4B	0.0484002	0.573723	0.213796	0.372646
ZNF71	0.0484467	7.94661	8.15602	1.02635
ZNF572	0.048593	6.02882	5.80879	0.963504
SHISA3	0.0486584	4.24436	3.59134	0.846144
ZNF653	0.0486768	7.44137	7.6451	1.02738
SLFNL1	0.0487985	2.99534	2.60294	0.868997
QDPR	0.0489002	10.7428	10.9971	1.02367
CXCL3	0.0489222	4.74599	5.61729	1.18359
IFRD2	0.0489686	9.46906	9.29244	0.981348
STOX1	0.0489702	6.9665	6.50094	0.933173
FAM72D	0.0489803	5.79696	5.46278	0.942353
KCNK16	0.049005	0.0860507	0	0
SMOC1	0.0490799	9.46568	8.47263	0.89509
CD1A	0.0491571	0.978923	1.55887	1.59243
NOVA2	0.0491594	8.05411	8.37182	1.03945
ANXA5	0.0491658	13.5802	13.8554	1.02026
GAP43	0.0492758	12.6356	13.1059	1.03722
FAM100B	0.0492998	10.3415	10.5812	1.02318
HMGN1	0.0493394	11.1345	10.9586	0.984203
FAM108C1	0.049356	9.29736	9.57198	1.02954
RNF133	0.0494058	0.827936	0.533829	0.644771
NDP	0.0495621	9.67423	10.1014	1.04415
BAALC	0.0495683	13.344	13.744	1.02997
ZFP112	0.049578	7.47566	7.68065	1.02742
FLT3LG	0.0496042	7.03496	7.32853	1.04173
LOC152024	0.0496109	0.20176	0.0552951	0.274064
SUSD1	0.0496113	8.35562	8.6773	1.0385
LIMS3	0.0496345	2.21823	2.84565	1.28285
FAM98B	0.0496433	8.07583	8.29389	1.027
DES	0.049647	6.60751	7.35711	1.11345
C11orf65	0.0496664	2.48216	2.11465	0.851941
GSDMB	0.0496875	5.62917	5.17248	0.918872
CUTC	0.0498322	8.06762	7.87438	0.976048
SLITRK3	0.049884	8.91927	8.28541	0.928934
BCAR1	0.0498949	10.479	10.2535	0.978479
TRDN	0.0499048	2.04995	1.24646	0.608043

## Sheet: 8-2
Supplementary 8-2: GO and KEGG pathway analyses in TCGA GBM cohort
Category	Term	Count	%	PValue	List Total	Pop Hits	Pop Total	Fold Enrichment
GOTERM_BP_DIRECT	GO:0008284~positive regulation of cell proliferation	32	0.0392498	4.93289e-05	517	466	16792	2.23037
GOTERM_BP_DIRECT	GO:0007507~heart development	16	0.0196249	0.00054131	517	183	16792	2.83975
GOTERM_BP_DIRECT	GO:0002053~positive regulation of mesenchymal cell proliferation	6	0.00735934	0.00103519	517	26	16792	7.49531
GOTERM_BP_DIRECT	GO:0051968~positive regulation of synaptic transmission, glutamatergic	5	0.00613279	0.00236546	517	19	16792	8.54729
GOTERM_BP_DIRECT	GO:0046849~bone remodeling	4	0.00490623	0.0039588	517	11	16792	11.8108
GOTERM_BP_DIRECT	GO:0070779~D-aspartate import	3	0.00367967	0.00542678	517	4	16792	24.3598
GOTERM_BP_DIRECT	GO:0040008~regulation of growth	7	0.0085859	0.00552369	517	53	16792	4.28977
GOTERM_BP_DIRECT	GO:0001934~positive regulation of protein phosphorylation	11	0.0134921	0.0058248	517	127	16792	2.8132
GOTERM_BP_DIRECT	GO:0038128~ERBB2 signaling pathway	6	0.00735934	0.00583926	517	38	16792	5.12837
GOTERM_BP_DIRECT	GO:0043066~negative regulation of apoptotic process	25	0.0306639	0.00737579	517	455	16792	1.7846
GOTERM_BP_DIRECT	GO:0007623~circadian rhythm	8	0.00981246	0.0081428	517	75	16792	3.4645
GOTERM_BP_DIRECT	GO:0001656~metanephros development	5	0.00613279	0.00882406	517	27	16792	6.01476
GOTERM_BP_DIRECT	GO:0045599~negative regulation of fat cell differentiation	6	0.00735934	0.00895406	517	42	16792	4.63996
GOTERM_BP_DIRECT	GO:0043406~positive regulation of MAP kinase activity	7	0.0085859	0.00929642	517	59	16792	3.85352
GOTERM_BP_DIRECT	GO:0045429~positive regulation of nitric oxide biosynthetic process	6	0.00735934	0.00988252	517	43	16792	4.53205
GOTERM_BP_DIRECT	GO:0006355~regulation of transcription, DNA-templated	63	0.0772731	0.0104127	517	1504	16792	1.36052
GOTERM_BP_DIRECT	GO:0006897~endocytosis	11	0.0134921	0.0107414	517	139	16792	2.57034
GOTERM_BP_DIRECT	GO:0030335~positive regulation of cell migration	13	0.0159452	0.0115688	517	184	16792	2.29476
GOTERM_BP_DIRECT	GO:0051965~positive regulation of synapse assembly	7	0.0085859	0.0117482	517	62	16792	3.66706
GOTERM_BP_DIRECT	GO:0030279~negative regulation of ossification	4	0.00490623	0.0119872	517	16	16792	8.11992
GOTERM_BP_DIRECT	GO:0018406~protein C-linked glycosylation via 2'-alpha-mannosyl-L-tryptophan	3	0.00367967	0.0130223	517	6	16792	16.2398
GOTERM_BP_DIRECT	GO:2001054~negative regulation of mesenchymal cell apoptotic process	3	0.00367967	0.0130223	517	6	16792	16.2398
GOTERM_BP_DIRECT	GO:2000323~negative regulation of glucocorticoid receptor signaling pathway	3	0.00367967	0.0130223	517	6	16792	16.2398
GOTERM_BP_DIRECT	GO:0042552~myelination	6	0.00735934	0.0130596	517	46	16792	4.23648
GOTERM_BP_DIRECT	GO:0007399~nervous system development	17	0.0208515	0.0162417	517	287	16792	1.92388
GOTERM_BP_DIRECT	GO:0000187~activation of MAPK activity	9	0.011039	0.0173153	517	107	16792	2.73194
GOTERM_BP_DIRECT	GO:0046887~positive regulation of hormone secretion	3	0.00367967	0.0233375	517	8	16792	12.1799
GOTERM_BP_DIRECT	GO:0090005~negative regulation of establishment of protein localization to plasma membrane	3	0.00367967	0.0233375	517	8	16792	12.1799
GOTERM_BP_DIRECT	GO:0042753~positive regulation of circadian rhythm	3	0.00367967	0.0233375	517	8	16792	12.1799
GOTERM_BP_DIRECT	GO:0042059~negative regulation of epidermal growth factor receptor signaling pathway	5	0.00613279	0.0238683	517	36	16792	4.51107
GOTERM_BP_DIRECT	GO:0007219~Notch signaling pathway	9	0.011039	0.025486	517	115	16792	2.54189
GOTERM_BP_DIRECT	GO:0046854~phosphatidylinositol phosphorylation	8	0.00981246	0.0256712	517	94	16792	2.76423
GOTERM_BP_DIRECT	GO:0007155~cell adhesion	23	0.0282108	0.0267429	517	459	16792	1.62752
GOTERM_BP_DIRECT	GO:0007173~epidermal growth factor receptor signaling pathway	6	0.00735934	0.0284105	517	56	16792	3.47997
GOTERM_BP_DIRECT	GO:0001942~hair follicle development	5	0.00613279	0.0285184	517	38	16792	4.27364
GOTERM_BP_DIRECT	GO:0097105~presynaptic membrane assembly	3	0.00367967	0.0294025	517	9	16792	10.8266
GOTERM_BP_DIRECT	GO:0006688~glycosphingolipid biosynthetic process	3	0.00367967	0.0294025	517	9	16792	10.8266
GOTERM_BP_DIRECT	GO:0010907~positive regulation of glucose metabolic process	3	0.00367967	0.0294025	517	9	16792	10.8266
GOTERM_BP_DIRECT	GO:0043583~ear development	3	0.00367967	0.0294025	517	9	16792	10.8266
GOTERM_BP_DIRECT	GO:0035308~negative regulation of protein dephosphorylation	3	0.00367967	0.0294025	517	9	16792	10.8266
GOTERM_BP_DIRECT	GO:0032922~circadian regulation of gene expression	6	0.00735934	0.0303846	517	57	16792	3.41891
GOTERM_BP_DIRECT	GO:0006953~acute-phase response	5	0.00613279	0.0310311	517	39	16792	4.16406
GOTERM_BP_DIRECT	GO:0007417~central nervous system development	9	0.011039	0.0317792	517	120	16792	2.43598
GOTERM_BP_DIRECT	GO:0000165~MAPK cascade	15	0.0183984	0.0322092	517	262	16792	1.85952
GOTERM_BP_DIRECT	GO:0008286~insulin receptor signaling pathway	7	0.0085859	0.0327146	517	78	16792	2.91484
GOTERM_BP_DIRECT	GO:0014066~regulation of phosphatidylinositol 3-kinase signaling	7	0.0085859	0.0327146	517	78	16792	2.91484
GOTERM_BP_DIRECT	GO:0035265~organ growth	3	0.00367967	0.0360166	517	10	16792	9.74391
GOTERM_BP_DIRECT	GO:0008347~glial cell migration	3	0.00367967	0.0360166	517	10	16792	9.74391
GOTERM_BP_DIRECT	GO:0035235~ionotropic glutamate receptor signaling pathway	4	0.00490623	0.0361676	517	24	16792	5.41328
GOTERM_BP_DIRECT	GO:0070371~ERK1 and ERK2 cascade	4	0.00490623	0.0361676	517	24	16792	5.41328
GOTERM_BP_DIRECT	GO:0001558~regulation of cell growth	7	0.0085859	0.036394	517	80	16792	2.84197
GOTERM_BP_DIRECT	GO:0001503~ossification	7	0.0085859	0.036394	517	80	16792	2.84197
GOTERM_BP_DIRECT	GO:0050679~positive regulation of epithelial cell proliferation	6	0.00735934	0.0368148	517	60	16792	3.24797
GOTERM_BP_DIRECT	GO:0048709~oligodendrocyte differentiation	4	0.00490623	0.0401894	517	25	16792	5.19675
GOTERM_BP_DIRECT	GO:0000188~inactivation of MAPK activity	4	0.00490623	0.0401894	517	25	16792	5.19675
GOTERM_BP_DIRECT	GO:0045944~positive regulation of transcription from RNA polymerase II promoter	41	0.0502889	0.0414638	517	981	16792	1.35746
GOTERM_BP_DIRECT	GO:0019432~triglyceride biosynthetic process	4	0.00490623	0.0444271	517	26	16792	4.99688
GOTERM_BP_DIRECT	GO:0030307~positive regulation of cell growth	7	0.0085859	0.0445227	517	84	16792	2.70664
GOTERM_BP_DIRECT	GO:0043065~positive regulation of apoptotic process	16	0.0196249	0.0447097	517	300	16792	1.73225
GOTERM_BP_DIRECT	GO:0048015~phosphatidylinositol-mediated signaling	8	0.00981246	0.0449271	517	106	16792	2.4513
GOTERM_BP_DIRECT	GO:0033077~T cell differentiation in thymus	4	0.00490623	0.0488775	517	27	16792	4.81181
GOTERM_BP_DIRECT	GO:0048013~ephrin receptor signaling pathway	7	0.0085859	0.0489793	517	86	16792	2.6437
GOTERM_BP_DIRECT	GO:0043087~regulation of GTPase activity	6	0.00735934	0.0492622	517	65	16792	2.99813
GOTERM_BP_DIRECT	GO:0060444~branching involved in mammary gland duct morphogenesis	3	0.00367967	0.0507369	517	12	16792	8.11992
GOTERM_BP_DIRECT	GO:0030593~neutrophil chemotaxis	6	0.00735934	0.0520147	517	66	16792	2.9527
GOTERM_BP_DIRECT	GO:2000145~regulation of cell motility	4	0.00490623	0.0535368	517	28	16792	4.63996
GOTERM_BP_DIRECT	GO:0006351~transcription, DNA-templated	73	0.0895387	0.0577197	517	1955	16792	1.2128
GOTERM_BP_DIRECT	GO:0009749~response to glucose	6	0.00735934	0.0577839	517	68	16792	2.86586
GOTERM_BP_DIRECT	GO:0048872~homeostasis of number of cells	3	0.00367967	0.05877	517	13	16792	7.49531
GOTERM_BP_DIRECT	GO:0035176~social behavior	5	0.00613279	0.0593508	517	48	16792	3.3833
GOTERM_BP_DIRECT	GO:0032401~establishment of melanosome localization	2	0.00245311	0.0605153	517	2	16792	32.4797
GOTERM_BP_DIRECT	GO:1904395~positive regulation of skeletal muscle acetylcholine-gated channel clustering	2	0.00245311	0.0605153	517	2	16792	32.4797
GOTERM_BP_DIRECT	GO:0046326~positive regulation of glucose import	4	0.00490623	0.0634656	517	30	16792	4.33063
GOTERM_BP_DIRECT	GO:0034504~protein localization to nucleus	4	0.00490623	0.0634656	517	30	16792	4.33063
GOTERM_BP_DIRECT	GO:1900740~positive regulation of protein insertion into mitochondrial membrane involved in apoptotic signaling pathway	4	0.00490623	0.0634656	517	30	16792	4.33063
GOTERM_BP_DIRECT	GO:0030168~platelet activation	8	0.00981246	0.0642281	517	115	16792	2.25946
GOTERM_BP_DIRECT	GO:0090090~negative regulation of canonical Wnt signaling pathway	10	0.0122656	0.0646686	517	163	16792	1.99262
GOTERM_BP_DIRECT	GO:0019058~viral life cycle	4	0.00490623	0.0687259	517	31	16792	4.19093
GOTERM_BP_DIRECT	GO:0030100~regulation of endocytosis	4	0.00490623	0.0687259	517	31	16792	4.19093
GOTERM_BP_DIRECT	GO:0045907~positive regulation of vasoconstriction	4	0.00490623	0.0741769	517	32	16792	4.05996
GOTERM_BP_DIRECT	GO:0042220~response to cocaine	4	0.00490623	0.0741769	517	32	16792	4.05996
GOTERM_BP_DIRECT	GO:0034097~response to cytokine	5	0.00613279	0.0751923	517	52	16792	3.12305
GOTERM_BP_DIRECT	GO:0032469~endoplasmic reticulum calcium ion homeostasis	3	0.00367967	0.0760124	517	15	16792	6.49594
GOTERM_BP_DIRECT	GO:0010951~negative regulation of endopeptidase activity	8	0.00981246	0.0795097	517	121	16792	2.14742
GOTERM_BP_DIRECT	GO:0071364~cellular response to epidermal growth factor stimulus	4	0.00490623	0.0798133	517	33	16792	3.93693
GOTERM_BP_DIRECT	GO:2001244~positive regulation of intrinsic apoptotic signaling pathway	4	0.00490623	0.0798133	517	33	16792	3.93693
GOTERM_BP_DIRECT	GO:0046777~protein autophosphorylation	10	0.0122656	0.0840136	517	172	16792	1.88835
GOTERM_BP_DIRECT	GO:0035335~peptidyl-tyrosine dephosphorylation	7	0.0085859	0.0844488	517	99	16792	2.29654
GOTERM_BP_DIRECT	GO:0006885~regulation of pH	3	0.00367967	0.0851588	517	16	16792	6.08994
GOTERM_BP_DIRECT	GO:0042475~odontogenesis of dentin-containing tooth	5	0.00613279	0.0883288	517	55	16792	2.9527
GOTERM_BP_DIRECT	GO:0005975~carbohydrate metabolic process	10	0.0122656	0.0887375	517	174	16792	1.86665
GOTERM_BP_DIRECT	GO:0021747~cochlear nucleus development	2	0.00245311	0.0893881	517	3	16792	21.6531
GOTERM_BP_DIRECT	GO:0090311~regulation of protein deacetylation	2	0.00245311	0.0893881	517	3	16792	21.6531
GOTERM_BP_DIRECT	GO:0060221~retinal rod cell differentiation	2	0.00245311	0.0893881	517	3	16792	21.6531
GOTERM_BP_DIRECT	GO:0042733~embryonic digit morphogenesis	5	0.00613279	0.0929379	517	56	16792	2.89997
GOTERM_BP_DIRECT	GO:0006470~protein dephosphorylation	8	0.00981246	0.0937219	517	126	16792	2.0622
GOTERM_BP_DIRECT	GO:0010259~multicellular organism aging	3	0.00367967	0.0946161	517	17	16792	5.73171
GOTERM_BP_DIRECT	GO:1901741~positive regulation of myoblast fusion	3	0.00367967	0.0946161	517	17	16792	5.73171
GOTERM_BP_DIRECT	GO:0002076~osteoblast development	3	0.00367967	0.0946161	517	17	16792	5.73171
GOTERM_BP_DIRECT	GO:0046847~filopodium assembly	3	0.00367967	0.0946161	517	17	16792	5.73171
GOTERM_BP_DIRECT	GO:0051260~protein homooligomerization	10	0.0122656	0.0961128	517	177	16792	1.83501
GOTERM_BP_DIRECT	GO:0007612~learning	5	0.00613279	0.0976589	517	57	16792	2.8491
GOTERM_BP_DIRECT	GO:0051453~regulation of intracellular pH	4	0.00490623	0.0977797	517	36	16792	3.60885
GOTERM_BP_DIRECT	GO:0018108~peptidyl-tyrosine phosphorylation	9	0.011039	0.0998485	517	153	16792	1.91057
KEGG_PATHWAY	hsa04066:HIF-1 signaling pathway	9	0.011039	0.00659881	201	96	6879	3.20849
KEGG_PATHWAY	hsa04722:Neurotrophin signaling pathway	10	0.0122656	0.00802107	201	120	6879	2.85199
KEGG_PATHWAY	hsa05231:Choline metabolism in cancer	9	0.011039	0.00889559	201	101	6879	3.04965
KEGG_PATHWAY	hsa05214:Glioma	7	0.0085859	0.0111353	201	65	6879	3.68565
KEGG_PATHWAY	hsa05212:Pancreatic cancer	7	0.0085859	0.0111353	201	65	6879	3.68565
KEGG_PATHWAY	hsa05031:Amphetamine addiction	7	0.0085859	0.0119608	201	66	6879	3.62981
KEGG_PATHWAY	hsa04728:Dopaminergic synapse	10	0.0122656	0.0119974	201	128	6879	2.67374
KEGG_PATHWAY	hsa04015:Rap1 signaling pathway	13	0.0159452	0.0191871	201	210	6879	2.11862
KEGG_PATHWAY	hsa00561:Glycerolipid metabolism	6	0.00735934	0.0260541	201	58	6879	3.5404
KEGG_PATHWAY	hsa04020:Calcium signaling pathway	11	0.0134921	0.0354841	201	179	6879	2.10314
KEGG_PATHWAY	hsa04012:ErbB signaling pathway	7	0.0085859	0.0404687	201	87	6879	2.75365
KEGG_PATHWAY	hsa04725:Cholinergic synapse	8	0.00981246	0.042394	201	111	6879	2.46659
KEGG_PATHWAY	hsa05215:Prostate cancer	7	0.0085859	0.0424226	201	88	6879	2.72235
KEGG_PATHWAY	hsa04261:Adrenergic signaling in cardiomyocytes	9	0.011039	0.0474522	201	138	6879	2.23199
KEGG_PATHWAY	hsa04724:Glutamatergic synapse	8	0.00981246	0.0478148	201	114	6879	2.40168
KEGG_PATHWAY	hsa04514:Cell adhesion molecules (CAMs)	9	0.011039	0.0544762	201	142	6879	2.16912
KEGG_PATHWAY	hsa05218:Melanoma	6	0.00735934	0.0549391	201	71	6879	2.89216
KEGG_PATHWAY	hsa04710:Circadian rhythm	4	0.00490623	0.0599589	201	31	6879	4.41598
KEGG_PATHWAY	hsa05200:Pathways in cancer	18	0.022078	0.0643488	201	393	6879	1.56751
KEGG_PATHWAY	hsa00604:Glycosphingolipid biosynthesis - ganglio series	3	0.00367967	0.068903	201	15	6879	6.84478
KEGG_PATHWAY	hsa04151:PI3K-Akt signaling pathway	16	0.0196249	0.0766563	201	345	6879	1.58719
KEGG_PATHWAY	hsa04510:Focal adhesion	11	0.0134921	0.0769615	201	206	6879	1.82749
KEGG_PATHWAY	hsa05223:Non-small cell lung cancer	5	0.00613279	0.0790638	201	56	6879	3.0557

## Sheet: 8-3
Supplementary 8-3: Differentil genes between U87 EGFRvIII and Wildtype cells in CGGA GBM cohort
Gene name	P value	Expression (U87 WT)	Expression (U87 EGFRvIII)	Foldchange (vIII/WT)
NPAS4	0.015115	0.279788	34.0183	121.586
MTATP6P1	0.0141377	1.08767	43.9664	40.4226
REG1A	0.0081682	0.11269	3.61724	32.0989
C6orf15	0.000484799	0.87533	16.2915	18.6119
EPO	0.0130946	0.171378	2.16551	12.6358
EGR4	0.0191391	0.692635	8.47808	12.2403
KRT8P39	0.0196202	0.148372	1.59933	10.7792
INHBC	0.026119	0.322583	2.59653	8.04917
PVALB	0.0233328	0.29993	2.38768	7.96079
NUP107	0.0178008	24.5609	187.495	7.63385
RP11-339F13.2	0.00396506	0.133973	0.903482	6.74377
AC124890.1	0.0323994	0.215607	1.43183	6.64092
FAM180A	0.0222987	2.72375	17.8099	6.53872
NPY2R	2.05182e-07	0.587522	3.83511	6.5276
PITX2	0.0399218	0.803511	5.16926	6.43333
COL6A5	0.027948	0.107892	0.693654	6.42914
RP11-637A17.2	0.0192102	0.273699	1.75161	6.39978
UNC13C	0.032322	1.50434	9.52281	6.33021
RP11-92A5.2	1.18324e-06	0.257118	1.58901	6.18008
ZPLD1	0.000400998	0.105757	0.630807	5.96468
KCNS1	0.0187896	1.20911	6.92978	5.73132
TERT	0.00348373	0.490267	2.77241	5.6549
SMYD1	4.91136e-05	0.241081	1.33024	5.51782
HP	0.0362472	15.0678	78.6372	5.21888
RP11-958J22.1	0.0299485	0.0243455	0.126688	5.20376
SYT2	0.0243548	0.85916	4.45917	5.19016
SNORA73	0.0288616	0.103102	0.53324	5.17195
GLRA2	0.0451702	1.6547	8.48321	5.12674
TESPA1	0.0274204	1.47081	7.22939	4.91524
HTR5A-AS1	0.0494234	0.217915	1.03459	4.74768
ANKRD34C	0.0435	0.137912	0.6532	4.73634
RP11-887P2.5	0.000196985	0.0884691	0.403121	4.55663
AC011322.1	0.0323226	0.0366825	0.165097	4.50071
SLC35F4	0.00660556	0.138895	0.579989	4.17574
RP11-63E9.1	0.000753977	0.122181	0.486411	3.98106
RP11-523L20.1	0.00605537	0.147546	0.560475	3.79865
ACE2	0.00890109	0.192937	0.731274	3.79023
RP11-399D6.2	0.00957425	0.263781	0.995881	3.77541
KCNA1	0.0377649	1.90097	6.98521	3.67455
SLC12A5	0.0474091	6.15284	22.3801	3.63737
RP11-284M14.1	0.0135482	0.305512	1.10228	3.60798
KLHL14	0.0360003	0.399432	1.43769	3.59933
HGD	0.0157799	0.828031	2.90791	3.51183
FOSB	0.0111757	23.6767	82.649	3.49073
B4GALNT1	0.0340698	18.518	64.2123	3.46756
HOXB-AS2	0.0386408	0.104521	0.356803	3.41368
SERPIND1	0.0166284	0.239994	0.81817	3.40912
VGLL2	0.00492435	0.572996	1.95168	3.4061
LTF	0.0296569	411.23	1391.87	3.38464
RP11-69H14.6	0.00351592	0.0193899	0.064935	3.3489
SOST	0.00309519	0.108978	0.357222	3.27791
HTR1E	0.0212177	0.0931727	0.303661	3.25912
CIDEA	0.0254759	0.0690166	0.223048	3.23181
CPNE9	0.044318	0.563793	1.76816	3.13619
LEMD1	0.000323541	0.224235	0.694693	3.09806
EGFR-AS1	0.0365181	0.393623	1.21449	3.08542
SOCS2	6.39116e-06	18.7467	57.3591	3.05968
AC097713.3	0.0367746	0.310591	0.938656	3.02216
SP8	0.00351668	1.00109	3.01265	3.00936
RP3-512B11.3	0.01173	0.185519	0.556557	3
KCNK5	0.00598014	0.980152	2.9291	2.98841
RPH3A	0.0137331	22.1639	66.1609	2.98507
TBX1	0.00618202	0.879987	2.53994	2.88633
COX7A1	0.0015674	4.64833	13.3889	2.88038
SLC13A5	0.016564	1.62545	4.6138	2.83847
DLGAP1-AS4	0.0313916	0.180195	0.509986	2.83018
SLC22A8	0.0187123	0.0358075	0.0989774	2.76415
TMEM155	0.0416824	1.04618	2.8835	2.75622
HSD17B13	0.00484629	0.401665	1.0969	2.73088
EGFR	0.0266033	754.824	2056.7	2.72474
GABRD	0.0431976	4.38213	11.7894	2.69034
FAM87A	0.0395072	0.165229	0.443343	2.6832
LHCGR	0.0247741	0.0856906	0.22823	2.66342
TNNT2	0.04275	0.319671	0.849759	2.65823
GSTM1	0.00794907	2.51092	6.60131	2.62904
PROK1	0.0180237	0.264181	0.693894	2.62659
SLC6A11	0.00835987	23.7428	61.4946	2.59003
EMILIN3	0.0245131	10.1263	25.9741	2.56502
RP11-87G24.6	0.017587	0.0643602	0.16299	2.53247
DDIT4L	0.00237451	5.15382	13.007	2.52375
RP11-380J14.1	0.0164852	0.139392	0.349071	2.50424
SEZ6	0.00517016	28.1095	69.6257	2.47695
KCNK9	0.0187125	1.00689	2.48243	2.46545
MOCOS	0.0100628	1.33472	3.26363	2.44518
ABCC12	0.0312288	0.224423	0.547206	2.43828
ADRB1	0.00110731	1.80356	4.39475	2.4367
LBP	0.0189764	0.318387	0.773177	2.42842
LRRC38	0.0460959	0.133495	0.323974	2.42687
SOCS2-AS1	0.00113985	2.53997	6.09417	2.39931
MEOX2	0.0065421	9.62149	23.0675	2.3975
RP11-576D8.4	0.0316509	0.133772	0.319252	2.38653
HTR1B	0.00567308	0.150022	0.357148	2.38065
FAM196A	0.0385026	6.78858	16.0961	2.37106
ELOVL2	0.000995663	45.1219	106.429	2.35871
ADCY1	0.00641339	25.738	60.6874	2.35789
DMRTA2	0.000522422	6.94981	16.3868	2.35788
HSPB7	0.0225271	3.44354	8.10492	2.35366
PAX7	0.0359433	0.132883	0.312599	2.35244
KISS1R	0.0466875	0.942849	2.21622	2.35056
NR4A1	0.038462	22.1705	52.0591	2.34812
AC005550.4	0.0125093	1.29644	3.02886	2.3363
C1orf170	0.00287065	0.18975	0.443013	2.33471
TNN	0.0085989	2.30983	5.3806	2.32943
PIPOX	0.000111666	25.2539	58.5206	2.31729
HCG22	0.0104431	1.17838	2.72114	2.30922
NPHP3-AS1	0.000322545	0.142904	0.328088	2.29586
ELANE	0.0369168	0.344787	0.789002	2.28837
TULP1	0.0436969	0.160036	0.360627	2.25341
RP11-214O1.3	0.0353106	0.110508	0.249007	2.2533
TNFRSF18	0.0222248	0.913932	2.05211	2.24536
SCARNA18	0.0108607	0.289318	0.648714	2.24222
DSP	0.00248441	4.10455	9.18145	2.2369
CBLN4	0.0318837	1.44936	3.23993	2.23542
MTHFD2P1	0.0290627	0.449497	1.0036	2.23273
RP3-418C23.2	0.00288187	0.185405	0.413946	2.23266
PART1	0.0284706	1.58057	3.51628	2.2247
CLEC3B	0.0067414	2.13779	4.7179	2.20691
PCDH8	0.00171374	4.06332	8.96389	2.20605
GLI1	0.0402516	1.17868	2.5979	2.20408
CHL1-AS2	1.79863e-05	0.470317	1.03555	2.20182
OTOL1	0.0356479	0.0164782	0.0360575	2.1882
RP5-857K21.11	0.000148252	60.6352	132.553	2.18608
OR51E2	0.0315555	0.136449	0.297366	2.17932
MT1H	0.0396319	0.436856	0.951321	2.17765
RP11-47I22.1	0.0108582	0.382398	0.832206	2.17628
LOXHD1	0.0285583	0.229173	0.497732	2.17186
GLS2	0.00725642	2.02065	4.38085	2.16804
GBP6	0.0189812	0.286897	0.621502	2.16629
DPEP1	0.00941432	4.81182	10.3562	2.15224
ACOT12	0.0124282	0.209694	0.449853	2.14528
FZD10	0.00208926	0.856406	1.83531	2.14304
RP11-766F14.2	0.0301733	0.186691	0.399803	2.14152
SLC1A2	0.00579471	224.181	479.742	2.13998
ASS1P11	0.0496149	0.103748	0.221674	2.13666
RP3-470B24.5	0.0169256	0.247034	0.526318	2.13055
UBTFL6	0.00835959	0.284376	0.601665	2.11574
ATP5B	0.00599988	263.167	554.841	2.10832
SELV	0.0251991	0.272835	0.574298	2.10493
RP1-104O17.1	0.00270192	0.206873	0.434416	2.09991
LPL	0.00574785	83.5255	174.79	2.09265
CAV3	0.0475484	0.0722427	0.150221	2.07939
IGFBP1	0.0242712	1.45602	3.01807	2.07283
AQP1	0.0162926	298.131	615.303	2.06387
HS3ST3B1	0.00995236	8.65912	17.8382	2.06005
RP11-523G9.3	0.00306454	0.312757	0.644201	2.05975
PLN	0.0189659	1.54501	3.17851	2.05728
SLC12A1	0.00687986	0.549972	1.12879	2.05246
MUC5B	0.0229341	0.233282	0.478458	2.05098
C2CD4B	0.0330982	0.563741	1.15399	2.04701
ANKRD52	0.0211063	65.5	134.059	2.0467
RAPGEF4-AS1	0.040826	0.114701	0.234371	2.04333
RGS7BP	0.0412381	3.53711	7.2003	2.03565
SCARNA17	0.00426377	0.80013	1.62853	2.03533
AFAP1-AS1	0.0124607	0.183627	0.373522	2.03414
KCNIP4	0.0214467	6.13109	12.4208	2.02588
RP11-701H24.3	0.0418077	0.564161	1.13943	2.01969
C1orf115	0.0220162	7.84518	15.8355	2.0185
GPR21	0.0361293	0.120618	0.241045	1.99842
ZNF366	0.0022514	1.66584	3.31835	1.992
MTND4P12	0.00278617	4.51166	8.97705	1.98974
MIR145	0.00603551	3.67637	7.30859	1.98799
AP000459.4	0.00365743	0.409687	0.813611	1.98593
PRODH	0.0303775	7.97554	15.7779	1.97829
MT1G	0.0133055	2.82254	5.57589	1.97549
APOLD1	0.000470907	47.7627	94.3008	1.97436
XIRP2	0.0146815	0.321718	0.634676	1.97277
C2orf80	0.0178937	5.45252	10.735	1.96882
ST8SIA6	0.00378798	0.442671	0.86631	1.95701
NOX4	0.000373894	4.29285	8.385	1.95325
VIPR1	0.0435255	1.51965	2.96183	1.94903
PLEKHD1	0.00976695	0.123815	0.240104	1.93922
CDH6	8.35942e-05	28.6068	55.4467	1.93824
MT-ATP8	0.0062712	298.452	578.353	1.93784
SDPR	0.0466432	9.1915	17.7971	1.93626
SLC38A11	0.000221475	4.47984	8.66707	1.93468
AC007464.1	0.0359508	0.299002	0.578281	1.93404
USHBP1	0.000192516	1.99791	3.85728	1.93066
TDRD10	0.0308498	0.423258	0.815197	1.926
SLC52A3	0.00906885	2.918	5.61448	1.92408
RP11-87G24.3	0.0444429	0.234469	0.450816	1.92271
C17orf107	0.0494017	0.385832	0.738455	1.91393
LINC00669	0.0149508	0.845986	1.61907	1.91382
MT-ND4L	0.000285123	551.293	1053.4	1.91079
TRPC6	0.00273587	4.33431	8.24715	1.90276
KCNJ6	0.0477166	2.50057	4.74509	1.8976
GPR88	0.0393542	1.65134	3.11778	1.88803
NOSTRIN	6.57015e-05	4.70956	8.87913	1.88534
ARHGEF15	0.000468075	4.46398	8.38232	1.87777
ROBO4	0.0032079	19.9647	37.4697	1.8768
CDH5	0.000394796	25.657	48.0284	1.87194
EGFL7	4.63099e-05	15.1829	28.4142	1.87146
SPINK8	0.011703	1.19929	2.2437	1.87086
RP11-389C8.2	0.0001372	2.25026	4.20985	1.87083
SOHLH2	0.0062759	0.410756	0.768138	1.87006
RGS5	0.000252211	83.2985	155.577	1.8677
SCARNA9	0.0362128	0.828442	1.54664	1.86692
DES	0.0320477	3.24273	6.04409	1.86389
EDN1	0.00205684	7.96436	14.8418	1.86353
C1orf64	0.0148584	1.28057	2.38052	1.85895
ANGPT2	0.00345317	39.5855	73.4605	1.85574
SLC38A5	0.0157986	34.0979	63.1938	1.85331
KCNA2	0.0269198	4.69149	8.67235	1.84853
ABCG2	0.0107384	25.9413	47.9432	1.84814
NR2E1	0.00253552	16.024	29.5505	1.84414
APLN	0.00170038	92.9264	171.15	1.84178
TNFRSF4	0.00910483	1.65334	3.03994	1.83867
ESAM	0.000135417	31.2405	57.3985	1.83731
BTNL9	0.0216959	3.24014	5.92464	1.82851
ITGA8	0.0081933	4.52237	8.24117	1.82231
BCL6B	0.00201999	9.24044	16.8008	1.81818
F2RL3	0.030136	1.19823	2.1731	1.8136
C1QTNF1	0.0147167	44.3872	80.4903	1.81337
RP1-104O17.3	0.0125411	0.224298	0.406391	1.81183
MTTP	0.045004	4.47196	8.07517	1.80573
TMEM45B	0.029806	0.678127	1.21848	1.79684
PTPRB	0.00205872	12.7073	22.8192	1.79575
GPR4	0.0022792	8.10782	14.5482	1.79434
MT3	0.0266398	96.6977	173.207	1.79123
LRRC17	0.0217796	10.3244	18.4912	1.79102
CLDN10	0.0490964	5.49555	9.80903	1.7849
HRC	0.000457796	1.26098	2.25036	1.7846
CLDN5	0.0185074	52.2564	93.1542	1.78264
GJA4	0.00166324	5.12252	9.12145	1.78066
P2RY14	0.0023645	1.21559	2.16229	1.7788
OTOGL	0.0398464	1.13867	2.02513	1.7785
DLL4	0.000965267	9.86391	17.506	1.77475
ENPEP	0.0236575	14.2566	25.1548	1.76443
MATN3	0.0189769	2.86561	5.05435	1.7638
TSTD1	0.0357412	3.18906	5.6091	1.75886
EXOC3L2	0.0188391	1.62933	2.86433	1.75798
C3orf72	0.0222177	0.697915	1.22164	1.75041
TDRD1	0.0212701	0.241008	0.421014	1.74689
PTN	0.00290693	404.89	707.19	1.74662
VWF	0.00614649	117.781	205.348	1.74348
MYCT1	0.000768529	6.59699	11.4905	1.74177
RP11-250B2.3	0.0405069	0.574961	0.999591	1.73854
ATP13A4	0.0163114	18.2035	31.6366	1.73794
PARVB	0.000247845	15.635	27.1086	1.73384
AC074212.5	0.0178843	0.30669	0.530726	1.73049
AC004019.13	0.0115323	0.367355	0.634802	1.72803
NDP	0.000472927	12.1229	20.9448	1.72771
RP11-363E6.4	0.0209258	2.2531	3.8878	1.72553
FOXQ1	0.0258356	1.93622	3.33437	1.7221
PPFIA4	0.00641459	17.5631	30.235	1.72151
CLEC14A	0.00168355	11.4548	19.7001	1.71982
COL4A2	0.00357419	433.664	745.777	1.71971
TAS1R1	0.0114351	0.593282	1.01909	1.71772
RP11-91J19.3	0.0116771	0.38044	0.653393	1.71747
EPAS1	0.000998744	183.969	315.907	1.71717
ABCB1	0.0113418	12.1244	20.8162	1.71689
SMYD2	0.0168208	24.3624	41.8068	1.71604
MTRNR2L12	0.021026	0.201492	0.345498	1.7147
FLT4	0.00713031	13.6647	23.4295	1.7146
TMEM74B	0.00296945	3.10068	5.30757	1.71175
GDPD2	0.0284789	15.4726	26.4731	1.71096
HLA-K	0.00358406	0.703228	1.20275	1.71033
FOXG1	0.0167692	43.1172	73.7125	1.70958
RASIP1	0.000814788	6.29721	10.7578	1.70834
RP11-932O9.10	0.0181785	0.154533	0.26397	1.70818
SOX18	0.00930125	5.8781	10.0337	1.70696
RASGRP1	0.00624141	8.79337	14.971	1.70253
CTD-2636A23.2	0.0177498	0.825733	1.40394	1.70024
N4BP3	0.0177417	3.63187	6.16814	1.69834
TAX1BP3	0.000949586	1.73106	2.93977	1.69825
OR51E1	0.0362966	1.71697	2.90925	1.69441
ZIC2	0.00966143	8.24387	13.9523	1.69245
ELTD1	0.0107692	16.8534	28.4997	1.69103
TM4SF18	0.00235454	9.61522	16.2372	1.68869
MECOM	0.0141485	10.666	18.0041	1.68799
PCDH19	0.0110117	10.638	17.9235	1.68486
NAALADL1	0.0276038	1.41127	2.37342	1.68176
TBX2	0.00252288	25.6005	42.9361	1.67716
CHL1	0.00627551	125.747	210.854	1.67681
RP11-736K20.5	0.0047232	0.391414	0.656281	1.67669
PSORS1C1	0.0122074	1.76278	2.95158	1.67439
TIE1	0.0120275	20.9906	35.0852	1.67148
AFAP1L1	0.0080367	16.7037	27.9135	1.67109
CETP	0.0317125	2.11615	3.52881	1.66756
ECSCR	0.0147934	5.47046	9.12082	1.66728
CLEC1A	0.0250499	1.78235	2.96555	1.66384
KIAA1456	0.00312007	6.79076	11.2963	1.66348
KDR	0.00776939	23.1337	38.4574	1.6624
ADCY4	0.0101982	5.27704	8.75447	1.65897
ITGA1	0.0161222	46.3163	76.7906	1.65796
EMID1	0.0128094	18.5177	30.6533	1.65535
COL4A1	0.0123951	511.583	846.825	1.65531
PPP1R3G	0.0122934	2.10842	3.48879	1.65469
IMPG1	0.0141135	0.224804	0.371936	1.65449
TAAR3	0.0478762	0.44232	0.731475	1.65372
HTR1F	0.00912162	0.480675	0.794643	1.65318
SEMA3G	0.0117271	5.76022	9.49296	1.64802
AC011526.1	0.000893068	1.89992	3.13065	1.64778
LMO3	0.0217211	29.1058	47.9315	1.6468
RASD2	0.0488715	6.06934	9.96924	1.64256
AC005154.7	0.0051042	0.830031	1.36059	1.63921
SORCS2	0.0337163	12.6649	20.7546	1.63875
MMRN2	0.00104264	14.1402	23.1634	1.63812
TENM1	0.025517	17.53	28.68	1.63606
FAM26E	0.0213425	3.73085	6.10387	1.63606
GFOD1	0.0296324	11.3054	18.4857	1.63512
SHE	0.0090468	2.40789	3.93671	1.63492
PEAR1	0.0212436	7.37782	12.0458	1.63271
FZD4	0.00149959	15.8682	25.8979	1.63206
EXOC3L1	0.00133908	3.98461	6.50021	1.63133
RP11-38P22.2	0.015372	12.4218	20.2382	1.62924
ERG	0.0180143	9.55841	15.5633	1.62823
GRB10	0.0195369	74.1819	120.762	1.62792
MYLK2	0.0102599	2.59578	4.22203	1.6265
AOC3	0.0380098	2.8595	4.65018	1.62623
SHROOM2	0.0196465	15.0583	24.4667	1.6248
ARHGAP29	0.00537594	25.3142	41.122	1.62447
DPY19L1	0.0020894	80.9259	131.454	1.62437
RP11-15B17.1	0.0256341	0.24495	0.397829	1.62412
VSIG2	0.0137461	0.577148	0.936926	1.62337
PDE5A	0.00249332	8.49464	13.7788	1.62206
RP4-791C19.1	0.0265124	0.868359	1.40773	1.62114
CCM2L	0.00190512	1.44462	2.34126	1.62068
P2RY1	0.0286668	11.6051	18.7984	1.61984
MIR568	0.0109513	1.60587	2.60113	1.61976
CCDC3	0.0041483	23.1428	37.4321	1.61744
PLVAP	0.0397093	28.9082	46.7561	1.6174
ERVW-1	0.0328848	0.222776	0.360251	1.6171
FLT1	0.000557978	27.609	44.6404	1.61688
KITLG	0.0105325	21.606	34.9299	1.61668
CYYR1	0.000892648	7.35773	11.8905	1.61605
GPR116	0.00919849	33.2774	53.7238	1.61442
FUT1	0.00442679	0.744278	1.20048	1.61295
FAM50B	0.0109787	6.24106	10.058	1.61158
LAMC3	0.0364769	29.0869	46.8525	1.61078
FAM84A	0.0443925	19.8584	31.9858	1.6107
RHOJ	0.00658272	28.8167	46.3913	1.60988
MT-CO2	0.00544205	3529.47	5679.19	1.60908
MAEL	0.00509812	1.62525	2.61442	1.60862
KLF4	0.0349596	7.49797	12.0579	1.60815
DGKG	0.0405091	17.153	27.5759	1.60765
CTD-2587H19.2	0.0494855	1.6211	2.60497	1.60692
RP11-5C23.1	0.00164952	2.09164	3.36012	1.60645
LINC00327	0.00306832	1.02425	1.64406	1.60513
FOXC1	0.00125591	9.0581	14.5315	1.60425
TMEM204	0.0130213	15.125	24.2228	1.60151
CTD-2292M16.8	0.000877692	0.486408	0.778927	1.60139
MT-ND6	0.0441562	1224.63	1958.67	1.5994
NOTCH4	0.000848354	26.9285	43.0454	1.5985
PCDH9	0.00644394	33.5474	53.4473	1.59319
SLC6A1-AS1	0.0420576	0.230316	0.366783	1.59252
SEMA3F	0.0265716	10.7157	17.0438	1.59054
NCALD	0.0170353	35.8942	57.0678	1.58989
MIR143HG	0.0251324	0.809187	1.2862	1.58949
LPHN2	0.0286977	35.3932	56.247	1.58921
RP11-621L6.3	0.0444097	0.191526	0.30414	1.58799
TMEM92	0.0459301	0.195237	0.309716	1.58636
CDCA7L	0.0288867	19.3932	30.7169	1.5839
NR3C2	0.0155001	8.62995	13.6446	1.58107
MT-ND5	0.0330317	3511.65	5546.6	1.57948
RP11-714L20.1	0.021218	0.776309	1.22583	1.57905
FGD5	0.00541515	8.91615	14.0759	1.57869
HSPA12B	0.0343691	6.01285	9.48465	1.5774
TULP2	0.0491057	0.253877	0.399536	1.57374
CA2	0.0281689	73.3338	115.366	1.57316
41887	0.0109761	47.3344	74.4568	1.573
RNF41	0.028987	33.8877	53.3008	1.57286
PTGFRN	0.00383888	84.7418	133.148	1.57122
NOS3	0.00440087	4.04888	6.35945	1.57067
UACA	0.010592	42.712	67.062	1.5701
NR5A2	0.0141947	2.27579	3.56949	1.56846
FOXO1	0.0210993	29.4369	46.0636	1.56482
RP11-23P13.7	0.0280302	1.77775	2.7802	1.56389
RP11-175K6.1	0.0133848	1.17971	1.84218	1.56156
MPZL2	0.0326194	3.85252	6.01369	1.56098
PTH1R	0.00872569	4.51654	7.04181	1.55911
PDGFA	0.0490207	44.5083	69.3717	1.55862
AK4	0.0327275	49.2346	76.7116	1.55808
AC123768.4	0.0130663	0.562839	0.876346	1.55701
RP11-274B21.4	0.0140882	3.85455	5.99857	1.55623
GIPC3	0.0198109	4.49578	6.98449	1.55357
RP11-274B21.2	0.0388497	4.42755	6.87731	1.5533
RP11-431M7.3	0.0325132	0.382772	0.594487	1.55311
RAB34	0.0059585	29.9051	46.4062	1.55178
MLC1	0.0185414	221.354	343.316	1.55099
C20orf202	0.0044614	0.392424	0.608293	1.55009
RP11-598F7.5	0.0374815	0.496397	0.768963	1.54909
ATP8B1	0.0154641	3.54184	5.48587	1.54888
SLC13A4	0.0192961	2.17198	3.36195	1.54787
COX4I2	0.0210275	0.864344	1.33596	1.54563
MT-ND4	0.018621	7580.64	11715.9	1.54551
FAM124B	0.0268201	1.92782	2.97255	1.54192
PCDH12	0.0369101	21.2638	32.6728	1.53654
ATP1B2	0.0254326	381.676	585.883	1.53503
LINC00152	0.0383503	9.46999	14.5306	1.53438
CNKSR2	0.0391659	11.9068	18.2651	1.534
DGKZP1	0.00453105	35.9579	55.0329	1.53048
CXorf36	0.0100218	14.0353	21.4793	1.53038
FHL5	0.0299492	2.55917	3.91176	1.52853
ADAMTS9-AS2	0.0430199	1.20848	1.84551	1.52714
NAALADL2	0.00716205	2.50387	3.82239	1.52659
SNPH	0.0264834	19.8919	30.3386	1.52517
41700	0.0193958	9.31713	14.1937	1.5234
PLXDC1	0.0118509	33.1578	50.4808	1.52244
ACSS3	0.0345517	27.541	41.7767	1.51689
FAM110D	0.0250305	1.01298	1.53631	1.51663
CHKB	0.0139198	0.530322	0.803311	1.51476
BCAM	0.00846114	30.7753	46.5461	1.51245
FOXL2	0.0271123	0.872793	1.31889	1.51111
CYSLTR2	0.040888	2.18176	3.29484	1.51017
PET117	0.0132676	0.593019	0.895361	1.50983
LXN	0.0490443	5.66866	8.55343	1.5089
DOCK6	0.00225433	29.8922	45.0942	1.50856
GATM	0.0251774	141.234	212.997	1.50812
SEMA6D	0.0270641	40.1759	60.4744	1.50524
PON2	0.00775398	126.628	190.306	1.50287
RP11-274B21.1	0.0222341	3.52326	5.28178	1.49912
MT-RNR2	0.0433188	6957.93	10420.4	1.49763
LIN7A	0.0179769	10.8172	16.1967	1.49731
EPHA4	0.0496192	25.5393	38.2262	1.49676
SYCP3	0.0447824	0.304619	0.455176	1.49424
IGDCC4	0.0128748	34.6671	51.7992	1.49419
SATB2-AS1	0.0459119	0.738423	1.10021	1.48994
MYO1B	0.0499679	52.0721	77.5572	1.48942
LRRC16A	0.0268594	15.0326	22.3521	1.48691
MIR621	0.00546318	0.503842	0.748346	1.48528
LDB2	0.0308604	10.945	16.2376	1.48356
PREX2	0.0342349	27.1546	40.2695	1.48297
CHPF	0.0275321	130.518	193.348	1.48138
ACVRL1	0.0247541	17.4374	25.7263	1.47535
PDE7B	0.0267575	9.06316	13.3674	1.47492
ICAM2	0.010691	2.02242	2.97681	1.4719
F3	0.0327244	118.952	174.951	1.47077
PSRC1	0.0164494	62.187	91.4255	1.47017
STS	0.00632558	14.5515	21.3607	1.46794
DCBLD1	0.000619549	12.1891	17.8425	1.46381
PAXIP1-AS2	0.0183848	3.81241	5.57895	1.46336
HNF4G	0.0216061	2.87767	4.20738	1.46208
MOV10L1	0.0261152	0.582624	0.849915	1.45877
FAM211A	0.0108778	5.79858	8.45555	1.45821
C4orf32	0.0415742	2.55277	3.72108	1.45766
RNF152	0.0077689	8.96779	13.0587	1.45618
SOX7	0.00748027	1.28729	1.87089	1.45335
TNFAIP8L1	0.0020367	12.5397	18.1939	1.4509
SLC25A18	0.0334957	19.5146	28.3111	1.45077
JAG2	0.0196246	9.47428	13.7386	1.45009
THSD1	0.00768189	8.7503	12.6806	1.44916
GUCY1B3	0.0361966	17.2851	25.0115	1.447
GPER1	0.0237349	8.84663	12.7935	1.44614
GNG7	0.0476499	65.8452	95.1221	1.44463
GPR146	0.031887	0.767381	1.10743	1.44313
FBXO17	0.0294911	10.9595	15.7543	1.4375
NES	0.0296884	542.059	778.58	1.43634
TFRC	0.0451327	67.1723	96.4805	1.43632
TRPV3	0.0481705	2.24152	3.21603	1.43475
GPR56	0.0111306	271.854	388.973	1.43082
COBLL1	0.0330961	15.8159	22.6287	1.43075
CTC-448F2.6	0.037979	0.49726	0.711192	1.43022
TRIM24	0.0138197	61.207	87.3383	1.42693
C22orf34	0.0335144	1.02867	1.46584	1.42498
WASL	0.00100985	59.4986	84.7233	1.42396
PLXNA2	0.0347061	40.9738	58.2811	1.4224
SOX17	0.0457939	1.8138	2.57931	1.42205
HIGD1B	0.0472632	3.17653	4.51554	1.42153
ZNF521	0.0193869	27.2595	38.725	1.4206
AGRN	0.00484108	201.503	286.167	1.42016
ERF	0.00924299	52.2128	74.0825	1.41886
CCDC102B	0.0474598	10.8246	15.3499	1.41805
IGSF11	0.0429515	25.8253	36.5375	1.41479
VN1R1	0.0401928	0.567251	0.801622	1.41317
TNFRSF19	0.0324603	33.7713	47.6938	1.41226
MAP3K6	0.0335163	20.5247	28.9784	1.41188
RAB37	0.0418128	2.33706	3.29959	1.41185
CTD-2666L21.1	0.0407563	0.591025	0.8341	1.41128
RAMP2	0.0287494	9.41612	13.2797	1.41031
GPD1L	0.0116918	20.8876	29.4549	1.41016
USP38	0.0177091	29.1463	41.1003	1.41014
INSR	0.00363416	46.2503	65.115	1.40788
EIF4EBP3	0.0401439	0.541956	0.761928	1.40588
MAMSTR	0.0456461	1.81203	2.54684	1.40552
ARSD	0.0158953	19.0101	26.7077	1.40492
SCARF1	0.0190845	10.7915	15.1462	1.40354
CNTNAP1	0.0277125	38.3302	53.7855	1.40322
NLK	0.00067329	26.9604	37.7664	1.40081
SEC14L1	0.0300493	137.11	192.041	1.40063
PLXNA4	0.040757	38.3397	53.6909	1.4004
RP11-23P13.6	0.0422395	1.79344	2.51029	1.39971
TRIM9	0.0344337	127.015	177.541	1.39779
ACACB	0.0240223	16.6804	23.3112	1.39752
TMEM164	0.00122299	26.5555	37.0942	1.39685
RASGRP2	0.0368575	10.5435	14.7242	1.39651
PTP4A3	0.0188093	36.3571	50.7723	1.39649
PDE4A	0.0491032	16.3671	22.8051	1.39334
TTYH3	0.0417308	216.772	301.986	1.39311
PPP1R13B	0.0110702	10.4738	14.5768	1.39175
NOTCH3	0.03329	108.671	151.2	1.39135
RP11-698N11.4	0.0486699	2.91441	4.05481	1.39129
AP000473.5	0.0325823	1.06555	1.48242	1.39123
HYAL2	0.0101428	30.2563	42.0693	1.39043
EHD4	0.031863	27.2292	37.8473	1.38995
CTH	0.0283512	3.8875	5.39469	1.3877
PTPN14	0.0434467	20.7675	28.8052	1.38704
LINC01003	0.041419	8.98188	12.4546	1.38664
OR7E7P	0.0229487	0.719218	0.997092	1.38635
ARAP2	0.017188	41.4538	57.4566	1.38604
BDH2	0.0101132	9.05437	12.5486	1.38591
ZNF358	0.0260184	28.4882	39.4776	1.38575
PRKCH	0.0163833	9.27788	12.8491	1.38491
GPHN	0.0206153	14.995	20.7517	1.3839
FIGN	0.0479619	17.5934	24.3138	1.38199
ZNF132	0.00125321	5.28674	7.30166	1.38113
RP11-250B2.6	0.0432242	0.468344	0.64558	1.37843
PDGFB	0.0258916	23.9695	32.9709	1.37554
PURB	0.0027637	68.0987	93.5061	1.3731
TP73-AS1	0.0128157	25.705	35.2934	1.37302
IQSEC1	0.0367262	55.3994	76.0356	1.3725
DGKZ	0.0355614	29.5725	40.5862	1.37243
ZNF784	0.0019262	5.00008	6.83426	1.36683
ZNF680	0.0265097	14.6694	20.0334	1.36566
NDUFA3	0.0428559	29.6911	40.3839	1.36013
SLC39A10	0.036135	35.8518	48.7446	1.35962
DGKH	0.0484342	8.71884	11.8137	1.35496
SNTB1	0.028922	19.6038	26.4995	1.35175
PMS2P4	0.0321178	1.57046	2.12147	1.35086
ZNF415	0.00718386	9.9872	13.4654	1.34827
EXTL3	0.0340362	83.7095	112.655	1.34578
PDZRN3	0.0327962	26.3715	35.4651	1.34483
C19orf48	0.0406464	20.7534	27.8313	1.34105
EMC6	0.0366499	0.570363	0.764686	1.3407
SH2D3C	0.0482617	11.7609	15.7675	1.34067
LYST	0.0307373	45.0208	60.245	1.33816
SLC4A3	0.0400881	41.8319	55.9411	1.33728
BAI2	0.0187533	93.2419	124.205	1.33207
CICP14	0.0455104	6.35526	8.44359	1.3286
SMARCA5	0.0288747	93.7753	124.377	1.32633
CD320	0.0370843	28.3581	37.6076	1.32617
EPDR1	0.0402631	43.998	58.3443	1.32607
RGAG4	0.0346804	22.3221	29.548	1.32371
ATRN	0.00370187	66.5901	87.6181	1.31578
SPATA6	0.0480617	26.3869	34.6334	1.31252
SNX21	0.00561093	14.4457	18.9592	1.31244
AC009403.2	0.0207396	2.10322	2.75953	1.31205
MRPL12	0.023371	3.53532	4.63808	1.31193
TSPAN4	0.028486	16.2022	21.2325	1.31047
MAGED1	0.0270338	224.796	294.352	1.30942
MGLL	0.0387616	83.2138	108.85	1.30808
EOGT	0.0344904	10.79	14.1107	1.30775
RDH13	0.0337586	4.9347	6.44115	1.30528
SLC25A5	0.0101613	84.2694	109.792	1.30286
WDR60	0.0121591	27.0417	35.2174	1.30233
RP11-673C5.1	0.0130011	18.7893	24.431	1.30026
WDR91	0.00870094	29.3	38.0919	1.30007
N6AMT2	0.0264959	4.99605	6.4942	1.29987
RABL3	0.0211978	20.8352	27.0286	1.29725
NAT14	0.0494206	23.9891	31.108	1.29675
SSBP2	0.00500539	31.4667	40.7776	1.2959
TSC22D1	0.0404552	196.736	254.677	1.29451
MDH2	0.00592688	109.746	141.965	1.29358
IBA57	0.00281095	7.45016	9.63444	1.29318
ACTR3B	0.017498	9.7377	12.5898	1.29289
ZNF324B	0.00773928	4.10329	5.29758	1.29106
GPCPD1	0.0147697	35.2127	45.3099	1.28675
CDK16	0.00851321	81.3884	104.685	1.28625
MYLK4	0.0460628	1.44396	1.85173	1.2824
TSPYL1	0.0412936	51.4932	66.0264	1.28224
TASP1	0.0185566	5.2351	6.70888	1.28152
VWA8	0.00896926	13.1319	16.8016	1.27945
MAP4K2	0.0245049	12.2962	15.7114	1.27775
ZNF530	0.0236177	3.48211	4.44512	1.27656
RP11-890B15.3	0.00596298	7.29077	9.30389	1.27612
AC092171.4	0.040379	11.5878	14.7827	1.27571
TMEM133	0.0412763	5.53623	7.02961	1.26975
PLEKHH3	0.0341818	18.4579	23.4274	1.26923
ZNF416	0.0183856	4.59613	5.82758	1.26793
ZNF576	0.00777869	8.71331	11.0371	1.2667
CTD-2619J13.14	0.0216909	6.08867	7.70315	1.26516
ZNF138	0.0434236	8.18725	10.3263	1.26126
KLC1	0.0320142	17.8353	22.4565	1.2591
HDHD1	0.0113876	9.44111	11.8832	1.25866
PTCD1	0.0188979	2.76449	3.47839	1.25824
ARHGEF12	0.00984175	120.584	150.917	1.25155
ALG9	0.0312402	7.40579	9.23146	1.24652
FAM213B	0.0243065	18.8208	23.433	1.24506
ADCK1	0.0477831	6.40626	7.97026	1.24414
UBL4A	0.0287052	26.7642	33.2982	1.24413
SERPINE3	0.0414016	0.772593	0.959937	1.24249
DPH1	0.0387078	16.2494	20.1587	1.24058
PGAP3	0.00476702	15.2411	18.8937	1.23966
RBM28	0.0121565	33.4101	41.3845	1.23868
ZBTB45	0.0181325	10.7371	13.2983	1.23854
KMT2C	0.0405699	92.4558	114.47	1.23811
RPL23AP79	0.0376597	18.6671	23.076	1.23619
REPS1	0.0288175	30.681	37.9095	1.2356
MED14	0.0238055	35.7505	44.1643	1.23535
AP5S1	0.0435062	10.0088	12.3494	1.23386
PDS5B	0.036144	29.6093	36.4382	1.23063
SMYD4	0.0148575	12.0641	14.8423	1.23029
AC074138.3	0.0302957	0.982813	1.20887	1.23001
IRF2BP1	0.0433067	23.7015	29.1232	1.22875
TLK1	0.0452818	40.2782	49.4779	1.2284
ZXDB	0.0332993	9.43441	11.557	1.22498
THAP3	0.0145078	9.61592	11.7726	1.22429
VPS36	0.021799	24.991	30.5835	1.22378
NUDCD3	0.0134306	96.8247	118.362	1.22243
ZNF865	0.0468742	17.7595	21.6971	1.22172
POT1	0.0373671	22.7427	27.7452	1.21996
C5orf22	0.0296496	17.0581	20.7893	1.21874
KRIT1	0.0242199	27.7429	33.7812	1.21765
SETMAR	0.00797053	8.76555	10.6646	1.21665
TMEM168	0.0378803	24.8715	30.2198	1.21503
IRGQ	0.0287499	36.0956	43.8407	1.21457
ZNF446	0.0154031	7.2336	8.74803	1.20936
FAM98C	0.0359662	11.3521	13.7249	1.20902
FAM160A2	0.0292625	21.5192	25.992	1.20785
VRK3	0.0283816	20.8223	25.1435	1.20753
RNF187	0.0338317	111.94	134.938	1.20545
PIGS	0.0305114	35.5251	42.8216	1.20539
ZC3HC1	0.0159211	15.1166	18.2075	1.20447
C19orf52	0.0437475	9.27126	11.1665	1.20442
GEMIN8	0.0281004	10.3187	12.4245	1.20408
EIF3K	0.0334978	64.4187	77.4494	1.20228
NICN1	0.0163336	11.4887	13.8023	1.20138
PPP2R1A	0.031706	156.666	187.707	1.19813
RBM26	0.0215382	37.6328	45.0784	1.19785
SLC12A9	0.0455726	41.9032	50.1611	1.19707
AKT1	0.0439028	77.6525	92.8288	1.19544
GSPT2	0.031313	18.4748	22.082	1.19525
RRP8	0.0174046	14.3287	17.1248	1.19514
FLOT2	0.0267768	70.8876	84.6404	1.19401
TBC1D20	0.0244574	48.2992	57.53	1.19112
PFKL	0.0311447	141.75	168.628	1.18962
GALNT11	0.0308736	36.9286	43.9247	1.18945
SNX5	0.0397875	58.5396	69.619	1.18926
TP53RK	0.0437783	14.959	17.71	1.1839
SCAP	0.0259362	64.4957	76.2353	1.18202
ANAPC15	0.0338073	2.16302	2.55542	1.18141
SMIM7	0.0154867	23.2275	27.3739	1.17851
UBA1	0.0190182	232.484	273.241	1.17531
RP4-758J18.2	0.0458994	15.8104	18.567	1.17436
ZNF786	0.0351383	8.6006	10.0826	1.17231
WRAP73	0.0469284	16.7667	19.6173	1.17001
TEFM	0.0496693	5.06414	5.92419	1.16983
PSMD3	0.0207947	77.1727	90.1483	1.16814
FAM185A	0.0415764	2.77608	3.24073	1.16738
NLE1	0.0480285	11.2377	13.1144	1.167
LRPPRC	0.0248808	79.2243	92.3908	1.16619
UTP14A	0.0429131	11.6208	13.5295	1.16425
ORC5	0.0375033	13.0848	15.1872	1.16068
TTC19	0.0292766	35.1057	40.7314	1.16025
ST3GAL3	0.0454397	15.4598	17.9014	1.15794
UBOX5	0.0462486	8.19834	9.48982	1.15753
ZKSCAN5	0.045538	24.0009	27.7631	1.15675
FBXO9	0.0167678	34.6387	40.055	1.15636
CSRP2BP	0.0473748	15.067	17.3849	1.15384
USP48	0.0337465	38.8723	44.8477	1.15372
RANBP9	0.049736	44.1305	50.8548	1.15237
UBE2Q1	0.0450925	47.4816	54.5634	1.14915
COQ5	0.0495024	16.9458	14.7404	0.869856
HTRA2	0.0218295	15.0748	13.0717	0.867124
NSUN3	0.0295796	5.9767	5.17182	0.86533
OGFOD1	0.0424714	28.6984	24.8312	0.865247
DBR1	0.0375351	13.4539	11.6147	0.863291
UBE2R2	0.038656	64.7666	55.0932	0.850642
METTL21A	0.0436361	9.11673	7.71148	0.845861
MRPL44	0.0485846	16.8067	14.2105	0.845527
SLC38A9	0.0496871	7.56921	6.36398	0.840772
ZBTB43	0.0485758	17.5336	14.7305	0.840131
UBAP1	0.0274916	51.8774	43.3705	0.836018
DERL1	0.0361527	42.2397	35.1263	0.831594
INIP	0.0150113	21.851	17.9702	0.822396
HSPBAP1	0.0471445	7.97316	6.55258	0.821829
GEMIN6	0.038604	9.82408	8.06429	0.82087
MCMBP	0.0445476	34.2748	28.1042	0.819967
CRIPT	0.0492973	14.4966	11.8704	0.818836
C9orf78	0.0356867	48.5879	39.7598	0.818307
R3HCC1L	0.0358284	7.79048	6.33715	0.813448
SLC25A51	0.0389031	6.8509	5.55334	0.8106
CAMLG	0.0372901	33.9885	27.5461	0.810454
ZNF717	0.0461208	4.39715	3.54874	0.807056
PDCL	0.0425323	19.6317	15.821	0.80589
AAMDC	0.0467131	2.93472	2.35733	0.803256
LEPROTL1	0.0310466	43.1192	34.5002	0.800113
C15orf41	0.0474126	6.25141	5.00147	0.800055
ANKRD13A	0.0162253	34.7072	27.7369	0.799169
VTI1A	0.0246682	11.9833	9.55812	0.797619
DCLRE1C	0.0404014	7.53795	6.00182	0.796213
DCAF12	0.0176234	44.1838	35.1029	0.794474
CHMP5	0.0392797	46.4346	36.8854	0.794351
CEP70	0.0459771	16.4628	13.06	0.793303
BCCIP	0.0390243	27.2511	21.591	0.792298
CORO1C	0.0453303	145.662	115.364	0.792003
DNAJA1	0.0265187	130.068	102.816	0.790478
SUFU	0.0357665	18.192	14.3712	0.789973
TPMT	0.0419518	19.487	15.3449	0.787441
CDC123	0.0376275	26.6422	20.8775	0.783626
CUTC	0.0467888	9.30587	7.28946	0.783318
ANAPC16	0.0491371	31.659	24.3087	0.767828
COX7A2L	0.0397112	42.0009	32.1994	0.766635
CYB561A3	0.026396	15.4151	11.8063	0.765894
C16orf87	0.0486863	9.18933	6.9154	0.752547
C5orf56	0.0301005	4.59056	3.446	0.750671
RCL1	0.010387	9.31978	6.98581	0.749569
SUMO1P3	0.0493272	18.8276	14.0228	0.7448
TFAM	0.0273504	20.7086	15.3845	0.742902
CCNJ	0.0398651	7.16812	5.31457	0.741418
RBPJ	0.0186021	81.7653	60.6142	0.74132
CTBP2P4	0.0406155	1.44012	1.06701	0.740915
RPL23AP7	0.0481596	3.89467	2.87094	0.737147
MICAL1	0.0420617	46.4396	33.5178	0.72175
PARP8	0.0138996	21.5892	15.5014	0.718018
RP11-15N24.4	0.0414543	0.90176	0.645709	0.716054
LRP6	0.0450043	37.0258	26.3441	0.711507
RP11-351I24.3	0.0255196	5.54252	3.94034	0.710929
IL10RB-AS1	0.0220035	1.00885	0.711036	0.704802
PELI1	0.0266564	31.1195	21.9136	0.704175
RIPK2	0.0345439	15.694	10.999	0.700842
ZNF883	0.0247126	10.5178	7.36518	0.700255
TIAM1	0.0308611	39.012	27.2732	0.699096
LPAR2	0.0371876	7.38523	5.14246	0.696317
OAZ3	0.0269564	0.701285	0.485462	0.692246
RP11-115C21.2	0.0468019	3.57043	2.45657	0.688032
LINC00476	0.0236434	3.605	2.46313	0.683254
RP5-855D21.1	0.0394431	0.552705	0.377366	0.682762
CTD-2547L16.1	0.0397986	0.68971	0.46374	0.67237
THEM4	0.0183223	8.69465	5.80314	0.667439
PPP2R3A	0.0260771	13.4716	8.94573	0.664042
KCTD21-AS1	0.0238148	1.05082	0.692774	0.65927
IPMK	0.039274	8.39035	5.52483	0.658474
AKAP3	0.0380473	2.234	1.47057	0.658269
SFR1	0.0296331	3.99453	2.62257	0.656542
RP5-855D21.3	0.0270877	0.657525	0.429403	0.653059
RP11-216B9.6	0.0105795	0.654306	0.424453	0.648708
UBAC2-AS1	0.0494444	0.856593	0.551676	0.644034
DOCK10	0.0222739	56.7057	35.5318	0.6266
PTCHD3P1	0.0130157	15.2678	9.50775	0.622731
RP11-705C15.3	0.00327453	1.46375	0.910207	0.621834
ZFP69	0.0381893	5.2965	3.26911	0.61722
CDNF	0.0488039	0.697292	0.430087	0.616796
NUDT4P1	0.0261491	8.77053	5.37843	0.613239
RP11-398C13.6	0.0475428	0.658002	0.403222	0.612797
RP11-299H21.1	0.034763	0.636568	0.389054	0.611175
SHB	0.0413781	5.56645	3.40084	0.610954
ST3GAL5	0.0050793	38.7559	23.5361	0.60729
FBXL19-AS1	0.0322692	3.52525	2.13573	0.605839
41699	0.0273244	26.2224	15.7629	0.601123
RP11-47A8.5	0.0327195	2.78833	1.6686	0.598422
KB-1732A1.1	0.047251	0.838293	0.498387	0.594526
RALGPS2	0.0443299	10.4828	6.18876	0.590372
RP3-388M5.9	0.0231848	0.329979	0.194031	0.58801
DEPDC7	0.0223905	2.43044	1.42863	0.587807
NUTM2A	0.0365382	0.387317	0.224937	0.580757
AC002310.12	0.0490303	0.900308	0.520975	0.578663
PLS1	0.0125584	1.99802	1.15392	0.577533
STK32A	0.0280474	24.444	14.0239	0.573713
RAET1G	0.0456849	0.315596	0.177965	0.563901
RP11-121A8.1	0.0185203	0.532351	0.298472	0.560668
RP11-350N15.5	0.0178773	0.435451	0.240057	0.551283
FGD3	0.0241306	9.64412	5.29365	0.548899
PGM5P2	0.0463122	0.4425	0.242173	0.547284
AC021188.4	0.037142	1.0418	0.561164	0.538646
LINC00877	0.0396983	0.686834	0.366747	0.533968
RP11-799D4.4	0.0353487	1.43752	0.762666	0.530542
FAM201B	0.042649	1.26438	0.669362	0.529397
RP11-531A24.5	0.014923	0.708956	0.373311	0.526564
NDN	0.0176851	26.222	13.5862	0.518124
STON1	0.00713593	15.4495	7.95114	0.514655
WNT5A-AS1	0.0454528	0.845624	0.433236	0.512327
P2RX7	0.0258496	21.2381	10.8582	0.511258
LPAL2	0.046667	0.439433	0.223586	0.508807
ZDHHC2	0.025428	29.2213	14.6986	0.503009
TMEM163	0.028413	7.36634	3.68196	0.499835
EPB41	0.0042554	22.5561	11.2424	0.498419
RP11-546J1.1	0.0366427	0.243056	0.119994	0.493687
RP11-262H14.4	0.0417918	1.40273	0.692436	0.493635
AMDHD1	0.00291815	0.801972	0.391416	0.488067
RNF182	0.0112258	13.0134	6.04156	0.464257
LINC00693	0.0338961	2.5689	1.19167	0.463882
FAM89A	0.0260894	6.44975	2.97746	0.46164
DSC2	0.0261894	6.47362	2.98214	0.46066
NTRK2	0.0406173	547.957	250.873	0.457834
RP11-413E6.1	0.0133727	1.97022	0.901741	0.457685
ALMS1P	0.0136039	0.300461	0.134687	0.448268
LINC00537	0.0198257	3.00489	1.32311	0.440321
CDK2AP2P2	0.031536	0.286796	0.118752	0.414062
ZNF806	0.0324612	0.162533	0.0652985	0.401756
CADM3	0.0463117	56.6281	22.5136	0.39757
AIM2	0.00907481	1.13284	0.447304	0.394853
RAB27B	0.0473265	6.35498	2.47148	0.388905
FRMD5	0.00425979	39.1583	15.073	0.384924
GRID2	0.0499876	9.44659	3.62697	0.383944
CTD-2554C21.3	0.0146654	4.1904	1.54868	0.369578
RP11-413E6.7	0.0446111	0.148183	0.0502099	0.338836
SGCD	0.0472062	9.7924	3.27817	0.334767
RP3-428L16.2	0.036695	13.9406	4.3482	0.311909
CTC-255N20.1	0.0220276	0.575556	0.179194	0.31134
DARC	0.0273171	8.90521	2.7314	0.30672
SELL	0.0438432	16.6543	5.02317	0.301614
H2AFY2	0.014268	12.6111	3.74937	0.297308
CTD-2554C21.2	0.01616	1.3222	0.391303	0.29595
MIPOL1	0.0178719	1.99354	0.587331	0.294617
AC004899.3	0.0485938	0.165121	0.0480583	0.29105
RPS6KA6	0.0213173	1.07832	0.30611	0.283877
SLCO5A1	0.0271968	2.80387	0.792098	0.282502
GDNF	0.0259112	1.52251	0.411252	0.270115
LINC00960	0.0152017	1.91918	0.471157	0.245499
RP11-357K6.1	0.042802	0.328491	0.0756188	0.230201
SLC44A5	0.0016434	13.0736	2.25384	0.172396
SLC25A21-AS1	0.039867	0.66724	0.11465	0.171827
NR0B1	0.0484837	1.13392	0.171057	0.150855
SMOC1	0.0368668	109.863	14.2623	0.129819
FGF13-AS1	0.0129156	0.143316	0.00401237	0.0279966

## Sheet: 8-4
Supplementary 8-4: GO and KEGG pathway analyses in CGGA GBM cohort
Category	Term	Count	%	PValue	List Total	Pop Hits	Pop Total	Fold Enrichment
GOTERM_BP_DIRECT	GO:0001525~angiogenesis	27	0.0354061	3.44546e-10	453	223	16792	4.48811
GOTERM_BP_DIRECT	GO:0043406~positive regulation of MAP kinase activity	12	0.0157361	4.15655e-07	453	59	16792	7.53934
GOTERM_BP_DIRECT	GO:0035924~cellular response to vascular endothelial growth factor stimulus	8	0.0104907	1.64923e-06	453	23	16792	12.8934
GOTERM_BP_DIRECT	GO:0001570~vasculogenesis	9	0.011802	0.000118444	453	56	16792	5.95743
GOTERM_BP_DIRECT	GO:0045893~positive regulation of transcription, DNA-templated	30	0.0393401	0.000156592	453	515	16792	2.15933
GOTERM_BP_DIRECT	GO:0043410~positive regulation of MAPK cascade	10	0.0131134	0.000321311	453	81	16792	4.57635
GOTERM_BP_DIRECT	GO:0061299~retina vasculature morphogenesis in camera-type eye	4	0.00524535	0.000364724	453	6	16792	24.7123
GOTERM_BP_DIRECT	GO:0007200~phospholipase C-activating G-protein coupled receptor signaling pathway	9	0.011802	0.000378844	453	66	16792	5.05479
GOTERM_BP_DIRECT	GO:0071732~cellular response to nitric oxide	5	0.00655669	0.000418413	453	14	16792	13.2387
GOTERM_BP_DIRECT	GO:0007220~Notch receptor processing	5	0.00655669	0.00072891	453	16	16792	11.5839
GOTERM_BP_DIRECT	GO:0045740~positive regulation of DNA replication	7	0.00917936	0.00084858	453	42	16792	6.17807
GOTERM_BP_DIRECT	GO:0010544~negative regulation of platelet activation	4	0.00524535	0.000980857	453	8	16792	18.5342
GOTERM_BP_DIRECT	GO:0001945~lymph vessel development	4	0.00524535	0.000980857	453	8	16792	18.5342
GOTERM_BP_DIRECT	GO:0045766~positive regulation of angiogenesis	11	0.0144247	0.00108553	453	115	16792	3.54568
GOTERM_BP_DIRECT	GO:0008016~regulation of heart contraction	6	0.00786803	0.00131714	453	31	16792	7.17454
GOTERM_BP_DIRECT	GO:0016525~negative regulation of angiogenesis	8	0.0104907	0.00133999	453	62	16792	4.78302
GOTERM_BP_DIRECT	GO:0006813~potassium ion transport	9	0.011802	0.00161838	453	82	16792	4.06849
GOTERM_BP_DIRECT	GO:0001938~positive regulation of endothelial cell proliferation	8	0.0104907	0.0025033	453	69	16792	4.29779
GOTERM_BP_DIRECT	GO:0030198~extracellular matrix organization	14	0.0183587	0.00257188	453	196	16792	2.64775
GOTERM_BP_DIRECT	GO:0090051~negative regulation of cell migration involved in sprouting angiogenesis	4	0.00524535	0.00272092	453	11	16792	13.4794
GOTERM_BP_DIRECT	GO:0001946~lymphangiogenesis	4	0.00524535	0.00272092	453	11	16792	13.4794
GOTERM_BP_DIRECT	GO:0007219~Notch signaling pathway	10	0.0131134	0.00389195	453	115	16792	3.22334
GOTERM_BP_DIRECT	GO:0008284~positive regulation of cell proliferation	24	0.0314721	0.00398438	453	466	16792	1.9091
GOTERM_BP_DIRECT	GO:0043401~steroid hormone mediated signaling pathway	7	0.00917936	0.00418532	453	57	16792	4.55226
GOTERM_BP_DIRECT	GO:0030335~positive regulation of cell migration	13	0.0170474	0.00422767	453	184	16792	2.61897
GOTERM_BP_DIRECT	GO:0050999~regulation of nitric-oxide synthase activity	5	0.00655669	0.00484087	453	26	16792	7.12854
GOTERM_BP_DIRECT	GO:0007420~brain development	13	0.0170474	0.00544836	453	190	16792	2.53626
GOTERM_BP_DIRECT	GO:0007268~chemical synaptic transmission	15	0.0196701	0.00566843	453	240	16792	2.31678
GOTERM_BP_DIRECT	GO:0001569~patterning of blood vessels	5	0.00655669	0.0063555	453	28	16792	6.61936
GOTERM_BP_DIRECT	GO:0032962~positive regulation of inositol trisphosphate biosynthetic process	3	0.00393401	0.00685013	453	5	16792	22.2411
GOTERM_BP_DIRECT	GO:0035050~embryonic heart tube development	4	0.00524535	0.00692628	453	15	16792	9.88492
GOTERM_BP_DIRECT	GO:0008015~blood circulation	6	0.00786803	0.00696421	453	45	16792	4.94246
GOTERM_BP_DIRECT	GO:0001934~positive regulation of protein phosphorylation	10	0.0131134	0.00741122	453	127	16792	2.91877
GOTERM_BP_DIRECT	GO:0003151~outflow tract morphogenesis	6	0.00786803	0.0076447	453	46	16792	4.83501
GOTERM_BP_DIRECT	GO:0007187~G-protein coupled receptor signaling pathway, coupled to cyclic nucleotide second messenger	6	0.00786803	0.0076447	453	46	16792	4.83501
GOTERM_BP_DIRECT	GO:0070374~positive regulation of ERK1 and ERK2 cascade	12	0.0157361	0.00789096	453	175	16792	2.54184
GOTERM_BP_DIRECT	GO:0007193~adenylate cyclase-inhibiting G-protein coupled receptor signaling pathway	6	0.00786803	0.00837012	453	47	16792	4.73214
GOTERM_BP_DIRECT	GO:0007205~protein kinase C-activating G-protein coupled receptor signaling pathway	5	0.00655669	0.00916826	453	31	16792	5.97878
GOTERM_BP_DIRECT	GO:0048514~blood vessel morphogenesis	4	0.00524535	0.00994717	453	17	16792	8.72198
GOTERM_BP_DIRECT	GO:0071560~cellular response to transforming growth factor beta stimulus	6	0.00786803	0.00996125	453	49	16792	4.53899
GOTERM_BP_DIRECT	GO:0038084~vascular endothelial growth factor signaling pathway	3	0.00393401	0.0100928	453	6	16792	18.5342
GOTERM_BP_DIRECT	GO:0051480~regulation of cytosolic calcium ion concentration	5	0.00655669	0.0102599	453	32	16792	5.79194
GOTERM_BP_DIRECT	GO:0001974~blood vessel remodeling	5	0.00655669	0.0102599	453	32	16792	5.79194
GOTERM_BP_DIRECT	GO:0035690~cellular response to drug	7	0.00917936	0.0105699	453	69	16792	3.76057
GOTERM_BP_DIRECT	GO:0071526~semaphorin-plexin signaling pathway	5	0.00655669	0.0114322	453	33	16792	5.61643
GOTERM_BP_DIRECT	GO:0030168~platelet activation	9	0.011802	0.0125228	453	115	16792	2.90101
GOTERM_BP_DIRECT	GO:0030334~regulation of cell migration	7	0.00917936	0.0146134	453	74	16792	3.50647
GOTERM_BP_DIRECT	GO:0071456~cellular response to hypoxia	8	0.0104907	0.0149538	453	96	16792	3.08904
GOTERM_BP_DIRECT	GO:0071805~potassium ion transmembrane transport	9	0.011802	0.0166002	453	121	16792	2.75716
GOTERM_BP_DIRECT	GO:0001942~hair follicle development	5	0.00655669	0.0185713	453	38	16792	4.87743
GOTERM_BP_DIRECT	GO:0048661~positive regulation of smooth muscle cell proliferation	6	0.00786803	0.0224748	453	60	16792	3.70684
GOTERM_BP_DIRECT	GO:0021785~branchiomotor neuron axon guidance	3	0.00393401	0.0229615	453	9	16792	12.3561
GOTERM_BP_DIRECT	GO:0010831~positive regulation of myotube differentiation	3	0.00393401	0.0229615	453	9	16792	12.3561
GOTERM_BP_DIRECT	GO:0051897~positive regulation of protein kinase B signaling	7	0.00917936	0.0256924	453	84	16792	3.08904
GOTERM_BP_DIRECT	GO:0009611~response to wounding	6	0.00786803	0.0271126	453	63	16792	3.53033
GOTERM_BP_DIRECT	GO:0045429~positive regulation of nitric oxide biosynthetic process	5	0.00655669	0.0279763	453	43	16792	4.31028
GOTERM_BP_DIRECT	GO:0032780~negative regulation of ATPase activity	3	0.00393401	0.0281971	453	10	16792	11.1205
GOTERM_BP_DIRECT	GO:0045930~negative regulation of mitotic cell cycle	4	0.00524535	0.031838	453	26	16792	5.70284
GOTERM_BP_DIRECT	GO:0010629~negative regulation of gene expression	9	0.011802	0.0320057	453	137	16792	2.43515
GOTERM_BP_DIRECT	GO:0001755~neural crest cell migration	5	0.00655669	0.0324023	453	45	16792	4.11871
GOTERM_BP_DIRECT	GO:0071363~cellular response to growth factor stimulus	5	0.00655669	0.0324023	453	45	16792	4.11871
GOTERM_BP_DIRECT	GO:0042493~response to drug	15	0.0196701	0.0365156	453	304	16792	1.82903
GOTERM_BP_DIRECT	GO:0043154~negative regulation of cysteine-type endopeptidase activity involved in apoptotic process	6	0.00786803	0.0381078	453	69	16792	3.22334
GOTERM_BP_DIRECT	GO:0019228~neuronal action potential	4	0.00524535	0.0385743	453	28	16792	5.29549
GOTERM_BP_DIRECT	GO:2000352~negative regulation of endothelial cell apoptotic process	4	0.00524535	0.0385743	453	28	16792	5.29549
GOTERM_BP_DIRECT	GO:1902476~chloride transmembrane transport	7	0.00917936	0.0395185	453	93	16792	2.7901
GOTERM_BP_DIRECT	GO:1902287~semaphorin-plexin signaling pathway involved in axon guidance	3	0.00393401	0.0399191	453	12	16792	9.26711
GOTERM_BP_DIRECT	GO:0046889~positive regulation of lipid biosynthetic process	3	0.00393401	0.0399191	453	12	16792	9.26711
GOTERM_BP_DIRECT	GO:0045909~positive regulation of vasodilation	4	0.00524535	0.0421922	453	29	16792	5.11289
GOTERM_BP_DIRECT	GO:0010942~positive regulation of cell death	4	0.00524535	0.0421922	453	29	16792	5.11289
GOTERM_BP_DIRECT	GO:0007155~cell adhesion	20	0.0262268	0.0424466	453	459	16792	1.61518
GOTERM_BP_DIRECT	GO:0046777~protein autophosphorylation	10	0.0131134	0.0433804	453	172	16792	2.15514
GOTERM_BP_DIRECT	GO:0030154~cell differentiation	20	0.0262268	0.0450971	453	462	16792	1.60469
GOTERM_BP_DIRECT	GO:2000379~positive regulation of reactive oxygen species metabolic process	4	0.00524535	0.0459741	453	30	16792	4.94246
GOTERM_BP_DIRECT	GO:0009966~regulation of signal transduction	4	0.00524535	0.0459741	453	30	16792	4.94246
GOTERM_BP_DIRECT	GO:0007281~germ cell development	4	0.00524535	0.0459741	453	30	16792	4.94246
GOTERM_BP_DIRECT	GO:0044344~cellular response to fibroblast growth factor stimulus	4	0.00524535	0.0459741	453	30	16792	4.94246
GOTERM_BP_DIRECT	GO:0046326~positive regulation of glucose import	4	0.00524535	0.0459741	453	30	16792	4.94246
GOTERM_BP_DIRECT	GO:0030818~negative regulation of cAMP biosynthetic process	3	0.00393401	0.0463532	453	13	16792	8.55425
GOTERM_BP_DIRECT	GO:0051926~negative regulation of calcium ion transport	3	0.00393401	0.0463532	453	13	16792	8.55425
GOTERM_BP_DIRECT	GO:0045780~positive regulation of bone resorption	3	0.00393401	0.0463532	453	13	16792	8.55425
GOTERM_BP_DIRECT	GO:0071277~cellular response to calcium ion	5	0.00655669	0.0480071	453	51	16792	3.63416
GOTERM_BP_DIRECT	GO:0043507~positive regulation of JUN kinase activity	4	0.00524535	0.0499176	453	31	16792	4.78302
GOTERM_BP_DIRECT	GO:0048866~stem cell fate specification	2	0.00262268	0.0531122	453	2	16792	37.0684
GOTERM_BP_DIRECT	GO:0010512~negative regulation of phosphatidylinositol biosynthetic process	2	0.00262268	0.0531122	453	2	16792	37.0684
GOTERM_BP_DIRECT	GO:0014740~negative regulation of muscle hyperplasia	2	0.00262268	0.0531122	453	2	16792	37.0684
GOTERM_BP_DIRECT	GO:2000296~negative regulation of hydrogen peroxide catabolic process	2	0.00262268	0.0531122	453	2	16792	37.0684
GOTERM_BP_DIRECT	GO:0071389~cellular response to mineralocorticoid stimulus	2	0.00262268	0.0531122	453	2	16792	37.0684
GOTERM_BP_DIRECT	GO:0021644~vagus nerve morphogenesis	2	0.00262268	0.0531122	453	2	16792	37.0684
GOTERM_BP_DIRECT	GO:0018108~peptidyl-tyrosine phosphorylation	9	0.011802	0.0551123	453	153	16792	2.1805
GOTERM_BP_DIRECT	GO:0016337~single organismal cell-cell adhesion	7	0.00917936	0.0551512	453	101	16792	2.5691
GOTERM_BP_DIRECT	GO:0006811~ion transport	8	0.0104907	0.0559353	453	127	16792	2.33502
GOTERM_BP_DIRECT	GO:0030030~cell projection organization	4	0.00524535	0.0582789	453	33	16792	4.49314
GOTERM_BP_DIRECT	GO:0002027~regulation of heart rate	4	0.00524535	0.0582789	453	33	16792	4.49314
GOTERM_BP_DIRECT	GO:0014066~regulation of phosphatidylinositol 3-kinase signaling	6	0.00786803	0.0590728	453	78	16792	2.85142
GOTERM_BP_DIRECT	GO:1904707~positive regulation of vascular smooth muscle cell proliferation	3	0.00393401	0.0602459	453	15	16792	7.41369
GOTERM_BP_DIRECT	GO:0034587~piRNA metabolic process	3	0.00393401	0.0602459	453	15	16792	7.41369
GOTERM_BP_DIRECT	GO:0045725~positive regulation of glycogen biosynthetic process	3	0.00393401	0.0602459	453	15	16792	7.41369
GOTERM_BP_DIRECT	GO:0042475~odontogenesis of dentin-containing tooth	5	0.00655669	0.0603472	453	55	16792	3.36986
GOTERM_BP_DIRECT	GO:0050919~negative chemotaxis	4	0.00524535	0.062691	453	34	16792	4.36099
GOTERM_BP_DIRECT	GO:0001503~ossification	6	0.00786803	0.0644708	453	80	16792	2.78013
GOTERM_BP_DIRECT	GO:0007612~learning	5	0.00655669	0.0670887	453	57	16792	3.25162
GOTERM_BP_DIRECT	GO:0006641~triglyceride metabolic process	4	0.00524535	0.0672533	453	35	16792	4.23639
GOTERM_BP_DIRECT	GO:2000179~positive regulation of neural precursor cell proliferation	3	0.00393401	0.0676587	453	16	16792	6.95033
GOTERM_BP_DIRECT	GO:0030949~positive regulation of vascular endothelial growth factor receptor signaling pathway	3	0.00393401	0.0676587	453	16	16792	6.95033
GOTERM_BP_DIRECT	GO:0070528~protein kinase C signaling	3	0.00393401	0.0676587	453	16	16792	6.95033
GOTERM_BP_DIRECT	GO:0007204~positive regulation of cytosolic calcium ion concentration	8	0.0104907	0.070348	453	134	16792	2.21304
GOTERM_BP_DIRECT	GO:0070373~negative regulation of ERK1 and ERK2 cascade	5	0.00655669	0.0705998	453	58	16792	3.19555
GOTERM_BP_DIRECT	GO:0008285~negative regulation of cell proliferation	17	0.0222927	0.0707662	453	396	16792	1.59132
GOTERM_BP_DIRECT	GO:0060070~canonical Wnt signaling pathway	6	0.00786803	0.0730687	453	83	16792	2.67965
GOTERM_BP_DIRECT	GO:0071276~cellular response to cadmium ion	3	0.00393401	0.0753536	453	17	16792	6.54149
GOTERM_BP_DIRECT	GO:2000114~regulation of establishment of cell polarity	3	0.00393401	0.0753536	453	17	16792	6.54149
GOTERM_BP_DIRECT	GO:0048663~neuron fate commitment	3	0.00393401	0.0753536	453	17	16792	6.54149
GOTERM_BP_DIRECT	GO:0006171~cAMP biosynthetic process	3	0.00393401	0.0753536	453	17	16792	6.54149
GOTERM_BP_DIRECT	GO:0010259~multicellular organism aging	3	0.00393401	0.0753536	453	17	16792	6.54149
GOTERM_BP_DIRECT	GO:0007568~aging	9	0.011802	0.0780532	453	165	16792	2.02191
GOTERM_BP_DIRECT	GO:0019087~transformation of host cell by virus	2	0.00262268	0.0786031	453	3	16792	24.7123
GOTERM_BP_DIRECT	GO:0061031~endodermal digestive tract morphogenesis	2	0.00262268	0.0786031	453	3	16792	24.7123
GOTERM_BP_DIRECT	GO:0002005~angiotensin catabolic process in blood	2	0.00262268	0.0786031	453	3	16792	24.7123
GOTERM_BP_DIRECT	GO:0070141~response to UV-A	2	0.00262268	0.0786031	453	3	16792	24.7123
GOTERM_BP_DIRECT	GO:0035793~positive regulation of metanephric mesenchymal cell migration by platelet-derived growth factor receptor-beta signaling pathway	2	0.00262268	0.0786031	453	3	16792	24.7123
GOTERM_BP_DIRECT	GO:0030185~nitric oxide transport	2	0.00262268	0.0786031	453	3	16792	24.7123
GOTERM_BP_DIRECT	GO:1902081~negative regulation of calcium ion import into sarcoplasmic reticulum	2	0.00262268	0.0786031	453	3	16792	24.7123
GOTERM_BP_DIRECT	GO:0002074~extraocular skeletal muscle development	2	0.00262268	0.0786031	453	3	16792	24.7123
GOTERM_BP_DIRECT	GO:0035556~intracellular signal transduction	17	0.0222927	0.0792204	453	403	16792	1.56368
GOTERM_BP_DIRECT	GO:0001568~blood vessel development	4	0.00524535	0.0818072	453	38	16792	3.90194
GOTERM_BP_DIRECT	GO:0007043~cell-cell junction assembly	3	0.00393401	0.0833101	453	18	16792	6.17807
GOTERM_BP_DIRECT	GO:0043046~DNA methylation involved in gamete generation	3	0.00393401	0.0833101	453	18	16792	6.17807
GOTERM_BP_DIRECT	GO:0010596~negative regulation of endothelial cell migration	3	0.00393401	0.0833101	453	18	16792	6.17807
GOTERM_BP_DIRECT	GO:0001574~ganglioside biosynthetic process	3	0.00393401	0.0833101	453	18	16792	6.17807
GOTERM_BP_DIRECT	GO:0001756~somitogenesis	4	0.00524535	0.0869356	453	39	16792	3.80189
GOTERM_BP_DIRECT	GO:0072659~protein localization to plasma membrane	5	0.00655669	0.0895202	453	63	16792	2.94194
GOTERM_BP_DIRECT	GO:0046579~positive regulation of Ras protein signal transduction	3	0.00393401	0.0915086	453	19	16792	5.85291
GOTERM_BP_DIRECT	GO:0006855~drug transmembrane transport	3	0.00393401	0.0915086	453	19	16792	5.85291
GOTERM_BP_DIRECT	GO:0007263~nitric oxide mediated signal transduction	3	0.00393401	0.0915086	453	19	16792	5.85291
GOTERM_BP_DIRECT	GO:0071294~cellular response to zinc ion	3	0.00393401	0.0915086	453	19	16792	5.85291
GOTERM_BP_DIRECT	GO:0001659~temperature homeostasis	3	0.00393401	0.0915086	453	19	16792	5.85291
GOTERM_BP_DIRECT	GO:0007190~activation of adenylate cyclase activity	4	0.00524535	0.0921964	453	40	16792	3.70684
GOTERM_BP_DIRECT	GO:0042632~cholesterol homeostasis	5	0.00655669	0.0935692	453	64	16792	2.89597
GOTERM_BP_DIRECT	GO:0001666~response to hypoxia	9	0.011802	0.0937231	453	172	16792	1.93963
GOTERM_BP_DIRECT	GO:0014068~positive regulation of phosphatidylinositol 3-kinase signaling	5	0.00655669	0.0977037	453	65	16792	2.85142
GOTERM_BP_DIRECT	GO:0001892~embryonic placenta development	3	0.00393401	0.0999304	453	20	16792	5.56026
GOTERM_BP_DIRECT	GO:0014911~positive regulation of smooth muscle cell migration	3	0.00393401	0.0999304	453	20	16792	5.56026
KEGG_PATHWAY	hsa04510:Focal adhesion	19	0.0249154	2.90042e-05	202	206	6879	3.14094
KEGG_PATHWAY	hsa04611:Platelet activation	13	0.0170474	0.000390215	202	130	6879	3.40545
KEGG_PATHWAY	hsa04151:PI3K-Akt signaling pathway	23	0.0301608	0.000430964	202	345	6879	2.2703
KEGG_PATHWAY	hsa04022:cGMP-PKG signaling pathway	14	0.0183587	0.000684838	202	158	6879	3.01748
KEGG_PATHWAY	hsa04015:Rap1 signaling pathway	16	0.0209814	0.00118656	202	210	6879	2.59463
KEGG_PATHWAY	hsa05231:Choline metabolism in cancer	10	0.0131134	0.00265593	202	101	6879	3.37173
KEGG_PATHWAY	hsa04512:ECM-receptor interaction	9	0.011802	0.00374081	202	87	6879	3.52287
KEGG_PATHWAY	hsa04976:Bile secretion	8	0.0104907	0.00381265	202	69	6879	3.94834
KEGG_PATHWAY	hsa04066:HIF-1 signaling pathway	9	0.011802	0.00679487	202	96	6879	3.19261
KEGG_PATHWAY	hsa05200:Pathways in cancer	21	0.0275381	0.0105552	202	393	6879	1.8197
KEGG_PATHWAY	hsa05414:Dilated cardiomyopathy	8	0.0104907	0.0111	202	84	6879	3.24328
KEGG_PATHWAY	hsa04727:GABAergic synapse	8	0.0104907	0.0118056	202	85	6879	3.20513
KEGG_PATHWAY	hsa04923:Regulation of lipolysis in adipocytes	6	0.00786803	0.0231846	202	56	6879	3.64869
KEGG_PATHWAY	hsa04964:Proximal tubule bicarbonate reclamation	4	0.00524535	0.0283025	202	23	6879	5.92251
KEGG_PATHWAY	hsa04080:Neuroactive ligand-receptor interaction	15	0.0196701	0.0316627	202	277	6879	1.8441
KEGG_PATHWAY	hsa04014:Ras signaling pathway	13	0.0170474	0.0326672	202	226	6879	1.95888
KEGG_PATHWAY	hsa04020:Calcium signaling pathway	11	0.0144247	0.0365138	202	179	6879	2.09273
KEGG_PATHWAY	hsa04540:Gap junction	7	0.00917936	0.0432936	202	88	6879	2.70888
KEGG_PATHWAY	hsa05032:Morphine addiction	7	0.00917936	0.0496184	202	91	6879	2.61957
KEGG_PATHWAY	hsa04270:Vascular smooth muscle contraction	8	0.0104907	0.0548439	202	117	6879	2.32851
KEGG_PATHWAY	hsa04971:Gastric acid secretion	6	0.00786803	0.0616056	202	73	6879	2.799
KEGG_PATHWAY	hsa04024:cAMP signaling pathway	11	0.0144247	0.064013	202	198	6879	1.89191
KEGG_PATHWAY	hsa04915:Estrogen signaling pathway	7	0.00917936	0.0691414	202	99	6879	2.40789
KEGG_PATHWAY	hsa00561:Glycerolipid metabolism	5	0.00655669	0.0886606	202	58	6879	2.93573
