# Supplementary material for: Genome‐Wide CRISPR‐Cas9 Screening Identifies NF‐κB/E2F6 Responsible for EGFRvIII‐Associated Temozolomide Resistance in Glioblastoma
Source: Adv Sci (Weinh). 2019 Jul 24;6(17):1900782. doi: 10.1002/advs.201900782 (PMC6724471; doi:10.1002/advs.201900782)
Supplement: Supplementary file 9 — Supplementary [file ADVS-6-1900782-s009.xlsx]

## Sheet: IV
histopathology ID	Gender	Age	WHO	Diagnosis time
CG031655	2	65	IV	2014-01-23 10:39:43
CG031770	2	57	IV	2014-02-19 14:46:55
CG032965	2	61	IV	2014-09-05 16:14:00
CG033108	1	51	IV	2014-09-26 11:00:00
CG033458	1	60	IV	2014-11-21 11:10:00
CG033492	2	65	IV	2014-11-24 11:06:00
CG033881	1	65	IV	2015-01-14 09:57:00
CG033930	1	66	IV	2015-01-16 14:17:00
CG034089	1	52	IV	2015-02-05 11:09:00
CG034125	1	60	IV	2015-02-05 11:10:00
CG034253	1	54	IV	2015-03-04 10:39:00
CG034261	1	62	IV	2015-03-04 10:40:00
CG034513	2	48	IV	2015-04-07 11:06:00
CG034884	2	63	IV	2015-06-04 09:28:00
CG035528	1	53	IV	2015-09-18 11:40:00
CG035535	1	54	IV	2015-09-22 14:42:00
CG035558	2	62	IV	2015-09-22 14:43:00
CG035636	2	60	IV	2015-10-10 11:52:00
CG035806	1	54	IV	2015-11-03 10:45:00
CG035852	2	55	IV	2015-11-05 17:17:00
CG036052	2	50	IV	2015-12-03 16:38:00
CG036188	1	68	IV	2015-12-14 11:10:00
CG036201	1	43	IV	2015-12-16 10:10:00
CG036594	2	61	IV	2016-01-28 09:25:00
CG036738	1	52	IV	2016-02-11 10:50:00
CG036927	1	63	IV	2016-03-08 08:47:00
CG037183	2	44	IV	2016-03-25 14:27:00
CG037921	2	54	IV	2016-06-01 10:59:00
CG037991	1	75	IV	2016-06-02 15:40:00
CG038584	1	16	IV	2016-08-01 16:14:00
CG038759	1	38	IV	2016-08-19 09:10:00
CG039003	2	40	IV	2016-09-20 11:43:00
CG039784	2	69	IV	2016-11-30 16:11:00
CG040212	1	41	IV	2017-01-04 16:33:00
CG040277	2	73	IV	2017-01-11 16:30:00
CG040281	1	49	IV	2017-01-11 16:31:00
CG041277	2	40	IV	2017-04-13 08:51:00
CG042107	1	61	IV	2017-06-16 13:47:00
CG042573	2	54	IV	2017-07-31 14:09:41
CG042642	2	41	IV	2017-08-08 10:34:34
CG042643	1	68	IV	2017-08-04 16:53:51
CG042708	1	49	IV	2017-08-15 15:22:06
CG042734	2	72	IV	2017-08-14 15:22:21
CG042861	2	36	IV	2017-08-29 09:40:47
BD042981	2	41	IV	2017-09-07 10:54:23
CG043204	2	60	IV	2017-09-28 16:43:44
CG043233	1	67	IV	2017-09-29 09:32:40
CG043966	2	68	IV	2017-12-08 14:03:15
CG044070	1	37	IV	2017-12-18 10:29:46
CG044250	1	68	IV	2018-01-04 15:11:24
CG044402	1	61	IV	2018-01-18 09:58:50
CG044520	1	76	IV	2018-01-29 15:26:06
CG044845	2	55	IV	2018-03-08 08:57:06

## Sheet: II
histopathology ID	Gender	Age	WHO	Diagnosis time
CG033213	1	60	II	2014-10-22 11:25:00
CG034931	1	29	II	2015-06-08 11:28:00
CG035037	1	43	II	2015-06-24 11:06:00
CG035045	1	43	II	2015-06-29 11:08:00
CG035273	1	51	II	2015-07-30 09:41:00
CG035304	1	64	II	2015-08-05 14:46:00
CG035466	2	31	II	2015-09-10 15:50:00
CG035748	1	59	II	2015-10-27 11:00:00
CG038234	2	66	II	2016-06-22 10:43:00
CG039344	1	35	II	2016-10-26 14:40:00
CG039386	1	40	II	2016-10-28 13:43:00
CG039891	2	40	II	2016-12-08 11:23:00
CG040017	1	29	II	2016-12-21 10:23:00
CG041026	2	33	II	2017-03-27 09:47:00
CG041287	2	50	II	2017-04-18 17:54:00
CG042216	1	35	II	2017-06-26 16:03:00
BD042468	1	26	II	2017-07-18 09:16:27
BD043906	1	25	II	2017-12-04 14:47:26
BD044174	1	43	II	2017-12-28 11:33:08
BD044355	1	41	II	2018-01-16 10:53:44
BD044681	2	62	II	2018-02-08 15:02:56
BD045167	1	36	II	2018-04-04 13:52:42
BD045196	1	41	II	2018-04-04 14:01:16
BD045586	1	53	II	2018-05-02 09:34:53
BD046126	2	43	II	2018-06-01 14:52:53
BD046222	2	38	II	2018-06-12 09:32:48
BD046252	2	52	II	2018-06-13 15:53:38
BD046319	1	67	II	2018-06-20 14:39:01
BD046338	2	48	II	2018-06-20 14:29:41
CG046417	1	36	II	2018-06-27 15:47:33

## Sheet: Sheet3
histopathology ID	性别	年龄	WHO	Diagnosis time
32170	1	47	III	2014-04-20 10:57:00
32203	1	42	III	2014-04-25 15:04:00
32645	1	36	III	2014-07-07 09:35:00
33367	2	71	III	2014-11-06 10:29:00
33879	1	54	III	2015-01-12 10:40:00
34687	2	40	III	2015-05-06 16:33:00
34730	1	43	III	2015-05-14 16:30:00
34960	1	54	III	2015-06-10 09:09:00
35011	1	67	III	2015-06-19 10:27:00
36051	2	31	III	2015-12-03 16:37:00
37864	2	51	III	2016-05-24 10:17:00
37927	1	46	III	2016-05-30 10:45:00
38800	1	56	III	2016-08-31 10:08:00
38986	2	65	III	2016-09-14 11:33:00
40128	2	57	III	2016-12-30 15:08:00
40644	2	46	III	2017-02-22 15:46:00
40899	2	19	III	2017-03-17 16:25:00
42596	2	49	III	2017-07-31 14:02:48
43088	2	64	III	2017-09-15 10:59:57
43146	2	54	III	2017-09-26 09:55:25
44740	1	54	III	2018-02-23 16:13:33
45002	1	48	III	2018-03-20 14:09:08
45174	2	58	III	2018-04-04 16:44:49
45198	2	53	III	2018-04-04 14:08:31
45594	2	21	III	2018-05-02 09:49:42
46020	1	61	III	2018-06-01 14:49:43
46127	1	56	III	2018-06-01 14:55:02
46158	1	56	III	2018-06-04 16:00:27
46348	1	22	III	2018-06-21 13:54:04
46729	1	45	III	2018-07-25 10:12:56
46781	2	32	III	2018-07-27 15:14:43
